# Supplementary material for: Automatic mapping of atoms across both simple and complex chemical reactions
Source: Nat Commun. 2019 Mar 29;10:1434. doi: 10.1038/s41467-019-09440-2 (PMC6441094; doi:10.1038/s41467-019-09440-2)
Supplement: Supplementary file 3 — Supplementary Data [file 41467_2019_9440_MOESM3_ESM.xlsx]

## Sheet: test_set_and_external_experts
SIMPLE REACTIONS WITH FULL STOICHIOMETRY
no.	SMILES	CORRECT MAPPING
1	COC1=CC(O)=CC=C1Br.CC1(C)OB(OC1(C)C)B1OC(C)(C)C(C)(C)O1>>COC1=CC(O)=CC=C1B1OC(C)(C)C(C)(C)O1.CC1(C)OBOC1(C)C.Br	[CH3:1][C:2]1([CH3:3])[O:4][B:5]([O:6][C:7]1([CH3:8])[CH3:9])[B:10]1[O:11][C:12]([CH3:13])([CH3:14])[C:15]([CH3:16])([CH3:17])[O:18]1.[CH3:19][O:20][C:21]1=[CH:22][C:23]([OH:24])=[CH:25][CH:26]=[C:27]1[Br:28]>>[BrH:28].[CH3:8][C:7]1([CH3:9])[O:6][BH:5][O:4][C:2]1([CH3:1])[CH3:3].[CH3:19][O:20][C:21]1=[CH:22][C:23]([OH:24])=[CH:25][CH:26]=[C:27]1[B:10]1[O:18][C:15]([CH3:17])([CH3:16])[C:12]([CH3:1…
2	COC1=CC(O)=CC=C1B1OC(C)(C)C(C)(C)O1.CN(C1CC(C)(C)NC(C)(C)C1)C1=NN=C(Cl)C=C1>>COC1=CC(O)=CC=C1C1=NN=C(C=C1)N(C)C1CC(C)(C)NC(C)(C)C1.CC1(C)OBOC1(C)C.Cl	[CH3:1][N:2]([CH:3]1[CH2:4][C:5]([CH3:6])([CH3:7])[NH:8][C:9]([CH3:10])([CH3:11])[CH2:12]1)[C:13]1=[N:14][N:15]=[C:16]([Cl:17])[CH:18]=[CH:19]1.[CH3:20][O:21][C:22]1=[CH:23][C:24]([OH:25])=[CH:26][CH:27]=[C:28]1[B:29]1[O:30][C:31]([CH3:32])([CH3:33])[C:34]([CH3:35])([CH3:36])[O:37]1>>[ClH:17].[CH3:36][C:34]1([CH3:35])[O:37][BH:29][O:30][C:31]1([CH3:32])[CH3:33].[CH3:20][O:21][C:22]1=[CH:23][C:24]…
3	CNC1CC(C)(C)NC(C)(C)C1.ClC1=NN=C(Cl)C=C1>>CN(C1CC(C)(C)NC(C)(C)C1)C1=NN=C(Cl)C=C1.Cl[H]	[CH3:1][NH:2][CH:3]1[CH2:4][C:5]([CH3:6])([CH3:7])[NH:8][C:9]([CH3:10])([CH3:11])[CH2:12]1.[Cl:13][C:14]1=[N:15][N:16]=[C:17]([Cl:18])[CH:19]=[CH:20]1>>[CH3:1][N:2]([CH:3]1[CH2:12][C:9]([CH3:11])([CH3:10])[NH:8][C:5]([CH3:7])([CH3:6])[CH2:4]1)[C:14]1=[N:15][N:16]=[C:17]([Cl:18])[CH:19]=[CH:20]1.[ClH:13]
4	COC1=CC(O)=CC=C1C1=NN=C(C=C1)N(C)C1CC(C)(C)NC(C)(C)C1.FC(F)(F)S(=O)(=O)N(C1=CC=CC=C1)S(=O)(=O)C(F)(F)F>>COC1=CC(OS(=O)(=O)C(F)(F)F)=CC=C1C1=NN=C(C=C1)N(C)C1CC(C)(C)NC(C)(C)C1.FC(F)(F)S(=O)(=O)NC1=CC=CC=C1	[CH3:1][O:2][C:3]1=[CH:4][C:5]([OH:6])=[CH:7][CH:8]=[C:9]1[C:10]1=[N:11][N:12]=[C:13]([CH:14]=[CH:15]1)[N:16]([CH3:17])[CH:18]1[CH2:19][C:20]([CH3:21])([CH3:22])[NH:23][C:24]([CH3:25])([CH3:26])[CH2:27]1.[F:28][C:29]([F:30])([F:31])[S:32](=[O:33])(=[O:34])[N:35]([C:36]1=[CH:37][CH:38]=[CH:39][CH:40]=[CH:41]1)[S:42](=[O:43])(=[O:44])[C:45]([F:46])([F:47])[F:48]>>[CH3:1][O:2][C:3]1=[CH:4][C:5]([O:6…
5	OB(O)C1=CNN=C1.COC1=CC(OS(=O)(=O)C(F)(F)F)=CC=C1C1=NN=C(C=C1)N(C)C1CC(C)(C)NC(C)(C)C1>>OBO.OS(=O)(=O)C(F)(F)F.COC1=CC(=CC=C1C1=NN=C(C=C1)N(C)C1CC(C)(C)NC(C)(C)C1)C1=CNN=C1	[OH:1][B:2]([OH:3])[C:4]1=[CH:5][NH:6][N:7]=[CH:8]1.[CH3:9][O:10][C:11]1=[CH:12][C:13]([O:14][S:15](=[O:16])(=[O:17])[C:18]([F:19])([F:20])[F:21])=[CH:22][CH:23]=[C:24]1[C:25]1=[N:26][N:27]=[C:28]([CH:29]=[CH:30]1)[N:31]([CH3:32])[CH:33]1[CH2:34][C:35]([CH3:36])([CH3:37])[NH:38][C:39]([CH3:40])([CH3:41])[CH2:42]1>>[CH3:9][O:10][C:11]1=[CH:12][C:13](=[CH:22][CH:23]=[C:24]1[C:25]1=[N:26][N:27]=[C:2…
6	CC(C)(C)[Si](C)(C)Cl.OC[C@@H]1OC2(CCCC2)O[C@H]1CO>>CC(C)(C)[Si](C)(C)OC[C@@H]1OC2(CCCC2)O[C@H]1CO.Cl[H]	[CH3:1][C:2]([CH3:3])([CH3:4])[Si:5]([CH3:6])([CH3:7])[Cl:8].[OH:9][CH2:10][C@@H:11]1[O:12][C:13]2([CH2:14][CH2:15][CH2:16][CH2:17]2)[O:18][C@H:19]1[CH2:20][OH:21]>>[CH3:4][C:2]([CH3:3])([CH3:1])[Si:5]([CH3:7])([CH3:6])[O:9][CH2:10][C@@H:11]1[O:12][C:13]2([CH2:14][CH2:15][CH2:16][CH2:17]2)[O:18][C@H:19]1[CH2:20][OH:21].[ClH:8]
7	CS(C)=O.ClC(=O)C(Cl)=O.CC(C)(C)[Si](C)(C)OC[C@@H]1OC2(CCCC2)O[C@H]1CO>>CC(C)(C)[Si](C)(C)OC[C@@H]1OC2(CCCC2)O[C@H]1C=O.CSC.Cl[H].Cl[H].O=C=O.[C-]#[O+]	[CH3:1][S:2]([CH3:3])=[O:4].[Cl:5][C:6](=[O:7])[C:8]([Cl:9])=[O:10].[CH3:11][C:12]([CH3:13])([CH3:14])[Si:15]([CH3:16])([CH3:17])[O:18][CH2:19][C@@H:20]1[O:21][C:22]2([CH2:23][CH2:24][CH2:25][CH2:26]2)[O:27][C@H:28]1[CH2:29][OH:30]>>[CH3:14][C:12]([CH3:13])([CH3:11])[Si:15]([CH3:17])([CH3:16])[O:18][CH2:19][C@@H:20]1[O:21][C:22]2([CH2:26][CH2:25][CH2:24][CH2:23]2)[O:27][C@H:28]1[CH:29]=[O:30].[CH…
8	C[Mg]Br.CC(C)(C)[Si](C)(C)OC[C@@H]1OC2(CCCC2)O[C@H]1C=O>>CC(O)[C@@H]1OC2(CCCC2)O[C@H]1CO[Si](C)(C)C(C)(C)C.[Mg]Br	[CH3:1][C:2]([CH3:3])([CH3:4])[Si:5]([CH3:6])([CH3:7])[O:8][CH2:9][C@@H:10]1[O:11][C:12]2([CH2:13][CH2:14][CH2:15][CH2:16]2)[O:17][C@H:18]1[CH:19]=[O:20].[CH3:21][Mg:22][Br:23]>>[Mg:22][Br:23].[CH3:21][CH:19]([OH:20])[C@@H:18]1[O:17][C:12]2([CH2:16][CH2:15][CH2:14][CH2:13]2)[O:11][C@H:10]1[CH2:9][O:8][Si:5]([CH3:6])([CH3:7])[C:2]([CH3:4])([CH3:3])[CH3:1]
9	CS(C)=O.ClC(=O)C(Cl)=O.CC(O)[C@@H]1OC2(CCCC2)O[C@H]1CO[Si](C)(C)C(C)(C)C>>CC(=O)[C@@H]1OC2(CCCC2)O[C@H]1CO[Si](C)(C)C(C)(C)C.CSC.Cl[H].Cl[H].O=C=O.[C-]#[O+]	[CH3:1][S:2]([CH3:3])=[O:4].[Cl:5][C:6](=[O:7])[C:8]([Cl:9])=[O:10].[CH3:11][CH:12]([OH:13])[C@@H:14]1[O:15][C:16]2([CH2:17][CH2:18][CH2:19][CH2:20]2)[O:21][C@H:22]1[CH2:23][O:24][Si:25]([CH3:26])([CH3:27])[C:28]([CH3:29])([CH3:30])[CH3:31]>>[CH3:11][C:12](=[O:13])[C@@H:14]1[O:15][C:16]2([CH2:20][CH2:19][CH2:18][CH2:17]2)[O:21][C@H:22]1[CH2:23][O:24][Si:25]([CH3:27])([CH3:26])[C:28]([CH3:31])([CH…
10	CCOC(=O)CP(=O)(OCC)OCC.CC(=O)[C@@H]1OC2(CCCC2)O[C@H]1CO[Si](C)(C)C(C)(C)C>>CCOC(=O)\C=C(/C)[C@@H]1OC2(CCCC2)O[C@H]1CO[Si](C)(C)C(C)(C)C.CCOP(O)(=O)OCC	[CH3:1][CH2:2][O:3][C:4](=[O:5])[CH2:6][P:7](=[O:8])([O:9][CH2:10][CH3:11])[O:12][CH2:13][CH3:14].[CH3:15][C:16](=[O:17])[C@@H:18]1[O:19][C:20]2([CH2:21][CH2:22][CH2:23][CH2:24]2)[O:25][C@H:26]1[CH2:27][O:28][Si:29]([CH3:30])([CH3:31])[C:32]([CH3:33])([CH3:34])[CH3:35]>>[CH3:1][CH2:2][O:3][C:4](=[O:5])\[CH:6]=[C:16](/[CH3:15])[C@@H:18]1[O:19][C:20]2([CH2:24][CH2:23][CH2:22][CH2:21]2)[O:25][C@H:26…
11	CCOC(=O)\C=C(/C)[C@@H]1OC2(CCCC2)O[C@H]1CO[Si](C)(C)C(C)(C)C>>C\C(=C/CO)[C@@H]1OC2(CCCC2)O[C@H]1CO[Si](C)(C)C(C)(C)C.CCO	[CH3:1][CH2:2][O:3][C:4](=[O:5])\[CH:6]=[C:7](/[CH3:8])[C@@H:9]1[O:10][C:11]2([CH2:12][CH2:13][CH2:14][CH2:15]2)[O:16][C@H:17]1[CH2:18][O:19][Si:20]([CH3:21])([CH3:22])[C:23]([CH3:24])([CH3:25])[CH3:26]>>[CH3:1][CH2:2][OH:3].[CH3:8]\[C:7](=[CH:6]/[CH2:4][OH:5])[C@@H:9]1[O:10][C:11]2([CH2:12][CH2:13][CH2:14][CH2:15]2)[O:16][C@H:17]1[CH2:18][O:19][Si:20]([CH3:22])([CH3:21])[C:23]([CH3:24])([CH3:26]…
12	C\C(=C/CO)[C@@H]1OC2(CCCC2)O[C@H]1CO[Si](C)(C)C(C)(C)C.COC1=CC=C(COC(=N)C(Cl)(Cl)Cl)C=C1>>COC1=CC=C(COC\C=C(/C)[C@@H]2OC3(CCCC3)O[C@H]2CO[Si](C)(C)C(C)(C)C)C=C1.OC(=N)C(Cl)(Cl)Cl	[CH3:1]\[C:2](=[CH:3]/[CH2:4][OH:5])[C@@H:6]1[O:7][C:8]2([CH2:9][CH2:10][CH2:11][CH2:12]2)[O:13][C@H:14]1[CH2:15][O:16][Si:17]([CH3:18])([CH3:19])[C:20]([CH3:21])([CH3:22])[CH3:23].[CH3:24][O:25][C:26]1=[CH:27][CH:28]=[C:29]([CH2:30][O:31][C:32](=[NH:33])[C:34]([Cl:35])([Cl:36])[Cl:37])[CH:38]=[CH:39]1>>[CH3:24][O:25][C:26]1=[CH:27][CH:28]=[C:29]([CH2:30][O:5][CH2:4]\[CH:3]=[C:2](/[CH3:1])[C@@H:6…
13	COC1=CC=C(COC\C=C(/C)[C@@H]2OC3(CCCC3)O[C@H]2CO[Si](C)(C)C(C)(C)C)C=C1.[F-].CCCC[N+](CCCC)(CCCC)CCCC>>CC(C)(C)[Si](C)(C)F.COC1=CC=C(COC\C=C(/C)[C@@H]2OC3(CCCC3)O[C@H]2CO)C=C1.CCCC[N+](CCCC)(CCCC)CCCC	[CH3:1][CH2:2][CH2:3][CH2:4][N+:5]([CH2:6][CH2:7][CH2:8][CH3:9])([CH2:10][CH2:11][CH2:12][CH3:13])[CH2:14][CH2:15][CH2:16][CH3:17].[F-:18].[CH3:19][O:20][C:21]1=[CH:22][CH:23]=[C:24]([CH2:25][O:26][CH2:27]\[CH:28]=[C:29](/[CH3:30])[C@@H:31]2[O:32][C:33]3([CH2:34][CH2:35][CH2:36][CH2:37]3)[O:38][C@H:39]2[CH2:40][O:41][Si:42]([CH3:43])([CH3:44])[C:45]([CH3:46])([CH3:47])[CH3:48])[CH:49]=[CH:50]1>>[…
14	C1=CC=C(C=C1)P(C1=CC=CC=C1)C1=CC=CC=C1.COC1=CC=C(COC\C=C(/C)[C@@H]2OC3(CCCC3)O[C@H]2CO)C=C1.II>>COC1=CC=C(COC\C=C(/C)[C@@H]2OC3(CCCC3)O[C@H]2CI)C=C1.O=P(C1=CC=CC=C1)(C1=CC=CC=C1)C1=CC=CC=C1	[CH:1]1=[CH:2][CH:3]=[C:4]([CH:5]=[CH:6]1)[P:7]([C:8]1=[CH:9][CH:10]=[CH:11][CH:12]=[CH:13]1)[C:14]1=[CH:15][CH:16]=[CH:17][CH:18]=[CH:19]1.[CH3:20][O:21][C:22]1=[CH:23][CH:24]=[C:25]([CH2:26][O:27][CH2:28]\[CH:29]=[C:30](/[CH3:31])[C@@H:32]2[O:33][C:34]3([CH2:35][CH2:36][CH2:37][CH2:38]3)[O:39][C@H:40]2[CH2:41][OH:42])[CH:43]=[CH:44]1.[I:45][I:46]>>[CH3:20][O:21][C:22]1=[CH:23][CH:24]=[C:25]([CH…
15	C[C@@H]1OC(O)C=CC1=O>>C[C@@H]1OC(=O)C=C[C@@H]1O	[CH3:1][C@@H:2]1[O:3][CH:4]([OH:5])[CH:6]=[CH:7][C:8]1=[O:9]>>[CH3:1][C@@H:2]1[O:3][C:4](=[O:5])[CH:6]=[CH:7][C@@H:8]1[OH:9]
16	CC(=O)C1=CC=CO1>>C[C@H](O)C1=CC=CO1	[CH3:1][C:2](=[O:3])[C:4]1=[CH:5][CH:6]=[CH:7][O:8]1>>[CH3:1][C@H:2]([OH:3])[C:4]1=[CH:5][CH:6]=[CH:7][O:8]1
17	O[C@H]1C[C@@H](O)C[C@@H](O)C1.CC(C)(C)[Si](C)(C)Cl>>CC(C)(C)[Si](C)(C)O[C@H]1C[C@@H](O)C[C@@H](O)C1.[Cl-]	[CH3:1][C:2]([CH3:3])([CH3:4])[Si:5]([CH3:6])([CH3:7])[Cl:8].[OH:13][C@H:12]1[CH2:14][C@@H:15]([OH:16])[CH2:17][C@@H:10]([OH:9])[CH2:11]1>>[Cl-:8].[CH3:1][C:2]([CH3:4])([CH3:3])[Si:5]([CH3:6])([CH3:7])[O:16][C@H:15]1[CH2:14][C@@H:12]([OH:13])[CH2:11][C@@H:10]([OH:9])[CH2:17]1
18	CC(C)(C)[Si](C)(C)O[C@H]1C[C@@H](O)C[C@@H](O)C1.CC(=O)OC=C>>CC(=O)O[C@@H]1C[C@H](O)C[C@@H](C1)O[Si](C)(C)C(C)(C)C.CC=O	[CH3:1][C:2]([CH3:3])([CH3:4])[Si:5]([CH3:6])([CH3:7])[O:8][C@H:9]1[CH2:10][C@@H:11]([OH:12])[CH2:13][C@@H:14]([OH:15])[CH2:16]1.[CH3:17][C:18](=[O:19])[O:20][CH:21]=[CH2:22]>>[CH3:17][C:18](=[O:19])[O:12][C@@H:11]1[CH2:13][C@H:14]([OH:15])[CH2:16][C@@H:9]([CH2:10]1)[O:8][Si:5]([CH3:6])([CH3:7])[C:2]([CH3:4])([CH3:3])[CH3:1].[CH3:22][CH:21]=[O:20]
19	CC(=O)O[C@@H]1C[C@H](O)C[C@@H](C1)O[Si](C)(C)C(C)(C)C.CC1=CC=C(C=C1)S(Cl)(=O)=O>>CC(=O)O[C@H]1C[C@H](C[C@H](C1)OS(=O)(=O)C1=CC=C(C)C=C1)O[Si](C)(C)C(C)(C)C.[Cl-]	[CH3:1][C:2]1=[CH:3][CH:4]=[C:5]([CH:6]=[CH:7]1)[S:8]([Cl:9])(=[O:10])=[O:11].[CH3:12][C:13](=[O:14])[O:15][C@@H:16]1[CH2:17][C@H:18]([OH:19])[CH2:20][C@@H:21]([CH2:22]1)[O:23][Si:24]([CH3:25])([CH3:26])[C:27]([CH3:28])([CH3:29])[CH3:30]>>[Cl-:9].[CH3:12][C:13](=[O:14])[O:15][C@H:16]1[CH2:22][C@H:21]([CH2:20][C@H:18]([CH2:17]1)[O:19][S:8](=[O:11])(=[O:10])[C:5]1=[CH:4][CH:3]=[C:2]([CH3:1])[CH:7]=…
20	CC(=O)O[C@H]1C[C@H](C[C@H](C1)OS(=O)(=O)C1=CC=C(C)C=C1)O[Si](C)(C)C(C)(C)C.CO>>CC1=CC=C(C=C1)S(=O)(=O)O[C@H]1C[C@@H](O)C[C@H](C1)O[Si](C)(C)C(C)(C)C.COC(C)=O	[CH3:1][C:2](=[O:3])[O:4][C@H:5]1[CH2:6][C@H:7]([CH2:8][C@H:9]([CH2:10]1)[O:11][S:12](=[O:13])(=[O:14])[C:15]1=[CH:16][CH:17]=[C:18]([CH3:19])[CH:20]=[CH:21]1)[O:22][Si:23]([CH3:24])([CH3:25])[C:26]([CH3:27])([CH3:28])[CH3:29].[CH3:30][OH:31]>>[CH3:19][C:18]1=[CH:17][CH:16]=[C:15]([CH:21]=[CH:20]1)[S:12](=[O:14])(=[O:13])[O:11][C@H:9]1[CH2:10][C@@H:5]([OH:4])[CH2:6][C@H:7]([CH2:8]1)[O:22][Si:23](…
21	CC1=CC=C(C=C1)S(=O)(=O)O[C@H]1C[C@@H](O)C[C@H](C1)O[Si](C)(C)C(C)(C)C>>CC(C)(C)[Si](C)(C)O[C@H]1CC=CC(=O)C1.CC1=CC=C(C=C1)S(O)(=O)=O	[CH3:1][C:2]1=[CH:3][CH:4]=[C:5]([CH:6]=[CH:7]1)[S:8](=[O:9])(=[O:10])[O:11][C@H:12]1[CH2:13][C@@H:14]([OH:15])[CH2:16][C@H:17]([CH2:18]1)[O:19][Si:20]([CH3:21])([CH3:22])[C:23]([CH3:24])([CH3:25])[CH3:26]>>[CH3:1][C:2]1=[CH:3][CH:4]=[C:5]([CH:6]=[CH:7]1)[S:8]([OH:11])(=[O:10])=[O:9].[CH3:26][C:23]([CH3:25])([CH3:24])[Si:20]([CH3:21])([CH3:22])[O:19][C@H:17]1[CH2:18][CH:12]=[CH:13][C:14](=[O:15])…
22	CC(C)(C)[Si](C)(C)O[C@H]1CC=CC(=O)C1.II>>CC(C)(C)[Si](C)(C)O[C@H]1CC=C(I)C(=O)C1.[I-]	[I:1][I:2].[CH3:3][C:4]([CH3:5])([CH3:6])[Si:7]([CH3:8])([CH3:9])[O:10][C@H:11]1[CH2:12][CH:13]=[CH:14][C:15](=[O:16])[CH2:17]1>>[I-:1].[CH3:6][C:4]([CH3:5])([CH3:3])[Si:7]([CH3:8])([CH3:9])[O:10][C@H:11]1[CH2:12][CH:13]=[C:14]([I:2])[C:15](=[O:16])[CH2:17]1
23	COC(=O)C[C@@H]1C[C@@H](CC=C1CCCOC1=CC=C(OC)C=C1)O[Si](C)(C)C(C)(C)C>>COC1=CC=C(OCCCC2=CC[C@H](C[C@H]2CCO)O[Si](C)(C)C(C)(C)C)C=C1.CO	[CH3:1][O:2][C:3](=[O:4])[CH2:5][C@@H:6]1[CH2:7][C@@H:8]([CH2:9][CH:10]=[C:11]1[CH2:12][CH2:13][CH2:14][O:15][C:16]1=[CH:17][CH:18]=[C:19]([O:20][CH3:21])[CH:22]=[CH:23]1)[O:24][Si:25]([CH3:26])([CH3:27])[C:28]([CH3:29])([CH3:30])[CH3:31]>>[CH3:1][OH:2].[CH3:21][O:20][C:19]1=[CH:18][CH:17]=[C:16]([O:15][CH2:14][CH2:13][CH2:12][C:11]2=[CH:10][CH2:9][C@H:8]([CH2:7][C@H:6]2[CH2:5][CH2:3][OH:4])[O:24…
24	COC1=CC=C(OCCCC2=CC[C@H](C[C@H]2CCO)O[Si](C)(C)C(C)(C)C)C=C1>>COC1=CC=C(OCCCC2=CC[C@H](C[C@H]2CC=O)O[Si](C)(C)C(C)(C)C)C=C1	[CH3:1][O:2][C:3]1=[CH:4][CH:5]=[C:6]([O:7][CH2:8][CH2:9][CH2:10][C:11]2=[CH:12][CH2:13][C@H:14]([CH2:15][C@H:16]2[CH2:17][CH2:18][OH:19])[O:20][Si:21]([CH3:22])([CH3:23])[C:24]([CH3:25])([CH3:26])[CH3:27])[CH:28]=[CH:29]1>>[CH3:1][O:2][C:3]1=[CH:29][CH:28]=[C:6]([O:7][CH2:8][CH2:9][CH2:10][C:11]2=[CH:12][CH2:13][C@H:14]([CH2:15][C@H:16]2[CH2:17][CH:18]=[O:19])[O:20][Si:21]([CH3:23])([CH3:22])[C:…
25	COC1=CC=C(OCCCC2=CC[C@H](C[C@H]2CC=O)O[Si](C)(C)C(C)(C)C)C=C1.CCOC(=O)C=[N+]=[N-]>>CCOC(=O)CC(=O)C[C@@H]1C[C@@H](CC=C1CCCOC1=CC=C(OC)C=C1)O[Si](C)(C)C(C)(C)C.N#N	[CH3:1][O:2][C:3]1=[CH:4][CH:5]=[C:6]([O:7][CH2:8][CH2:9][CH2:10][C:11]2=[CH:12][CH2:13][C@H:14]([CH2:15][C@H:16]2[CH2:17][CH:18]=[O:19])[O:20][Si:21]([CH3:22])([CH3:23])[C:24]([CH3:25])([CH3:26])[CH3:27])[CH:28]=[CH:29]1.[CH3:30][CH2:31][O:32][C:33](=[O:34])[CH:35]=[N+:36]=[N-:37]>>[CH3:30][CH2:31][O:32][C:33](=[O:34])[CH2:35][C:18](=[O:19])[CH2:17][C@@H:16]1[CH2:15][C@@H:14]([CH2:13][CH:12]=[C:…
26	CCOC(=O)C(=[N+]=[N-])C(=O)C[C@@H]1C[C@@H](CC=C1CCCOC1=CC=C(OC)C=C1)O[Si](C)(C)C(C)(C)C>>CCOC(=O)C12C3C[C@H](C[C@@H](CC1=O)[C@@]23CCCOC1=CC=C(OC)C=C1)O[Si](C)(C)C(C)(C)C.N#N	[CH3:1][CH2:2][O:3][C:4](=[O:5])[C:6](=[N+:7]=[N-:8])[C:9](=[O:10])[CH2:11][C@@H:12]1[CH2:13][C@@H:14]([CH2:15][CH:16]=[C:17]1[CH2:18][CH2:19][CH2:20][O:21][C:22]1=[CH:23][CH:24]=[C:25]([O:26][CH3:27])[CH:28]=[CH:29]1)[O:30][Si:31]([CH3:32])([CH3:33])[C:34]([CH3:35])([CH3:36])[CH3:37]>>[CH3:1][CH2:2][O:3][C:4](=[O:5])[C:6]12[CH:16]3[CH2:15][C@H:14]([CH2:13][C@@H:12]([CH2:11][C:9]1=[O:10])[C@@:17]…
27	CCOC(=O)C12C3C[C@H](C[C@@H](CC1=O)[C@@]23CCCOC1=CC=C(OC)C=C1)O[Si](C)(C)C(C)(C)C.[OH-]>>COC1=CC=C(OCCC[C@]23C4C[C@H](C[C@H]2CC(=O)C34C(O)=O)O[Si](C)(C)C(C)(C)C)C=C1.CCO	[OH-:1].[CH3:2][CH2:3][O:4][C:5](=[O:6])[C:7]12[CH:8]3[CH2:9][C@H:10]([CH2:11][C@@H:12]([CH2:13][C:14]1=[O:15])[C@@:16]23[CH2:17][CH2:18][CH2:19][O:20][C:21]1=[CH:22][CH:23]=[C:24]([O:25][CH3:26])[CH:27]=[CH:28]1)[O:29][Si:30]([CH3:31])([CH3:32])[C:33]([CH3:34])([CH3:35])[CH3:36]>>[CH3:2][CH2:3][OH:4].[CH3:26][O:25][C:24]1=[CH:27][CH:28]=[C:21]([O:20][CH2:19][CH2:18][CH2:17][C@:16]23[CH:8]4[CH2:9…
28	C[C@@H]1CCC=CC1=O.Br[Mg]CCC1OCCCO1>>C[C@@H]1CCC(CCC2OCCCO2)CC1=O.[Mg++].[Br-]	[Br:1][Mg:2][CH2:3][CH2:4][CH:5]1[O:6][CH2:7][CH2:8][CH2:9][O:10]1.[CH3:11][C@@H:12]1[CH2:13][CH2:14][CH:15]=[CH:16][C:17]1=[O:18]>>[Br-:1].[Mg+:2].[CH3:11][C@@H:12]1[CH2:13][CH2:14][CH:15]([CH2:3][CH2:4][CH:5]2[O:6][CH2:7][CH2:8][CH2:9][O:10]2)[CH2:16][C:17]1=[O:18]
29	C[C@@H]1CCC(CCC2OCCCO2)CC1=O>>C[C@@H]1CCC(CCC2OCCCO2)=CC1=O	[CH3:1][C@@H:2]1[CH2:3][CH2:4][CH:5]([CH2:6][CH2:7][CH:8]2[O:9][CH2:10][CH2:11][CH2:12][O:13]2)[CH2:14][C:15]1=[O:16]>>[CH3:1][C@@H:2]1[CH2:3][CH2:4][C:5]([CH2:6][CH2:7][CH:8]2[O:13][CH2:12][CH2:11][CH2:10][O:9]2)=[CH:14][C:15]1=[O:16]
30	C[C@@H]1CCC(CCC2OCCCO2)=CC1=O.CC(=C)[Mg]Br>>C[C@@H]1CC[C@@](CCC2OCCCO2)(CC1=O)C(C)=C.[Mg++].[Br-]	[CH3:1][C:2](=[CH2:3])[Mg:4][Br:5].[CH3:6][C@@H:7]1[CH2:8][CH2:9][C:10]([CH2:11][CH2:12][CH:13]2[O:14][CH2:15][CH2:16][CH2:17][O:18]2)=[CH:19][C:20]1=[O:21]>>[Br-:5].[Mg+:4].[CH3:6][C@@H:7]1[CH2:8][CH2:9][C@@:10]([CH2:11][CH2:12][CH:13]2[O:18][CH2:17][CH2:16][CH2:15][O:14]2)([CH2:19][C:20]1=[O:21])[C:2]([CH3:1])=[CH2:3]
31	C[C@@H]1CC[C@@](CCC2OCCCO2)(CC1=O)C(=C)CCl>>C[C@@H]1CC[C@]2(CCC=C2C1=O)C(=C)CCl.OCCCO	[CH3:1][C@@H:2]1[CH2:3][CH2:4][C@@:5]([CH2:6][CH2:7][CH:8]2[O:9][CH2:10][CH2:11][CH2:12][O:13]2)([CH2:14][C:15]1=[O:16])[C:17](=[CH2:18])[CH2:19][Cl:20]>>[CH3:1][C@@H:2]1[CH2:3][CH2:4][C@:5]2([CH2:6][CH2:7][CH:8]=[C:14]2[C:15]1=[O:16])[C:17](=[CH2:18])[CH2:19][Cl:20].[OH:9][CH2:10][CH2:11][CH2:12][OH:13]
32	COC1=C(Br)C(C(O)C=C)=C(OC)C=C1.CC(C)(C)C(=O)OC(=O)C1=CCC1>>COC1=C(Br)C(C(OC(=O)C2=CCC2)C=C)=C(OC)C=C1.CC(C)(C)C(O)=O	[CH3:1][O:2][C:3]1=[C:4]([Br:5])[C:6]([CH:7]([OH:8])[CH:9]=[CH2:10])=[C:11]([O:12][CH3:13])[CH:14]=[CH:15]1.[CH3:16][C:17]([CH3:18])([CH3:19])[C:20](=[O:21])[O:22][C:23](=[O:24])[C:25]1=[CH:26][CH2:27][CH2:28]1>>[CH3:1][O:2][C:3]1=[C:4]([Br:5])[C:6]([CH:7]([O:8][C:23](=[O:24])[C:25]2=[CH:26][CH2:27][CH2:28]2)[CH:9]=[CH2:10])=[C:11]([O:12][CH3:13])[CH:14]=[CH:15]1.[CH3:16][C:17]([CH3:19])([CH3:18]…
33	COC1=CC=C(COC2=C(C)C=C(C(C)=C)C(OCC3=CC=C(OC)C=C3)=C2Br)C=C1.C(OCC1=CC=CC=C1)[C@H]1CCO1>>COC1=CC=C(COC2=C(C)C=C(C(C)=C)C(OCC3=CC=C(OC)C=C3)=C2CC[C@@H](O)COCC2=CC=CC=C2)C=C1.[Br-]	[CH2:1]([O:2][CH2:3][C:4]1=[CH:5][CH:6]=[CH:7][CH:8]=[CH:9]1)[C@H:10]1[CH2:11][CH2:12][O:13]1.[CH3:14][O:15][C:16]1=[CH:17][CH:18]=[C:19]([CH2:20][O:21][C:22]2=[C:23]([CH3:24])[CH:25]=[C:26]([C:27]([CH3:28])=[CH2:29])[C:30]([O:31][CH2:32][C:33]3=[CH:34][CH:35]=[C:36]([O:37][CH3:38])[CH:39]=[CH:40]3)=[C:41]2[Br:42])[CH:43]=[CH:44]1>>[Br-:42].[CH3:14][O:15][C:16]1=[CH:44][CH:43]=[C:19]([CH2:20][O:2…
34	CC(=O)C1=C(O)C(Br)=C(O)C(C)=C1.CI.CI>>COC1=C(Br)C(OC)=C(C=C1C)C(C)=O.[I-].[I-]	[CH3:1][I:2].[CH3:3][I:4].[CH3:5][C:6](=[O:7])[C:8]1=[C:9]([OH:10])[C:11]([Br:12])=[C:13]([OH:14])[C:15]([CH3:16])=[CH:17]1>>[I-:4].[I-:2].[CH3:3][O:14][C:13]1=[C:11]([Br:12])[C:9]([O:10][CH3:1])=[C:8]([CH:17]=[C:15]1[CH3:16])[C:6]([CH3:5])=[O:7]
35	COC1=C(Br)C(OC)=C(C=C1C)C(C)=O.C=P(C1=CC=CC=C1)(C1=CC=CC=C1)C1=CC=CC=C1>>COC1=C(Br)C(OC)=C(C=C1C)C(C)=C.O=P(C1=CC=CC=C1)(C1=CC=CC=C1)C1=CC=CC=C1	[CH3:1][O:2][C:3]1=[C:4]([Br:5])[C:6]([O:7][CH3:8])=[C:9]([CH:10]=[C:11]1[CH3:12])[C:13]([CH3:14])=[O:15].[CH2:16]=[P:17]([C:18]1=[CH:19][CH:20]=[CH:21][CH:22]=[CH:23]1)([C:24]1=[CH:25][CH:26]=[CH:27][CH:28]=[CH:29]1)[C:30]1=[CH:31][CH:32]=[CH:33][CH:34]=[CH:35]1>>[CH3:1][O:2][C:3]1=[C:4]([Br:5])[C:6]([O:7][CH3:8])=[C:9]([CH:10]=[C:11]1[CH3:12])[C:13]([CH3:14])=[CH2:16].[O:15]=[P:17]([C:30]1=[CH:…
36	COC(=O)[C@@H](C)CI.COC1=C(Br)C(OC)=C(C=C1C)C(C)=C>>COC(=O)[C@@H](C)CC1=C(OC)C(C)=CC(C(C)=C)=C1OC.[Br-].[I-]	[CH3:1][O:2][C:3](=[O:4])[C@@H:5]([CH3:6])[CH2:7][I:8].[CH3:9][O:10][C:11]1=[C:12]([Br:13])[C:14]([O:15][CH3:16])=[C:17]([CH:18]=[C:19]1[CH3:20])[C:21]([CH3:22])=[CH2:23]>>[CH3:1][O:2][C:3](=[O:4])[C@@H:5]([CH3:6])[CH2:7][C:12]1=[C:11]([O:10][CH3:9])[C:19]([CH3:20])=[CH:18][C:17]([C:21]([CH3:22])=[CH2:23])=[C:14]1[O:15][CH3:16].[Br-:13].[I-:8]
37	COC1=CC(C=O)=CC(C(C)C)=C1OC.SCCCS>>COC1=CC(=CC(C(C)C)=C1OC)C1SCCCS1.O	[CH3:1][O:2][C:3]1=[CH:4][C:5]([CH:6]=[O:7])=[CH:8][C:9]([CH:10]([CH3:11])[CH3:12])=[C:13]1[O:14][CH3:15].[SH:16][CH2:17][CH2:18][CH2:19][SH:20]>>[CH3:1][O:2][C:3]1=[CH:4][C:5](=[CH:8][C:9]([CH:10]([CH3:12])[CH3:11])=[C:13]1[O:14][CH3:15])[CH:6]1[S:16][CH2:17][CH2:18][CH2:19][S:20]1.[OH2:7]
38	C\C(CC[C@@H]1OC1(C)C)=C/CBr.COC1=CC(=CC(C(C)C)=C1OC)C1SCCCS1>>COC1=CC(=CC(C(C)C)=C1OC)C1(C\C=C(/C)CC[C@@H]2OC2(C)C)SCCCS1.[Br-]	[CH3:1][O:2][C:3]1=[CH:4][C:5](=[CH:6][C:7]([CH:8]([CH3:9])[CH3:10])=[C:11]1[O:12][CH3:13])[CH:14]1[S:15][CH2:16][CH2:17][CH2:18][S:19]1.[CH3:20]\[C:21]([CH2:22][CH2:23][C@@H:24]1[O:25][C:26]1([CH3:27])[CH3:28])=[CH:29]/[CH2:30][Br:31]>>[Br-:31].[CH3:1][O:2][C:3]1=[CH:4][C:5](=[CH:6][C:7]([CH:8]([CH3:10])[CH3:9])=[C:11]1[O:12][CH3:13])[C:14]1([CH2:30]\[CH:29]=[C:21](/[CH3:20])[CH2:22][CH2:23][C@@…
39	COC1=CC(=CC(C(C)C)=C1OC)C1(C\C=C(/C)C[C@@H]2OC2(C)C)SCCCS1>>COC1=CC(CC\C=C(/C)C[C@@H]2OC2(C)C)=CC(C(C)C)=C1OC.SCCCS	[CH3:1][O:2][C:3]1=[CH:4][C:5](=[CH:6][C:7]([CH:8]([CH3:9])[CH3:10])=[C:11]1[O:12][CH3:13])[C:14]1([CH2:15]\[CH:16]=[C:17](/[CH3:18])[CH2:19][CH2:20][C@@H:21]2[O:22][C:23]2([CH3:24])[CH3:25])[S:26][CH2:27][CH2:28][CH2:29][S:30]1>>[SH:26][CH2:27][CH2:28][CH2:29][SH:30].[CH3:1][O:2][C:3]1=[CH:4][C:5]([CH2:14][CH2:15]\[CH:16]=[C:17](/[CH3:18])[CH2:19][CH2:20][C@@H:21]2[O:22][C:23]2([CH3:25])[CH3:24]…
40	COC1=CC(CC\C=C(/C)CC[C@@H]2OC2(C)C)=CC(C(C)C)=C1OC>>COC1=C(C=C2CCC3C(C)(C)[C@@H](O)CC[C@]3(C)C2=C1OC)C(C)C	[CH3:1][O:2][C:3]1=[CH:4][C:5]([CH2:6][CH2:7]\[CH:8]=[C:9](/[CH3:10])[CH2:11][CH2:12][C@@H:13]2[O:14][C:15]2([CH3:16])[CH3:17])=[CH:18][C:19]([CH:20]([CH3:21])[CH3:22])=[C:23]1[O:24][CH3:25]>>[CH3:25][O:24][C:23]1=[C:19]([CH:18]=[C:5]2[CH2:6][CH2:7][CH:8]3[C:15]([CH3:17])([CH3:16])[C@@H:13]([OH:14])[CH2:12][CH2:11][C@:9]3([CH3:10])[C:4]2=[C:3]1[O:2][CH3:1])[CH:20]([CH3:22])[CH3:21]
41	COC1=C(C=C2CCC3C(C)(C)[C@@H](O)CC[C@]3(C)C2=C1OC)C(C)C.ClP(Cl)(Cl)=O>>COC1=C(C=C2CCC3C(C)(C)C=CC[C@]3(C)C2=C1OC)C(C)C.OP(Cl)(Cl)=O.[Cl-]	[Cl:1][P:2]([Cl:3])([Cl:4])=[O:5].[CH3:6][O:7][C:8]1=[C:9]([CH:10]=[C:11]2[CH2:12][CH2:13][CH:14]3[C:15]([CH3:16])([CH3:17])[C@@H:18]([OH:19])[CH2:20][CH2:21][C@:22]3([CH3:23])[C:24]2=[C:25]1[O:26][CH3:27])[CH:28]([CH3:29])[CH3:30]>>[Cl-:4].[OH:19][P:2]([Cl:1])([Cl:3])=[O:5].[CH3:6][O:7][C:8]1=[C:9]([CH:10]=[C:11]2[CH2:12][CH2:13][CH:14]3[C:15]([CH3:16])([CH3:17])[CH:18]=[CH:20][CH2:21][C@:22]3([…
42	COC1=C(Br)C(C2OCCCO2)=C(OC)C=C1.CCO\C(O[Si](C)(C)C)=C\C(=C)O[Si](C)(C)C.[F-].[F-]>>CCOC(=O)CC(=O)CC1=C(OC)C=CC(OC)=C1C1OCCCO1.C[Si](C)(C)F.C[Si](C)(C)F.[Br-]	[F-:1].[F-:2].[CH3:3][CH2:4][O:5]\[C:6]([O:7][Si:8]([CH3:9])([CH3:10])[CH3:11])=[CH:12]\[C:13](=[CH2:14])[O:15][Si:16]([CH3:17])([CH3:18])[CH3:19].[CH3:20][O:21][C:22]1=[C:23]([Br:24])[C:25]([CH:26]2[O:27][CH2:28][CH2:29][CH2:30][O:31]2)=[C:32]([O:33][CH3:34])[CH:35]=[CH:36]1>>[Br-:24].[CH3:17][Si:16]([CH3:18])([CH3:19])[F:2].[CH3:11][Si:8]([CH3:9])([CH3:10])[F:1].[CH3:3][CH2:4][O:5][C:6](=[O:7])…
43	CCOC(=O)CC(=O)CC1=C(OC)C=CC(OC)=C1C1OCCCO1>>CCOC(=O)C1=CC2=C(OC)C=CC(OC)=C2C=C1O.OCCCO	[CH3:1][CH2:2][O:3][C:4](=[O:5])[CH2:6][C:7](=[O:8])[CH2:9][C:10]1=[C:11]([O:12][CH3:13])[CH:14]=[CH:15][C:16]([O:17][CH3:18])=[C:19]1[CH:20]1[O:21][CH2:22][CH2:23][CH2:24][O:25]1>>[CH3:1][CH2:2][O:3][C:4](=[O:5])[C:6]1=[CH:20][C:19]2=[C:16]([O:17][CH3:18])[CH:15]=[CH:14][C:11]([O:12][CH3:13])=[C:10]2[CH:9]=[C:7]1[OH:8].[OH:21][CH2:22][CH2:23][CH2:24][OH:25]
44	CCOC(=O)C1=CC2=C(OC)C=CC(OC)=C2C=C1O.FC(F)(F)S(=O)(=O)OS(=O)(=O)C(F)(F)F>>OS(=O)(=O)C(F)(F)F.CCOC(=O)C1=CC2=C(OC)C=CC(OC)=C2C=C1OS(=O)(=O)C(F)(F)F	[CH3:1][CH2:2][O:3][C:4](=[O:5])[C:6]1=[CH:7][C:8]2=[C:9]([O:10][CH3:11])[CH:12]=[CH:13][C:14]([O:15][CH3:16])=[C:17]2[CH:18]=[C:19]1[OH:20].[F:21][C:22]([F:23])([F:24])[S:25](=[O:26])(=[O:27])[O:28][S:29](=[O:30])(=[O:31])[C:32]([F:33])([F:34])[F:35]>>[OH:28][S:25](=[O:27])(=[O:26])[C:22]([F:21])([F:23])[F:24].[CH3:1][CH2:2][O:3][C:4](=[O:5])[C:6]1=[CH:7][C:8]2=[C:9]([O:10][CH3:11])[CH:12]=[CH:1…
45	CCOC(=O)C1=CC2=C(OC)C=CC(OC)=C2C=C1OS(=O)(=O)C(F)(F)F.CNOC>>CON(C)C(=O)C1=CC2=C(OC)C=CC(OC)=C2C=C1OS(=O)(=O)C(F)(F)F.CCO	[CH3:1][CH2:2][O:3][C:4](=[O:5])[C:6]1=[CH:7][C:8]2=[C:9]([O:10][CH3:11])[CH:12]=[CH:13][C:14]([O:15][CH3:16])=[C:17]2[CH:18]=[C:19]1[O:20][S:21](=[O:22])(=[O:23])[C:24]([F:25])([F:26])[F:27].[CH3:28][NH:29][O:30][CH3:31]>>[CH3:31][O:30][N:29]([CH3:28])[C:4](=[O:5])[C:6]1=[CH:7][C:8]2=[C:9]([O:10][CH3:11])[CH:12]=[CH:13][C:14]([O:15][CH3:16])=[C:17]2[CH:18]=[C:19]1[O:20][S:21](=[O:23])(=[O:22])[C…
46	CON(C)C(=O)C1=CC2=C(OC)C=CC(OC)=C2C=C1OS(=O)(=O)C(F)(F)F>>COC1=C2C=C(OS(=O)(=O)C(F)(F)F)C(C=O)=CC2=C(OC)C=C1.CNOC	[CH3:1][O:2][N:3]([CH3:4])[C:5](=[O:6])[C:7]1=[CH:8][C:9]2=[C:10]([O:11][CH3:12])[CH:13]=[CH:14][C:15]([O:16][CH3:17])=[C:18]2[CH:19]=[C:20]1[O:21][S:22](=[O:23])(=[O:24])[C:25]([F:26])([F:27])[F:28]>>[CH3:4][NH:3][O:2][CH3:1].[CH3:17][O:16][C:15]1=[C:18]2[CH:19]=[C:20]([O:21][S:22](=[O:23])(=[O:24])[C:25]([F:26])([F:27])[F:28])[C:7]([CH:5]=[O:6])=[CH:8][C:9]2=[C:10]([O:11][CH3:12])[CH:13]=[CH:14…
47	CC(C)C(=C)CO.CC(C)(C)OO>>CC(C)[C@]1(CO)CO1.CC(C)(C)O	[CH3:1][CH:2]([CH3:3])[C:4](=[CH2:5])[CH2:6][OH:7].[CH3:8][C:9]([CH3:10])([CH3:11])[O:12][OH:13]>>[CH3:3][CH:2]([CH3:1])[C@:4]1([CH2:6][OH:7])[CH2:5][O:13]1.[CH3:8][C:9]([CH3:11])([CH3:10])[OH:12]
48	CC(C)[C@]1(CO)CO1.Br[Mg]C=C>>CC(C)[C@](O)(CO)CC=C.[Br-].[Mg++]	[Br:1][Mg:2][CH:3]=[CH2:4].[CH3:5][CH:6]([CH3:7])[C@:8]1([CH2:9][OH:10])[CH2:11][O:12]1>>[Mg+:2].[Br-:1].[CH3:7][CH:6]([CH3:5])[C@:8]([OH:12])([CH2:9][OH:10])[CH2:11][CH:3]=[CH2:4]
49	CC(C)[C@](O)(CO)CC=C.CS(Cl)(=O)=O>>CC(C)[C@](O)(COS(C)(=O)=O)CC=C.[Cl-]	[CH3:1][S:2]([Cl:3])(=[O:4])=[O:5].[CH3:6][CH:7]([CH3:8])[C@:9]([OH:10])([CH2:11][OH:12])[CH2:13][CH:14]=[CH2:15]>>[Cl-:3].[CH3:8][CH:7]([CH3:6])[C@:9]([OH:10])([CH2:11][O:12][S:2]([CH3:1])(=[O:5])=[O:4])[CH2:13][CH:14]=[CH2:15]
50	CC(C)[C@](O)(COS(C)(=O)=O)CC=C>>CS([O-])(=O)=O.CC(C)[C@@]1(CC=C)CO1	[CH3:1][CH:2]([CH3:3])[C@:4]([OH:5])([CH2:6][O:7][S:8]([CH3:9])(=[O:10])=[O:11])[CH2:12][CH:13]=[CH2:14]>>[CH3:3][CH:2]([CH3:1])[C@@:4]1([CH2:12][CH:13]=[CH2:14])[CH2:6][O:5]1.[CH3:9][S:8]([O-:7])(=[O:11])=[O:10]
51	CC(C)[C@](O)(CCC(C)=C)CC=C.II>>CC(C)[C@@]1(CC=C)CC[C@](C)(CI)O1.[I-]	[I:1][I:2].[CH3:3][CH:4]([CH3:5])[C@:6]([OH:7])([CH2:8][CH2:9][C:10]([CH3:11])=[CH2:12])[CH2:13][CH:14]=[CH2:15]>>[I-:1].[CH3:5][CH:4]([CH3:3])[C@@:6]1([CH2:13][CH:14]=[CH2:15])[CH2:8][CH2:9][C@:10]([CH3:11])([CH2:12][I:2])[O:7]1
52	COC(=O)N1CCC(=C1)C1=CC=CC=C1N.OC(=O)C#C>>COC(=O)N1CCC(=C1)C1=CC=CC=C1NC(=O)C#C	[CH3:1][O:2][C:3](=[O:4])[N:5]1[CH2:6][CH2:7][C:8](=[CH:9]1)[C:10]1=[CH:11][CH:12]=[CH:13][CH:14]=[C:15]1[NH2:16].[OH:17][C:18](=[O:19])[C:20]#[CH:21]>>[CH3:1][O:2][C:3](=[O:4])[N:5]1[CH2:6][CH2:7][C:8](=[CH:9]1)[C:10]1=[CH:11][CH:12]=[CH:13][CH:14]=[C:15]1[NH:16][C:18](=[O:19])[C:20]#[CH:21].[OH2:17]
53	COC(=O)N1CCC(=C1)C1=CC=CC=C1NC(=O)C#C.[C-]#[O+]>>COC(=O)N1CC[C@@]23[C@@H]1C(=O)C=C2C(=O)NC1=C3C=CC=C1	[CH3:1][O:2][C:3](=[O:4])[N:5]1[CH2:6][CH2:7][C:8](=[CH:9]1)[C:10]1=[CH:11][CH:12]=[CH:13][CH:14]=[C:15]1[NH:16][C:17](=[O:18])[C:19]#[CH:20].[C-:21]#[O+:22]>>[CH3:1][O:2][C:3](=[O:4])[N:5]1[CH2:6][CH2:7][C@@:8]23[C@@H:9]1[C:21](=[O:22])[CH:20]=[C:19]2[C:17](=[O:18])[NH:16][C:15]1=[C:10]3[CH:11]=[CH:12][CH:13]=[CH:14]1
54	COC(=O)N1CC[C@@]23[C@@H]1C(=O)C=C2C(=O)NC1=C3C=CC=C1>>COC(=O)N1CC[C@]23C(CC(=O)[C@H]12)C(=O)NC1=C3C=CC=C1	[CH3:1][O:2][C:3](=[O:4])[N:5]1[CH2:6][CH2:7][C@@:8]23[C@@H:9]1[C:10](=[O:11])[CH:12]=[C:13]2[C:14](=[O:15])[NH:16][C:17]1=[C:18]3[CH:19]=[CH:20][CH:21]=[CH:22]1>>[CH3:1][O:2][C:3](=[O:4])[N:5]1[CH2:6][CH2:7][C@:8]23[CH:13]([CH2:12][C:10](=[O:11])[C@H:9]12)[C:14](=[O:15])[NH:16][C:17]1=[C:18]3[CH:19]=[CH:20][CH:21]=[CH:22]1
55	O=C1CC2C(=O)NC3=C(C=CC=C3)[C@@]22CCN[C@@H]12.BrCC=C>>C=CCN1CC[C@]23C(CC(=O)[C@H]12)C(=O)NC1=C3C=CC=C1.Br[H]	[O:1]=[C:2]1[CH2:3][CH:4]2[C:5](=[O:6])[NH:7][C:8]3=[C:9]([CH:10]=[CH:11][CH:12]=[CH:13]3)[C@@:14]22[CH2:15][CH2:16][NH:17][C@@H:18]12.[Br:19][CH2:20][CH:21]=[CH2:22]>>[CH2:22]=[CH:21][CH2:20][N:17]1[CH2:16][CH2:15][C@:14]23[CH:4]([CH2:3][C:2](=[O:1])[C@H:18]12)[C:5](=[O:6])[NH:7][C:8]1=[C:9]3[CH:10]=[CH:11][CH:12]=[CH:13]1.[BrH:19]
56	C=CCN1CC[C@]23C(CC(=O)[C@H]12)C(=O)NC1=C3C=CC=C1.Cl[Mg]C=C>>OC1(CC2C(=O)NC3=C(C=CC=C3)[C@@]22CCN(CC=C)[C@@H]12)C=C.[Mg]Cl	[Cl:1][Mg:2][CH:3]=[CH2:4].[CH2:5]=[CH:6][CH2:7][N:8]1[CH2:9][CH2:10][C@:11]23[CH:12]([CH2:13][C:14](=[O:15])[C@H:16]12)[C:17](=[O:18])[NH:19][C:20]1=[C:21]3[CH:22]=[CH:23][CH:24]=[CH:25]1>>[Mg:2][Cl:1].[OH:15][C:14]1([CH2:13][CH:12]2[C:17](=[O:18])[NH:19][C:20]3=[C:21]([CH:22]=[CH:23][CH:24]=[CH:25]3)[C@@:11]22[CH2:10][CH2:9][N:8]([CH2:7][CH:6]=[CH2:5])[C@@H:16]12)[CH:3]=[CH2:4]
57	CC(O)=O.OC1(CC2C(=O)NC3=C(C=CC=C3)[C@@]22CCN(CC=C)[C@@H]12)C=C>>CC(=O)OCC=C1CC2C(=O)NC3=C(C=CC=C3)[C@@]22CCN(CC=C)[C@@H]12.O	[CH3:1][C:2]([OH:3])=[O:4].[OH:5][C:6]1([CH2:7][CH:8]2[C:9](=[O:10])[NH:11][C:12]3=[C:13]([CH:14]=[CH:15][CH:16]=[CH:17]3)[C@@:18]22[CH2:19][CH2:20][N:21]([CH2:22][CH:23]=[CH2:24])[C@@H:25]12)[CH:26]=[CH2:27]>>[CH3:1][C:2](=[O:4])[O:3][CH2:27][CH:26]=[C:6]1[CH2:7][CH:8]2[C:9](=[O:10])[NH:11][C:12]3=[C:13]([CH:14]=[CH:15][CH:16]=[CH:17]3)[C@@:18]22[CH2:19][CH2:20][N:21]([CH2:22][CH:23]=[CH2:24])[C…
58	CO.CC(=O)OCC=C1CC2C(=O)NC3=C(C=CC=C3)[C@@]22CCN(CC=C)[C@@H]12>>OCC=C1CC2C(=O)NC3=C(C=CC=C3)[C@@]22CCN(CC=C)[C@@H]12.COC(C)=O	[CH3:1][OH:2].[CH3:3][C:4](=[O:5])[O:6][CH2:7][CH:8]=[C:9]1[CH2:10][CH:11]2[C:12](=[O:13])[NH:14][C:15]3=[C:16]([CH:17]=[CH:18][CH:19]=[CH:20]3)[C@@:21]22[CH2:22][CH2:23][N:24]([CH2:25][CH:26]=[CH2:27])[C@@H:28]12>>[OH:6][CH2:7][CH:8]=[C:9]1[CH2:10][CH:11]2[C:12](=[O:13])[NH:14][C:15]3=[C:16]([CH:17]=[CH:18][CH:19]=[CH:20]3)[C@@:21]22[CH2:22][CH2:23][N:24]([CH2:25][CH:26]=[CH2:27])[C@@H:28]12.[CH…
59	CC[C@@]1(CC(=O)OC)CC2C(=O)NC3=C(C=CC=C3)[C@@]22CCN(CC=C)[C@@H]12>>CC[C@@]1(CCO)CC2C(=O)NC3=C(C=CC=C3)[C@@]22CCN(CC=C)[C@@H]12.CO	[CH3:1][CH2:2][C@@:3]1([CH2:4][C:5](=[O:6])[O:7][CH3:8])[CH2:9][CH:10]2[C:11](=[O:12])[NH:13][C:14]3=[C:15]([CH:16]=[CH:17][CH:18]=[CH:19]3)[C@@:20]22[CH2:21][CH2:22][N:23]([CH2:24][CH:25]=[CH2:26])[C@@H:27]12>>[CH3:8][OH:7].[CH3:1][CH2:2][C@@:3]1([CH2:4][CH2:5][OH:6])[CH2:9][CH:10]2[C:11](=[O:12])[NH:13][C:14]3=[C:15]([CH:16]=[CH:17][CH:18]=[CH:19]3)[C@@:20]22[CH2:21][CH2:22][N:23]([CH2:24][CH:2…
60	CC1=CC=C(C=C1)S(Cl)(=O)=O.OCC[C@@]1(CC2C(=O)NC3=C(C=CC=C3)[C@@]22CCN(CC=C)[C@@H]12)C=C>>CC1=CC=C(C=C1)S(=O)(=O)OCC[C@@]1(CC2C(=O)NC3=C(C=CC=C3)[C@@]22CCN(CC=C)[C@@H]12)C=C.Cl[H]	[CH3:1][C:2]1=[CH:3][CH:4]=[C:5]([CH:6]=[CH:7]1)[S:8]([Cl:9])(=[O:10])=[O:11].[OH:12][CH2:13][CH2:14][C@@:15]1([CH2:16][CH:17]2[C:18](=[O:19])[NH:20][C:21]3=[C:22]([CH:23]=[CH:24][CH:25]=[CH:26]3)[C@@:27]22[CH2:28][CH2:29][N:30]([CH2:31][CH:32]=[CH2:33])[C@@H:34]12)[CH:35]=[CH2:36]>>[CH3:1][C:2]1=[CH:3][CH:4]=[C:5]([CH:6]=[CH:7]1)[S:8](=[O:11])(=[O:10])[O:12][CH2:13][CH2:14][C@@:15]1([CH2:16][CH:…
61	[Se]([Se]C1=CC=CC=C1)C1=CC=CC=C1.CC1=CC=C(C=C1)S(=O)(=O)OCC[C@@]1(CC2C(=O)NC3=C(C=CC=C3)[C@@]22CCN(CC=C)[C@@H]12)C=C>>C=CCN1CC[C@]23C(C[C@](CC[Se]C4=CC=CC=C4)(C=C)[C@H]12)C(=O)NC1=C3C=CC=C1.[SeH]C1=CC=CC=C1.CC1=CC=C(C=C1)S(O)(=O)=O	[CH3:1][C:2]1=[CH:3][CH:4]=[C:5]([CH:6]=[CH:7]1)[S:8](=[O:9])(=[O:10])[O:11][CH2:12][CH2:13][C@@:14]1([CH2:15][CH:16]2[C:17](=[O:18])[NH:19][C:20]3=[C:21]([CH:22]=[CH:23][CH:24]=[CH:25]3)[C@@:26]22[CH2:27][CH2:28][N:29]([CH2:30][CH:31]=[CH2:32])[C@@H:33]12)[CH:34]=[CH2:35].[Se:36]([Se:37][C:38]1=[CH:39][CH:40]=[CH:41][CH:42]=[CH:43]1)[C:44]1=[CH:45][CH:46]=[CH:47][CH:48]=[CH:49]1>>[CH3:1][C:2]1=[…
62	C=CCN1CC[C@]23C(C[C@](CC[Se]C4=CC=CC=C4)(C=C)[C@H]12)C(=O)NC1=C3C=CC=C1>>C=CCN1CC[C@]23C(C[C@](CC[Se](=O)C4=CC=CC=C4)(C=C)[C@H]12)C(=O)NC1=C3C=CC=C1	[CH2:1]=[CH:2][CH2:3][N:4]1[CH2:5][CH2:6][C@:7]23[CH:8]([CH2:9][C@:10]([CH2:11][CH2:12][Se:13][C:14]4=[CH:15][CH:16]=[CH:17][CH:18]=[CH:19]4)([CH:20]=[CH2:21])[C@H:22]12)[C:23](=[O:24])[NH:25][C:26]1=[C:27]3[CH:28]=[CH:29][CH:30]=[CH:31]1.[O:32]>>[CH2:1]=[CH:2][CH2:3][N:4]1[CH2:5][CH2:6][C@:7]23[CH:8]([CH2:9][C@:10]([CH2:11][CH2:12][Se:13](=[O:32])[C:14]4=[CH:19][CH:18]=[CH:17][CH:16]=[CH:15]4)([…
63	C=CCN1CC[C@]23C(C[C@](CC[Se](=O)C4=CC=CC=C4)(C=C)[C@H]12)C(=O)NC1=C3C=CC=C1>>O=[Se]C1=CC=CC=C1.C=CCN1CC[C@]23C(CC(C=C)(C=C)[C@H]12)C(=O)NC1=C3C=CC=C1	[CH2:1]=[CH:2][CH2:3][N:4]1[CH2:5][CH2:6][C@:7]23[CH:8]([CH2:9][C@:10]([CH2:11][CH2:12][Se:13](=[O:14])[C:15]4=[CH:16][CH:17]=[CH:18][CH:19]=[CH:20]4)([CH:21]=[CH2:22])[C@H:23]12)[C:24](=[O:25])[NH:26][C:27]1=[C:28]3[CH:29]=[CH:30][CH:31]=[CH:32]1>>[CH2:1]=[CH:2][CH2:3][N:4]1[CH2:5][CH2:6][C@:7]23[CH:8]([CH2:9][C:10]([CH:11]=[CH2:12])([CH:21]=[CH2:22])[C@H:23]12)[C:24](=[O:25])[NH:26][C:27]1=[C:2…
64	C=CCN1CC[C@]23C(CC(C=C)(C=C)[C@H]12)C(=O)NC1=C3C=CC=C1>>C=C[C@@]12CC3C(=O)NC4=C(C=CC=C4)[C@@]33CCN(CC=C1)[C@@H]23.C=C	[CH2:1]=[CH:2][CH2:3][N:4]1[CH2:5][CH2:6][C@:7]23[CH:8]([CH2:9][C:10]([CH:11]=[CH2:12])([CH:13]=[CH2:14])[C@H:15]12)[C:16](=[O:17])[NH:18][C:19]1=[C:20]3[CH:21]=[CH:22][CH:23]=[CH:24]1>>[CH2:14]=[CH:13][C@@:10]12[CH2:9][CH:8]3[C:16](=[O:17])[NH:18][C:19]4=[C:20]([CH:21]=[CH:22][CH:23]=[CH:24]4)[C@@:7]33[CH2:6][CH2:5][N:4]([CH2:3][CH:2]=[CH:11]1)[C@@H:15]23.[CH2:1]=[CH2:12]
65	CC(=C)[C@@H]1CC=C(C)C(=O)C1.ClCI>>CC(=C)[C@@H]1CC=C(C)C(O)(CCl)C1.I[H]	[Cl:1][CH2:2][I:3].[CH3:4][C:5](=[CH2:6])[C@@H:7]1[CH2:8][CH:9]=[C:10]([CH3:11])[C:12](=[O:13])[CH2:14]1>>[IH:3].[CH3:4][C:5](=[CH2:6])[C@@H:7]1[CH2:8][CH:9]=[C:10]([CH3:11])[C:12]([OH:13])([CH2:2][Cl:1])[CH2:14]1
66	CC(=C)[C@@H]1CC=C(C)C(O)(CCl)C1.O[K]>>CC(=C)[C@@H]1CC=C(C)C(O)(CO)C1.Cl[K]	[CH3:1][C:2](=[CH2:3])[C@@H:4]1[CH2:5][CH:6]=[C:7]([CH3:8])[C:9]([OH:10])([CH2:11][Cl:12])[CH2:13]1.[OH:14][K:15]>>[CH3:1][C:2](=[CH2:3])[C@@H:4]1[CH2:5][CH:6]=[C:7]([CH3:8])[C:9]([OH:10])([CH2:11][OH:14])[CH2:13]1.[Cl:12][K:15]
67	CC(=C)[C@@H]1CC=C(C)C(O)(CO)C1.CC(C)[Si](Cl)(C(C)C)C(C)C>>CC(C)[Si](OCC1(O)C[C@@H](CC=C1C)C(C)=C)(C(C)C)C(C)C.Cl[H]	[CH3:1][C:2](=[CH2:3])[C@@H:4]1[CH2:5][CH:6]=[C:7]([CH3:8])[C:9]([OH:10])([CH2:11][OH:12])[CH2:13]1.[CH3:14][CH:15]([CH3:16])[Si:17]([Cl:18])([CH:19]([CH3:20])[CH3:21])[CH:22]([CH3:23])[CH3:24]>>[CH3:16][CH:15]([CH3:14])[Si:17]([O:12][CH2:11][C:9]1([OH:10])[CH2:13][C@@H:4]([CH2:5][CH:6]=[C:7]1[CH3:8])[C:2]([CH3:1])=[CH2:3])([CH:22]([CH3:24])[CH3:23])[CH:19]([CH3:20])[CH3:21].[ClH:18]
68	CC(C)[Si](OCC1=C(C)C(=O)C[C@H](C1)C(C)=C)(C(C)C)C(C)C.Br[Mg]CC#C>>CC(C)[Si](OCC1=C(C)C(O)(CC#C)C[C@H](C1)C(C)=C)(C(C)C)C(C)C.[Mg]Br	[Br:1][Mg:2][CH2:3][C:4]#[CH:5].[CH3:6][CH:7]([CH3:8])[Si:9]([O:10][CH2:11][C:12]1=[C:13]([CH3:14])[C:15](=[O:16])[CH2:17][C@H:18]([CH2:19]1)[C:20]([CH3:21])=[CH2:22])([CH:23]([CH3:24])[CH3:25])[CH:26]([CH3:27])[CH3:28]>>[Mg:2][Br:1].[CH3:28][CH:26]([CH3:27])[Si:9]([O:10][CH2:11][C:12]1=[C:13]([CH3:14])[C:15]([OH:16])([CH2:3][C:4]#[CH:5])[CH2:17][C@H:18]([CH2:19]1)[C:20]([CH3:21])=[CH2:22])([CH:2…
69	CC(C)[Si](OCC1=C(C)C(O)(CC#C)C[C@H](C1)C(C)=C)(C(C)C)C(C)C.CC[Si](Cl)(CC)CC>>CC[Si](CC)(CC)OC1(CC#C)C[C@H](CC(CO[Si](C(C)C)(C(C)C)C(C)C)=C1C)C(C)=C.Cl[H]	[CH3:27][CH2:28][Si:29]([Cl:30])([CH2:31][CH3:32])[CH2:33][CH3:34].[CH3:1][CH:2]([CH3:3])[Si:4]([O:5][CH2:6][C:7]1=[C:8]([CH3:9])[C:10]([OH:11])([CH2:12][C:13]#[CH:14])[CH2:15][C@H:16]([CH2:17]1)[C:18]([CH3:19])=[CH2:20])([CH:21]([CH3:22])[CH3:23])[CH:24]([CH3:25])[CH3:26]>>[CH3:27][CH2:28][Si:29]([CH2:33][CH3:34])([CH2:31][CH3:32])[O:11][C:10]1([CH2:12][C:13]#[CH:14])[CH2:15][C@H:16]([CH2:17][C:…
70	CC(C)S(OC[C@]12C[C@@H](CC(=O)[C@@]1(C)CC=C2)C(C)=C)(C(C)C)C(C)C.CC1=CC=C(C=C1)S(=O)(=O)NN>>CC(C)S(OC[C@]12C[C@@H](C\C(=N\NS(=O)(=O)C3=CC=C(C)C=C3)[C@@]1(C)CC=C2)C(C)=C)(C(C)C)C(C)C.O	[CH3:1][CH:2]([CH3:3])[S:4]([O:5][CH2:6][C@:7]12[CH2:8][C@@H:9]([CH2:10][C:11](=[O:12])[C@@:13]1([CH3:14])[CH2:15][CH:16]=[CH:17]2)[C:18]([CH3:19])=[CH2:20])([CH:21]([CH3:22])[CH3:23])[CH:24]([CH3:25])[CH3:26].[CH3:27][C:28]1=[CH:29][CH:30]=[C:31]([CH:32]=[CH:33]1)[S:34](=[O:35])(=[O:36])[NH:37][NH2:38]>>[CH3:26][CH:24]([CH3:25])[S:4]([O:5][CH2:6][C@:7]12[CH2:8][C@@H:9]([CH2:10]\[C:11](=[N:38]\[N…
71	CC(C)S(OC[C@]12C[C@@H](C\C(=N\NS(=O)(=O)C3=CC=C(C)C=C3)[C@@]1(C)CC=C2)C(C)=C)(C(C)C)C(C)C>>CC1=CC=C(C=C1)S(=O)(=O)NN.CC(C)S(OC[C@]12C[C@@H](CC[C@@]1(C)CC=C2)C(C)=C)(C(C)C)C(C)C	[CH3:1][CH:2]([CH3:3])[S:4]([O:5][CH2:6][C@:7]12[CH2:8][C@@H:9]([CH2:10]\[C:11](=[N:12]\[NH:13][S:14](=[O:15])(=[O:16])[C:17]3=[CH:18][CH:19]=[C:20]([CH3:21])[CH:22]=[CH:23]3)[C@@:24]1([CH3:25])[CH2:26][CH:27]=[CH:28]2)[C:29]([CH3:30])=[CH2:31])([CH:32]([CH3:33])[CH3:34])[CH:35]([CH3:36])[CH3:37]>>[CH3:37][CH:35]([CH3:36])[S:4]([O:5][CH2:6][C@:7]12[CH2:8][C@@H:9]([CH2:10][CH2:11][C@@:24]1([CH3:25…
72	CC(C)S(OC[C@]12C[C@@H](CC[C@@]1(C)CC=C2)C(C)=C)(C(C)C)C(C)C.[F-].[H]O[H].CCCC[N+](CCCC)(CCCC)CCCC>>CC(C)S(F)(C(C)C)C(C)C.CC(=C)[C@@H]1CC[C@@]2(C)CC=C[C@@]2(CO)C1.CCCC[N+](CCCC)(CCCC)CCCC.[O-][H]	[CH3:1][CH:2]([CH3:3])[S:4]([O:5][CH2:6][C@:7]12[CH2:8][C@@H:9]([CH2:10][CH2:11][C@@:12]1([CH3:13])[CH2:14][CH:15]=[CH:16]2)[C:17]([CH3:18])=[CH2:19])([CH:20]([CH3:21])[CH3:22])[CH:23]([CH3:24])[CH3:25].[F-:26].[OH2:27].[CH3:28][CH2:29][CH2:30][CH2:31][N+:32]([CH2:33][CH2:34][CH2:35][CH3:36])([CH2:37][CH2:38][CH2:39][CH3:40])[CH2:41][CH2:42][CH2:43][CH3:44]>>[CH3:3][CH:2]([CH3:1])[S:4]([F:26])([C…
73	CC(=C)[C@@H]1CC[C@@]2(C)CC=C[C@@]2(CO)C1.CC(C)(C)OO>>CC(=C)[C@@H]1CC[C@@]2(C)CC3OC3[C@@]2(CO)C1.CC(C)(C)O	[CH3:1][C:2](=[CH2:3])[C@@H:4]1[CH2:5][CH2:6][C@@:7]2([CH3:8])[CH2:9][CH:10]=[CH:11][C@@:12]2([CH2:13][OH:14])[CH2:15]1.[CH3:16][C:17]([CH3:18])([CH3:19])[O:20][OH:21]>>[CH3:1][C:2](=[CH2:3])[C@@H:4]1[CH2:5][CH2:6][C@@:7]2([CH3:8])[CH2:9][CH:10]3[O:21][CH:11]3[C@@:12]2([CH2:13][OH:14])[CH2:15]1.[CH3:16][C:17]([CH3:19])([CH3:18])[OH:20]
74	CC(=C)[C@@H]1CC[C@@]2(C)CC3OC3[C@@]2(CO)C1>>CC(=C)[C@@H]1CC[C@@]2(C)CC3OC3[C@]2(C1)C=O	[CH3:1][C:2](=[CH2:3])[C@@H:4]1[CH2:5][CH2:6][C@@:7]2([CH3:8])[CH2:9][CH:10]3[O:11][CH:12]3[C@@:13]2([CH2:14][OH:15])[CH2:16]1>>[CH3:1][C:2](=[CH2:3])[C@@H:4]1[CH2:5][CH2:6][C@@:7]2([CH3:8])[CH2:9][CH:10]3[O:11][CH:12]3[C@:13]2([CH2:16]1)[CH:14]=[O:15]
75	CC(=C)[C@@H]1CC[C@@]2(C)CC3OC3[C@]2(C1)C=O.COP(=O)(OC)C=[N+]#N>>CC(=C)[C@@H]1CC[C@@]2(C)CC3OC3[C@]2(C1)C#C.COP([O-])(=O)OC.N#N	[CH3:1][O:2][P:3](=[O:4])([O:5][CH3:6])[CH:7]=[N+:8]#[N:9].[CH3:10][C:11](=[CH2:12])[C@@H:13]1[CH2:14][CH2:15][C@@:16]2([CH3:17])[CH2:18][CH:19]3[O:20][CH:21]3[C@:22]2([CH2:23]1)[CH:24]=[O:25]>>[N:9]#[N:8].[CH3:1][O:2][P:3]([O-:25])(=[O:4])[O:5][CH3:6].[CH3:10][C:11](=[CH2:12])[C@@H:13]1[CH2:14][CH2:15][C@@:16]2([CH3:17])[CH2:18][CH:19]3[O:20][CH:21]3[C@:22]2([CH2:23]1)[C:24]#[CH:7]
76	CC(=C)[C@@H]1CC[C@@]2(C)CC3OC3[C@]2(C1)C#C>>CC(=C)[C@@H]1CC[C@@]2(C)CCC(O)[C@]2(C1)C#C	[CH3:1][C:2](=[CH2:3])[C@@H:4]1[CH2:5][CH2:6][C@@:7]2([CH3:8])[CH2:9][CH:10]3[O:11][CH:12]3[C@:13]2([CH2:14]1)[C:15]#[CH:16]>>[CH3:1][C:2](=[CH2:3])[C@@H:4]1[CH2:5][CH2:6][C@@:7]2([CH3:8])[CH2:9][CH2:10][CH:12]([OH:11])[C@:13]2([CH2:14]1)[C:15]#[CH:16]
77	CC(=C)[C@@H]1CC[C@@]2(C)CCC(O)[C@]2(C1)C#C.O>>CC(=C)[C@@H]1CC[C@@]2(C)CCC(O)[C@]2(C1)C(C)=O	[CH3:1][C:2](=[CH2:3])[C@@H:4]1[CH2:5][CH2:6][C@@:7]2([CH3:8])[CH2:9][CH2:10][CH:11]([OH:12])[C@:13]2([CH2:14]1)[C:15]#[CH:16].[OH2:17]>>[CH3:1][C:2](=[CH2:3])[C@@H:4]1[CH2:5][CH2:6][C@@:7]2([CH3:8])[CH2:9][CH2:10][CH:11]([OH:12])[C@:13]2([CH2:14]1)[C:15]([CH3:16])=[O:17]
78	CC(=O)C1=CC=C(C)C=C1O.ClCC1=CC=CC=C1>>CC(=O)C1=CC=C(C)C=C1OCC1=CC=CC=C1.Cl[H]	[CH3:1][C:2](=[O:3])[C:4]1=[CH:5][CH:6]=[C:7]([CH3:8])[CH:9]=[C:10]1[OH:11].[Cl:12][CH2:13][C:14]1=[CH:15][CH:16]=[CH:17][CH:18]=[CH:19]1>>[CH3:1][C:2](=[O:3])[C:4]1=[CH:5][CH:6]=[C:7]([CH3:8])[CH:9]=[C:10]1[O:11][CH2:13][C:14]1=[CH:15][CH:16]=[CH:17][CH:18]=[CH:19]1.[ClH:12]
79	CC(=O)C1=CC=C(C)C=C1OCC1=CC=CC=C1.[Li]N(C(C)C)C(C)C.C[Si](C)(C)Cl>>CC1=CC=C(C(=C)O[Si](C)(C)C)C(OCC2=CC=CC=C2)=C1.[H]N(C(C)C)C(C)C.[Li]Cl	[CH3:1][C:2](=[O:3])[C:4]1=[CH:5][CH:6]=[C:7]([CH3:8])[CH:9]=[C:10]1[O:11][CH2:12][C:13]1=[CH:14][CH:15]=[CH:16][CH:17]=[CH:18]1.[Li:19][N:20]([CH:21]([CH3:22])[CH3:23])[CH:24]([CH3:25])[CH3:26].[CH3:27][Si:28]([CH3:29])([CH3:30])[Cl:31]>>[CH3:8][C:7]1=[CH:6][CH:5]=[C:4]([C:2](=[CH2:1])[O:3][Si:28]([CH3:30])([CH3:29])[CH3:27])[C:10]([O:11][CH2:12][C:13]2=[CH:18][CH:17]=[CH:16][CH:15]=[CH:14]2)=[C…
80	CC1=CC=C(C(=C)O[Si](C)(C)C)C(OCC2=CC=CC=C2)=C1.OOC(=O)C1=CC=CC(Cl)=C1>>CC1=CC=C(C(=O)CO)C(OCC2=CC=CC=C2)=C1.C[SiH](C)C.OC(=O)C1=CC=CC(Cl)=C1	[OH:1][O:2][C:3](=[O:4])[C:5]1=[CH:6][CH:7]=[CH:8][C:9]([Cl:10])=[CH:11]1.[CH3:12][C:13]1=[CH:14][CH:15]=[C:16]([C:17](=[CH2:18])[O:19][Si:20]([CH3:21])([CH3:22])[CH3:23])[C:24]([O:25][CH2:26][C:27]2=[CH:28][CH:29]=[CH:30][CH:31]=[CH:32]2)=[CH:33]1>>[OH:2][C:3](=[O:4])[C:5]1=[CH:6][CH:7]=[CH:8][C:9]([Cl:10])=[CH:11]1.[CH3:21][SiH:20]([CH3:22])[CH3:23].[CH3:12][C:13]1=[CH:14][CH:15]=[C:16]([C:17](…
81	CC1=CC=C(C(=O)CO)C(OCC2=CC=CC=C2)=C1.CC(C)(C)[Si](C)(C)Cl>>CC1=CC=C(C(=O)CO[Si](C)(C)C(C)(C)C)C(OCC2=CC=CC=C2)=C1.Cl[H]	[CH3:1][C:2]1=[CH:3][CH:4]=[C:5]([C:6](=[O:7])[CH2:8][OH:9])[C:10]([O:11][CH2:12][C:13]2=[CH:14][CH:15]=[CH:16][CH:17]=[CH:18]2)=[CH:19]1.[CH3:20][C:21]([CH3:22])([CH3:23])[Si:24]([CH3:25])([CH3:26])[Cl:27]>>[CH3:1][C:2]1=[CH:3][CH:4]=[C:5]([C:6](=[O:7])[CH2:8][O:9][Si:24]([CH3:26])([CH3:25])[C:21]([CH3:23])([CH3:22])[CH3:20])[C:10]([O:11][CH2:12][C:13]2=[CH:14][CH:15]=[CH:16][CH:17]=[CH:18]2)=[C…
82	CC1=CC=C(C(=O)CO[Si](C)(C)C(C)(C)C)C(OCC2=CC=CC=C2)=C1.C[P+](C1=CC=CC=C1)(C1=CC=CC=C1)C1=CC=CC=C1>>CC1=CC=C(C(=C)CO[Si](C)(C)C(C)(C)C)C(OCC2=CC=CC=C2)=C1.O=P(C1=CC=CC=C1)(C1=CC=CC=C1)C1=CC=CC=C1	[CH3:1][P+:2]([C:3]1=[CH:4][CH:5]=[CH:6][CH:7]=[CH:8]1)([C:9]1=[CH:10][CH:11]=[CH:12][CH:13]=[CH:14]1)[C:15]1=[CH:16][CH:17]=[CH:18][CH:19]=[CH:20]1.[CH3:21][C:22]1=[CH:23][CH:24]=[C:25]([C:26](=[O:27])[CH2:28][O:29][Si:30]([CH3:31])([CH3:32])[C:33]([CH3:34])([CH3:35])[CH3:36])[C:37]([O:38][CH2:39][C:40]2=[CH:41][CH:42]=[CH:43][CH:44]=[CH:45]2)=[CH:46]1>>[O:27]=[P:2]([C:9]1=[CH:10][CH:11]=[CH:12]…
83	CC1=CC=C(C(=C)CO[Si](C)(C)C(C)(C)C)C(OCC2=CC=CC=C2)=C1.[H]B([H])[H]>>BCC(CO[Si](C)(C)C(C)(C)C)C1=CC=C(C)C=C1OCC1=CC=CC=C1	[CH3:1][C:2]1=[CH:3][CH:4]=[C:5]([C:6](=[CH2:7])[CH2:8][O:9][Si:10]([CH3:11])([CH3:12])[C:13]([CH3:14])([CH3:15])[CH3:16])[C:17]([O:18][CH2:19][C:20]2=[CH:21][CH:22]=[CH:23][CH:24]=[CH:25]2)=[CH:26]1.[BH3:27]>>[BH2:27][CH2:7][CH:6]([CH2:8][O:9][Si:10]([CH3:11])([CH3:12])[C:13]([CH3:16])([CH3:15])[CH3:14])[C:5]1=[CH:4][CH:3]=[C:2]([CH3:1])[CH:26]=[C:17]1[O:18][CH2:19][C:20]1=[CH:25][CH:24]=[CH:23]…
84	BCC(CO[Si](C)(C)C(C)(C)C)C1=CC=C(C)C=C1OCC1=CC=CC=C1.[H]OO[H]>>[H]BOCC(CO[Si](C)(C)C(C)(C)C)C1=CC=C(C)C=C1OCC1=CC=CC=C1.[H]O[H]	[BH2:1][CH2:2][CH:3]([CH2:4][O:5][Si:6]([CH3:7])([CH3:8])[C:9]([CH3:10])([CH3:11])[CH3:12])[C:13]1=[CH:14][CH:15]=[C:16]([CH3:17])[CH:18]=[C:19]1[O:20][CH2:21][C:22]1=[CH:23][CH:24]=[CH:25][CH:26]=[CH:27]1.[OH:28][OH:29]>>[BH2:1][O:28][CH2:2][CH:3]([CH2:4][O:5][Si:6]([CH3:7])([CH3:8])[C:9]([CH3:12])([CH3:11])[CH3:10])[C:13]1=[CH:14][CH:15]=[C:16]([CH3:17])[CH:18]=[C:19]1[O:20][CH2:21][C:22]1=[CH:…
85	[H]BOCC(CO[Si](C)(C)C(C)(C)C)C1=CC=C(C)C=C1OCC1=CC=CC=C1.[O-][H].[O-][H]>>CC1=CC=C(C(CO)CO)C(OCC2=CC=CC=C2)=C1.[H]BO.CC(C)(C)[Si](C)(C)O	[BH2:1][O:2][CH2:3][CH:4]([CH2:5][O:6][Si:7]([CH3:8])([CH3:8])[C:10]([CH3:11])([CH3:11])[CH3:11])[C:14]1=[CH:15][CH:16]=[C:17]([CH:18]=[C:19]1[O:20][CH2:21][C:22]2=[CH:23][CH:24]=[CH:25][CH:26]=[CH:27]2)[CH3:28].[OH-:29].[OH-:29]>>[BH2:1][OH:29].[CH3:28][C:17]1=[CH:16][CH:15]=[C:14]([C:19](=[CH:18]1)[O:20][CH2:21][C:22]2=[CH:23][CH:24]=[CH:25][CH:26]=[CH:27]2)[CH:4]([CH2:3][OH:2])[CH2:5][OH:6].[C…
86	CC1=CC=C(C(CO)CO)C(OCC2=CC=CC=C2)=C1>>CC1=CC=CC=C1.CC1=CC=C(C(CO)CO)C(O)=C1	[CH3:1][C:2]1=[CH:3][CH:4]=[C:5]([CH:6]([CH2:7][OH:8])[CH2:9][OH:10])[C:11]([O:12][CH2:13][C:14]2=[CH:15][CH:16]=[CH:17][CH:18]=[CH:19]2)=[CH:20]1>>[CH3:1][C:2]1=[CH:3][CH:4]=[C:5]([CH:6]([CH2:9][OH:10])[CH2:7][OH:8])[C:11]([OH:12])=[CH:20]1.[CH3:13][C:14]1=[CH:15][CH:16]=[CH:17][CH:18]=[CH:19]1
87	CC1=CC=C(C(CO)CO)C(O)=C1.CC(C)=O>>CC1=CC=C(C2COC(C)(C)OC2)C(O)=C1.O	[CH3:1][C:2]1=[CH:3][CH:4]=[C:5]([CH:6]([CH2:7][OH:8])[CH2:9][OH:10])[C:11]([OH:12])=[CH:13]1.[CH3:14][C:15]([CH3:16])=[O:17]>>[CH3:1][C:2]1=[CH:3][CH:4]=[C:5]([CH:6]2[CH2:9][O:10][C:15]([CH3:16])([CH3:14])[O:8][CH2:7]2)[C:11]([OH:12])=[CH:13]1.[OH2:17]
88	CC1=CC=C(C2COC(C)(C)OC2)C(O)=C1.CC(C)(C)[Si](C)(C)Cl>>CC1=CC=C(C2COC(C)(C)OC2)C(O[Si](C)(C)C(C)(C)C)=C1.Cl[H]	[CH3:1][C:2]1=[CH:3][CH:4]=[C:5]([CH:6]2[CH2:7][O:8][C:9]([CH3:10])([CH3:11])[O:12][CH2:13]2)[C:14]([OH:15])=[CH:16]1.[CH3:17][C:18]([CH3:19])([CH3:20])[Si:21]([CH3:22])([CH3:23])[Cl:24]>>[CH3:1][C:2]1=[CH:3][CH:4]=[C:5]([CH:6]2[CH2:7][O:8][C:9]([CH3:10])([CH3:11])[O:12][CH2:13]2)[C:14]([O:15][Si:21]([CH3:22])([CH3:23])[C:18]([CH3:20])([CH3:19])[CH3:17])=[CH:16]1.[ClH:24]
89	CC1=CC=C(C2COC(C)(C)OC2)C(O[Si](C)(C)C(C)(C)C)=C1>>CC1=CCC(C2COC(C)(C)OC2)=C(C1)O[Si](C)(C)C(C)(C)C	[CH3:1][C:2]1=[CH:3][CH:4]=[C:5]([CH:6]2[CH2:7][O:8][C:9]([CH3:10])([CH3:11])[O:12][CH2:13]2)[C:14]([O:15][Si:16]([CH3:17])([CH3:18])[C:19]([CH3:20])([CH3:21])[CH3:22])=[CH:23]1>>[CH3:1][C:2]1=[CH:3][CH2:4][C:5]([CH:6]2[CH2:13][O:12][C:9]([CH3:11])([CH3:10])[O:8][CH2:7]2)=[C:14]([CH2:23]1)[O:15][Si:16]([CH3:18])([CH3:17])[C:19]([CH3:22])([CH3:21])[CH3:20]
90	CC1=CCC(C2COC(C)(C)OC2)=C(C1)O[Si](C)(C)C(C)(C)C.[F-].CCCC[N+](CCCC)(CCCC)CCCC>>CC1=CCC(C2COC(C)(C)OC2)=C(O)C1.CC(C)(C)[Si](C)(C)F.CCCC[N+](CCCC)(CCCC)CCCC	[CH3:1][CH2:2][CH2:3][CH2:4][N+:5]([CH2:6][CH2:7][CH2:8][CH3:9])([CH2:10][CH2:11][CH2:12][CH3:13])[CH2:14][CH2:15][CH2:16][CH3:17].[F-:18].[CH3:19][C:20]1=[CH:21][CH2:22][C:23]([CH:24]2[CH2:25][O:26][C:27]([CH3:28])([CH3:29])[O:30][CH2:31]2)=[C:32]([CH2:33]1)[O:34][Si:35]([CH3:36])([CH3:37])[C:38]([CH3:39])([CH3:40])[CH3:41]>>[CH3:13][CH2:12][CH2:11][CH2:10][N+:5]([CH2:14][CH2:15][CH2:16][CH3:17]…
91	CC1=CCC(C2COC(C)(C)OC2)=C(O)C1>>CC1=CCC(C2COC(C)(C)OC2)C(=O)C1	[CH3:1][C:2]1=[CH:3][CH2:4][C:5]([CH:6]2[CH2:7][O:8][C:9]([CH3:10])([CH3:11])[O:12][CH2:13]2)=[C:14]([OH:15])[CH2:16]1>>[CH3:1][C:2]1=[CH:3][CH2:4][CH:5]([CH:6]2[CH2:7][O:8][C:9]([CH3:11])([CH3:10])[O:12][CH2:13]2)[C:14](=[O:15])[CH2:16]1
92	CC1=CCC(C2COC(C)(C)OC2)C(=O)C1.O=[Os](=O)(=O)=O>>C[C@@]12CC(=O)C(C[C@@H]1O[Os](=O)(=O)O2)C1COC(C)(C)OC1	[CH3:1][C:2]1=[CH:3][CH2:4][CH:5]([CH:6]2[CH2:7][O:8][C:9]([CH3:10])([CH3:11])[O:12][CH2:13]2)[C:14](=[O:15])[CH2:16]1.[O:17]=[Os:18](=[O:19])(=[O:20])=[O:21]>>[CH3:1][C@@:2]12[CH2:16][C:14](=[O:15])[CH:5]([CH2:4][C@@H:3]1[O:17][Os:18](=[O:21])(=[O:20])[O:19]2)[CH:6]1[CH2:13][O:12][C:9]([CH3:11])([CH3:10])[O:8][CH2:7]1
93	C[C@@]12CC(=O)C(C[C@@H]1O[Os](=O)(=O)O2)C1COC(C)(C)OC1.[H]O[H].[H]O[H]>>O[Os](O)(=O)=O.CC1(C)OCC(CO1)C1C[C@H](O)[C@](C)(O)CC1=O	[CH3:20][C@@:11]12[CH2:12][C:13](=[O:14])[CH:8]([CH2:9][C@@H:10]1[O:19][Os:16](=[O:17])(=[O:17])[O:15]2)[CH:5]1[CH2:4][O:3][C:2]([CH3:1])([CH3:1])[O:3][CH2:4]1.[OH2:22].[OH2:22]>>[CH3:1][C:2]1([CH3:1])[O:3][CH2:4][CH:5]([CH2:4][O:3]1)[CH:8]1[CH2:9][C@H:10]([OH:19])[C@:11]([CH3:20])([OH:15])[CH2:12][C:13]1=[O:14].[OH:22][Os:16]([OH:22])(=[O:17])=[O:17]
94	CC1(C)OCC(CO1)C1C[C@H](O)[C@](C)(O)CC1=O>>CC1(C)OCC(CO1)C1CC(=O)[C@](C)(O)CC1=O	[CH3:1][C:2]1([CH3:3])[O:4][CH2:5][CH:6]([CH2:7][O:8]1)[CH:9]1[CH2:10][C@H:11]([OH:12])[C@:13]([CH3:14])([OH:15])[CH2:16][C:17]1=[O:18]>>[CH3:3][C:2]1([CH3:1])[O:8][CH2:7][CH:6]([CH2:5][O:4]1)[CH:9]1[CH2:10][C:11](=[O:12])[C@:13]([CH3:14])([OH:15])[CH2:16][C:17]1=[O:18]
95	OCCC1=CNC2=C1C(Br)=CC=C2.[H]C([H])=O>>OCCC1=CNC2=C1C(C=O)=CC=C2.Br[H]	[OH:1][CH2:2][CH2:3][C:4]1=[CH:5][NH:6][C:7]2=[C:8]1[C:9]([Br:10])=[CH:11][CH:12]=[CH:13]2.[CH2:14]=[O:15]>>[OH:1][CH2:2][CH2:3][C:4]1=[CH:5][NH:6][C:7]2=[C:8]1[C:9]([CH:14]=[O:15])=[CH:11][CH:12]=[CH:13]2.[BrH:10]
96	OCCC1=CNC2=C1C(C=O)=CC=C2.CC(C)(C)[S@](N)=O>>CC(C)(C)[S@@](=O)\N=C\C1=CC=CC2=C1C(CCO)=CN2.O	[OH:1][CH2:2][CH2:3][C:4]1=[CH:5][NH:6][C:7]2=[C:8]1[C:9]([CH:10]=[O:11])=[CH:12][CH:13]=[CH:14]2.[CH3:15][C:16]([CH3:17])([CH3:18])[S@:19]([NH2:20])=[O:21]>>[CH3:15][C:16]([CH3:18])([CH3:17])[S@@:19](=[O:21])\[N:20]=[CH:10]\[C:9]1=[CH:12][CH:13]=[CH:14][C:7]2=[C:8]1[C:4]([CH2:3][CH2:2][OH:1])=[CH:5][NH:6]2.[OH2:11]
97	CC(C)=C[Mg]Br.CC(C)(C)[S@@](=O)\N=C\C1=CC=CC2=C1C(CCO)=CN2>>CC(C)=C[C@@H](N[S@](=O)C(C)(C)C)C1=CC=CC2=C1C(CCO)=CN2.[Mg]Br	[CH3:1][C:2]([CH3:3])([CH3:4])[S@@:5](=[O:6])\[N:7]=[CH:8]\[C:9]1=[CH:10][CH:11]=[CH:12][C:13]2=[C:14]1[C:15]([CH2:16][CH2:17][OH:18])=[CH:19][NH:20]2.[CH3:21][C:22]([CH3:23])=[CH:24][Mg:25][Br:26]>>[Mg:25][Br:26].[CH3:21][C:22]([CH3:23])=[CH:24][C@@H:8]([NH:7][S@:5](=[O:6])[C:2]([CH3:4])([CH3:3])[CH3:1])[C:9]1=[CH:10][CH:11]=[CH:12][C:13]2=[C:14]1[C:15]([CH2:16][CH2:17][OH:18])=[CH:19][NH:20]2
98	CC(C)(C)[S@@](=O)\N=C\C1=CC=CC2=C1C(CCO)=CN2.CC1=CC=C(C=C1)S(Cl)(=O)=O>>CC1=CC=C(C=C1)S(=O)(=O)OCCC1=CNC2=C1C(\C=N\[S@](=O)C(C)(C)C)=CC=C2.Cl[H]	[CH3:1][C:2]([CH3:3])([CH3:4])[S@@:5](=[O:6])\[N:7]=[CH:8]\[C:9]1=[CH:10][CH:11]=[CH:12][C:13]2=[C:14]1[C:15]([CH2:16][CH2:17][OH:18])=[CH:19][NH:20]2.[CH3:21][C:22]1=[CH:23][CH:24]=[C:25]([CH:26]=[CH:27]1)[S:28]([Cl:29])(=[O:30])=[O:31].[CH3:32][C:33]1=[CH:34][CH:35]=[C:36]([CH:37]=[CH:38]1)[S:39]([Cl:40])(=[O:41])=[O:42]>>[CH3:21][C:22]1=[CH:23][CH:24]=[C:25]([CH:26]=[CH:27]1)[S:28](=[O:31])(=[…
99	CC1=CC=C(C=C1)S(=O)(=O)OCCC1=CN(C2=C1C(\C=N\[S@](=O)C(C)(C)C)=CC=C2)S(=O)(=O)C1=CC=C(C)C=C1.CC(C)=C[Mg]Br>>CC(C)=CC(N[S@](=O)C(C)(C)C)C1=CC=CC2=C1C(CCOS(=O)(=O)C1=CC=C(C)C=C1)=CN2S(=O)(=O)C1=CC=C(C)C=C1.[Mg]Br	[CH3:1][C:2]([CH3:3])=[CH:4][Mg:5][Br:6].[CH3:7][C:8]1=[CH:9][CH:10]=[C:11]([CH:12]=[CH:13]1)[S:14](=[O:15])(=[O:16])[O:17][CH2:18][CH2:19][C:20]1=[CH:21][N:22]([C:23]2=[C:24]1[C:25](\[CH:26]=[N:27]\[S@:28](=[O:29])[C:30]([CH3:31])([CH3:32])[CH3:33])=[CH:34][CH:35]=[CH:36]2)[S:37](=[O:38])(=[O:39])[C:40]1=[CH:41][CH:42]=[C:43]([CH3:44])[CH:45]=[CH:46]1>>[Mg:5][Br:6].[CH3:1][C:2]([CH3:3])=[CH:4][C…
100	CC(C)=CC(N[S@](=O)C(C)(C)C)C1=CC=CC2=C1C(CCOS(=O)(=O)C1=CC=C(C)C=C1)=CN2S(=O)(=O)C1=CC=C(C)C=C1>>CC1=CC=C(C=C1)S(O)(=O)=O.CC(C)=CC1N(CCC2=CN(C3=C2C1=CC=C3)S(=O)(=O)C1=CC=C(C)C=C1)[S@](=O)C(C)(C)C	[CH3:1][C:2]([CH3:3])=[CH:4][CH:5]([NH:6][S@:7](=[O:8])[C:9]([CH3:10])([CH3:11])[CH3:12])[C:13]1=[CH:14][CH:15]=[CH:16][C:17]2=[C:18]1[C:19]([CH2:20][CH2:21][O:22][S:23](=[O:24])(=[O:25])[C:26]1=[CH:27][CH:28]=[C:29]([CH3:30])[CH:31]=[CH:32]1)=[CH:33][N:34]2[S:35](=[O:36])(=[O:37])[C:38]1=[CH:39][CH:40]=[C:41]([CH3:42])[CH:43]=[CH:44]1>>[CH3:30][C:29]1=[CH:28][CH:27]=[C:26]([CH:32]=[CH:31]1)[S:23…
SIMPLE REACTIONS WITHOUT FULL STOICHIOMETRY
no.	SMILES	CORRECT MAPPING
101	S=C=NC1CCNCC1.Nc1ccccc1N>>Nc1ccccc1NC(=S)NC1CCNCC1	[S:1]=[C:2]=[N:3][CH:4]1[CH2:5][CH2:6][NH:7][CH2:8][CH2:9]1.[NH2:10][c:11]1[cH:12][cH:13][cH:14][cH:15][c:16]1[NH2:17]>>[NH2:10][c:11]1[cH:12][cH:13][cH:14][cH:15][c:16]1[NH:17][C:2](=[S:1])[NH:3][CH:4]1[CH2:9][CH2:8][NH:7][CH2:6][CH2:5]1
102	Nc1ccccc1NC(=S)NC1CCNCC1.Fc1ccc(CBr)cc1>>Fc1ccc(CNc2ccccc2NC(=S)NC2CCNCC2)cc1	[F:18][c:19]1[cH:20][cH:21][c:22]([CH2:23][Br:24])[cH:25][cH:26]1.[NH2:1][c:2]1[cH:3][cH:4][cH:5][cH:6][c:7]1[NH:8][C:9](=[S:10])[NH:11][CH:12]1[CH2:13][CH2:14][NH:15][CH2:16][CH2:17]1>>[F:18][c:19]1[cH:26][cH:25][c:22]([CH2:23][NH:1][c:2]2[cH:3][cH:4][cH:5][cH:6][c:7]2[NH:8][C:9](=[S:10])[NH:11][CH:12]2[CH2:13][CH2:14][NH:15][CH2:16][CH2:17]2)[cH:21][cH:20]1.[BrH:24]
103	Fc1ccc(CNc2ccccc2NC(=S)NC2CCNCC2)cc1>>Fc1ccc(CN2C(NC3CCNCC3)=Nc3ccccc23)cc1	[F:1][c:2]1[cH:3][cH:4][c:5]([CH2:6][NH:7][c:8]2[cH:9][cH:10][cH:11][cH:12][c:13]2[NH:14][C:15](=[S:16])[NH:17][CH:18]2[CH2:19][CH2:20][NH:21][CH2:22][CH2:23]2)[cH:24][cH:25]1>>[F:1][c:2]1[cH:25][cH:24][c:5]([CH2:6][N:7]2[C:15]([NH:17][CH:18]3[CH2:23][CH2:22][NH:21][CH2:20][CH2:19]3)=[N:14][c:13]3[cH:12][cH:11][cH:10][cH:9][c:8]23)[cH:4][cH:3]1.[S:16]
104	Fc1ccc(CN2C(NC3CCNCC3)=Nc3ccccc23)cc1.COc1ccc(CCBr)cc1>>COc1ccc(CCN2CCC(CC2)NC2=Nc3ccccc3N2Cc2ccc(F)cc2)cc1	[CH3:25][O:26][c:27]1[cH:28][cH:29][c:30]([CH2:31][CH2:32][Br:33])[cH:34][cH:35]1.[F:1][c:2]1[cH:3][cH:4][c:5]([CH2:6][N:7]2[C:8]([NH:9][CH:10]3[CH2:11][CH2:12][NH:13][CH2:14][CH2:15]3)=[N:16][c:17]3[cH:18][cH:19][cH:20][cH:21][c:22]23)[cH:23][cH:24]1>>[CH3:25][O:26][c:27]1[cH:35][cH:34][c:30]([CH2:31][CH2:32][N:13]2[CH2:14][CH2:15][CH:10]([CH2:11][CH2:12]2)[NH:9][C:8]2=[N:16][c:17]3[cH:18][cH:19…
105	CC(C)(C)C(O)=O>>CC(C)(C)CO	[CH3:1][C:2]([CH3:3])([CH3:4])[C:5]([OH:6])=[O:7]>>[OH2:6].[CH3:1][C:2]([CH3:4])([CH3:3])[CH2:5][OH:7]
106	CC(C)(C)CO>>CC(C)(C)C=O	[CH3:1][C:2]([CH3:3])([CH3:4])[CH2:5][OH:6]>>[CH3:1][C:2]([CH3:4])([CH3:3])[CH:5]=[O:6]
107	CC(C)(C)C=O>>CC(C)(C)[C@H](N)C#N	[CH3:1][C:2]([CH3:3])([CH3:4])[CH:5]=[O:6].[C:7].[N:8].[N:9]>>[CH3:4][C:2]([CH3:3])([CH3:1])[C@H:5]([NH2:9])[C:7]#[N:8].[O:6]
108	CC(C)(C)[C@H](N)C#N>>CC(C)(C)[C@H](N)C(O)=O	[CH3:1][C:2]([CH3:3])([CH3:4])[C@H:5]([NH2:6])[C:7]#[N:8].[O:9].[O:10]>>[CH3:4][C:2]([CH3:3])([CH3:1])[C@H:5]([NH2:6])[C:7]([OH:9])=[O:10].[N:8]
109	CC(C)(C)[C@H](N)C(O)=O.COC(Cl)=O>>COC(=O)N[C@H](C(O)=O)C(C)(C)C	[CH3:1][O:2][C:3]([Cl:4])=[O:5].[CH3:6][C:7]([CH3:8])([CH3:9])[C@H:10]([NH2:11])[C:12]([OH:13])=[O:14]>>[CH3:1][O:2][C:3](=[O:5])[NH:11][C@H:10]([C:12]([OH:13])=[O:14])[C:7]([CH3:9])([CH3:8])[CH3:6].[Cl:4]
110	O=Cc1ccc(cc1)-c1ccccn1.NN>>N\N=C\c1ccc(cc1)-c1ccccn1	[NH2:1][NH2:2].[O:3]=[CH:4][c:5]1[cH:6][cH:7][c:8]([cH:9][cH:10]1)-[c:11]1[cH:12][cH:13][cH:14][cH:15][n:16]1>>[OH2:3].[NH2:1]\[N:2]=[CH:4]\[c:5]1[cH:10][cH:9][c:8]([cH:7][cH:6]1)-[c:11]1[cH:12][cH:13][cH:14][cH:15][n:16]1
111	N\N=C\c1ccc(cc1)-c1ccccn1>>NNCc1ccc(cc1)-c1ccccn1	[NH2:1]\[N:2]=[CH:3]\[c:4]1[cH:5][cH:6][c:7]([cH:8][cH:9]1)-[c:10]1[cH:11][cH:12][cH:13][cH:14][n:15]1>>[NH2:1][NH:2][CH2:3][c:4]1[cH:9][cH:8][c:7]([cH:6][cH:5]1)-[c:10]1[cH:11][cH:12][cH:13][cH:14][n:15]1
112	NNCc1ccc(cc1)-c1ccccn1.N[C@@H](Cc1ccccc1)[C@@H]1CO1>>N[C@@H](Cc1ccccc1)[C@@H](O)CN(N)Cc1ccc(cc1)-c1ccccn1	[NH2:1][NH:2][CH2:3][c:4]1[cH:5][cH:6][c:7]([cH:8][cH:9]1)-[c:10]1[cH:11][cH:12][cH:13][cH:14][n:15]1.[NH2:16][C@@H:17]([CH2:18][c:19]1[cH:20][cH:21][cH:22][cH:23][cH:24]1)[C@@H:25]1[CH2:26][O:27]1>>[NH2:16][C@@H:17]([CH2:18][c:19]1[cH:20][cH:21][cH:22][cH:23][cH:24]1)[C@@H:25]([OH:27])[CH2:26][N:2]([NH2:1])[CH2:3][c:4]1[cH:9][cH:8][c:7]([cH:6][cH:5]1)-[c:10]1[cH:11][cH:12][cH:13][cH:14][n:15]1
113	COC(=O)N[C@H](C(O)=O)C(C)(C)C.COC(=O)N[C@H](C(=O)NN(C[C@H](O)[C@@H](N)Cc1ccccc1)Cc1ccc(cc1)-c1ccccn1)C(C)(C)C>>COC(=O)N[C@H](C(=O)N[C@@H](Cc1ccccc1)[C@@H](O)CN(Cc1ccc(cc1)-c1ccccn1)NC(=O)[C@@H](NC(=O)OC)C(C)(C)C)C(C)(C)C	[CH3:40][O:41][C:42](=[O:43])[NH:44][C@H:45]([C:46]([OH:47])=[O:48])[C:49]([CH3:50])([CH3:51])[CH3:52].[CH3:1][O:2][C:3](=[O:4])[NH:5][C@H:6]([C:7](=[O:8])[NH:9][N:10]([CH2:11][C@H:12]([OH:13])[C@@H:14]([NH2:15])[CH2:16][c:17]1[cH:18][cH:19][cH:20][cH:21][cH:22]1)[CH2:23][c:24]1[cH:25][cH:26][c:27]([cH:28][cH:29]1)-[c:30]1[cH:31][cH:32][cH:33][cH:34][n:35]1)[C:36]([CH3:37])([CH3:38])[CH3:39]>>[CH…
114	Clc1ccc(C=O)cc1.CN(=O)=O>>OC(CN(=O)=O)c1ccc(Cl)cc1	[Cl:1][c:2]1[cH:3][cH:4][c:5]([CH:6]=[O:7])[cH:8][cH:9]1.[CH3:10][N:11](=[O:12])=[O:13]>>[OH:7][CH:6]([CH2:10][N:11](=[O:12])=[O:13])[c:5]1[cH:8][cH:9][c:2]([Cl:1])[cH:3][cH:4]1
115	OC(CN(=O)=O)c1ccc(Cl)cc1>>Clc1ccc(\C=C\N(=O)=O)cc1	[OH:1][CH:2]([CH2:3][N:4](=[O:5])=[O:6])[c:7]1[cH:8][cH:9][c:10]([Cl:11])[cH:12][cH:13]1>>[OH2:1].[Cl:11][c:10]1[cH:12][cH:13][c:7](\[CH:2]=[CH:3]\[N:4](=[O:6])=[O:5])[cH:8][cH:9]1
116	Clc1ccc(\C=C\N(=O)=O)cc1.CCOC(=O)CC(=O)OCC>>CCOC(=O)C([C@@H](CN(=O)=O)c1ccc(Cl)cc1)C(=O)OCC	[Cl:1][c:2]1[cH:3][cH:4][c:5](\[CH:6]=[CH:7]\[N:8](=[O:9])=[O:10])[cH:11][cH:12]1.[CH3:13][CH2:14][O:15][C:16](=[O:17])[CH2:18][C:19](=[O:20])[O:21][CH2:22][CH3:23]>>[CH3:23][CH2:22][O:21][C:19](=[O:20])[CH:18]([C@@H:6]([CH2:7][N:8](=[O:10])=[O:9])[c:5]1[cH:11][cH:12][c:2]([Cl:1])[cH:3][cH:4]1)[C:16](=[O:17])[O:15][CH2:14][CH3:13]
117	Nc1cc(ccc1F)N(=O)=O.O=C1CCCC(=O)O1>>OC(=O)CCCC(=O)Nc1cc(ccc1F)N(=O)=O	[NH2:1][c:2]1[cH:3][c:4]([cH:5][cH:6][c:7]1[F:8])[N:9](=[O:10])=[O:11].[O:12]=[C:13]1[CH2:14][CH2:15][CH2:16][C:17](=[O:18])[O:19]1>>[OH:19][C:17](=[O:18])[CH2:16][CH2:15][CH2:14][C:13](=[O:12])[NH:1][c:2]1[cH:3][c:4]([cH:5][cH:6][c:7]1[F:8])[N:9](=[O:11])=[O:10]
118	OC(=O)CCCC(=O)Nc1cc(ccc1F)N(=O)=O>>CNc1ccc(cc1NC(=O)CCCC(O)=O)N(=O)=O	[OH:1][C:2](=[O:3])[CH2:4][CH2:5][CH2:6][C:7](=[O:8])[NH:9][c:10]1[cH:11][c:12]([cH:13][cH:14][c:15]1[F:16])[N:17](=[O:18])=[O:19].[C:20].[N:21]>>[CH3:20][NH:21][c:15]1[cH:14][cH:13][c:12]([cH:11][c:10]1[NH:9][C:7](=[O:8])[CH2:6][CH2:5][CH2:4][C:2]([OH:1])=[O:3])[N:17](=[O:19])=[O:18].[F:16]
119	CNc1ccc(cc1NC(=O)CCCC(O)=O)N(=O)=O>>CN1C(CCCC(O)=O)=Nc2cc(ccc12)N(=O)=O	[CH3:1][NH:2][c:3]1[cH:4][cH:5][c:6]([cH:7][c:8]1[NH:9][C:10](=[O:11])[CH2:12][CH2:13][CH2:14][C:15]([OH:16])=[O:17])[N:18](=[O:19])=[O:20]>>[OH2:11].[CH3:1][N:2]1[C:10]([CH2:12][CH2:13][CH2:14][C:15]([OH:16])=[O:17])=[N:9][c:8]2[cH:7][c:6]([cH:5][cH:4][c:3]12)[N:18](=[O:20])=[O:19]
120	CN1C(CCCC(O)=O)=Nc2cc(ccc12)N(=O)=O>>CN1C(CCCC(O)=O)=Nc2cc(N)ccc12	[CH3:1][N:2]1[C:3]([CH2:4][CH2:5][CH2:6][C:7]([OH:8])=[O:9])=[N:10][c:11]2[cH:12][c:13]([cH:14][cH:15][c:16]12)[N:17](=[O:18])=[O:19]>>[CH3:1][N:2]1[C:3]([CH2:4][CH2:5][CH2:6][C:7]([OH:8])=[O:9])=[N:10][c:11]2[cH:12][c:13]([NH2:17])[cH:14][cH:15][c:16]12.[O:18].[O:19]
121	CN1C(CCCC(O)=O)=Nc2cc(N)ccc12>>CN1C(CCCC(O)=O)=Nc2cc(ccc12)N(CCO)CCO	[CH3:1][N:2]1[C:3]([CH2:4][CH2:5][CH2:6][C:7]([OH:8])=[O:9])=[N:10][c:11]2[cH:12][c:13]([NH2:14])[cH:15][cH:16][c:17]12.[C:18].[C:19].[C:20].[C:21].[O:22].[O:23]>>[CH3:1][N:2]1[C:3]([CH2:4][CH2:5][CH2:6][C:7]([OH:8])=[O:9])=[N:10][c:11]2[cH:12][c:13]([cH:15][cH:16][c:17]12)[N:14]([CH2:20][CH2:19][OH:22])[CH2:21][CH2:18][OH:23]
122	Cc1ccccc1N>>Cc1ccc(cc1N)N(=O)=O	[CH3:1][c:2]1[cH:3][cH:4][cH:5][cH:6][c:7]1[NH2:8].[N:9].[O:10].[O:11]>>[CH3:1][c:2]1[cH:3][cH:4][c:5]([cH:6][c:7]1[NH2:8])[N:9](=[O:11])=[O:10]
123	Cc1ccc(cc1N)N(=O)=O>>Cc1ccc(cc1O)N(=O)=O	[CH3:1][c:2]1[cH:3][cH:4][c:5]([cH:6][c:7]1[NH2:8])[N:9](=[O:10])=[O:11].[O:12]>>[CH3:1][c:2]1[cH:3][cH:4][c:5]([cH:6][c:7]1[OH:12])[N:9](=[O:11])=[O:10].[N:8]
124	Cc1ccc(cc1O)N(=O)=O>>COc1cc(ccc1C)N(=O)=O	[CH3:1][c:2]1[cH:3][cH:4][c:5]([cH:6][c:7]1[OH:8])[N:9](=[O:10])=[O:11].[C:12]>>[CH3:12][O:8][c:7]1[cH:6][c:5]([cH:4][cH:3][c:2]1[CH3:1])[N:9](=[O:11])=[O:10]
125	COc1cc(ccc1C)N(=O)=O>>COc1cc(ccc1C(O)=O)N(=O)=O	[CH3:1][O:2][c:3]1[cH:4][c:5]([cH:6][cH:7][c:8]1[CH3:9])[N:10](=[O:11])=[O:12].[O:13].[O:14]>>[CH3:1][O:2][c:3]1[cH:4][c:5]([cH:6][cH:7][c:8]1[C:9]([OH:14])=[O:13])[N:10](=[O:12])=[O:11]
126	COc1cc(ccc1C(O)=O)N(=O)=O>>COc1cc(ccc1C(Cl)=O)N(=O)=O	[CH3:1][O:2][c:3]1[cH:4][c:5]([cH:6][cH:7][c:8]1[C:9]([OH:10])=[O:11])[N:12](=[O:13])=[O:14].[Cl:15]>>[CH3:1][O:2][c:3]1[cH:4][c:5]([cH:6][cH:7][c:8]1[C:9]([Cl:15])=[O:11])[N:12](=[O:14])=[O:13].[O:10]
127	CCN(CC)CCN.COc1cc(ccc1C(Cl)=O)N(=O)=O>>CCN(CC)CCNC(=O)c1ccc(cc1OC)N(=O)=O	[CH3:1][O:2][c:3]1[cH:4][c:5]([cH:6][cH:7][c:8]1[C:9]([Cl:10])=[O:11])[N:12](=[O:13])=[O:14].[CH3:15][CH2:16][N:17]([CH2:18][CH3:19])[CH2:20][CH2:21][NH2:22]>>[CH3:15][CH2:16][N:17]([CH2:18][CH3:19])[CH2:20][CH2:21][NH:22][C:9](=[O:11])[c:8]1[cH:7][cH:6][c:5]([cH:4][c:3]1[O:2][CH3:1])[N:12](=[O:14])=[O:13].[Cl:10]
128	CCN(CC)CCNC(=O)c1ccc(cc1OC)N(=O)=O>>CCN(CC)CCNC(=O)c1ccc(N)cc1OC	[CH3:1][CH2:2][N:3]([CH2:4][CH3:5])[CH2:6][CH2:7][NH:8][C:9](=[O:10])[c:11]1[cH:12][cH:13][c:14]([cH:15][c:16]1[O:17][CH3:18])[N:19](=[O:20])=[O:21]>>[CH3:5][CH2:4][N:3]([CH2:2][CH3:1])[CH2:6][CH2:7][NH:8][C:9](=[O:10])[c:11]1[cH:12][cH:13][c:14]([NH2:19])[cH:15][c:16]1[O:17][CH3:18].[O:20].[O:21]
129	CCN(CC)CCNC(=O)c1ccc(N)cc1OC>>CCN(CC)CCNC(=O)c1cc(Br)c(N)cc1OC	[CH3:1][CH2:2][N:3]([CH2:4][CH3:5])[CH2:6][CH2:7][NH:8][C:9](=[O:10])[c:11]1[cH:12][cH:13][c:14]([NH2:15])[cH:16][c:17]1[O:18][CH3:19].[Br:20]>>[CH3:5][CH2:4][N:3]([CH2:2][CH3:1])[CH2:6][CH2:7][NH:8][C:9](=[O:10])[c:11]1[cH:12][c:13]([Br:20])[c:14]([NH2:15])[cH:16][c:17]1[O:18][CH3:19]
130	Clc1ccccc1Cl>>Clc1cccc(C=O)c1Cl	[Cl:1][c:2]1[cH:3][cH:4][cH:5][cH:6][c:7]1[Cl:8].[C:9].[O:10]>>[Cl:8][c:7]1[cH:6][cH:5][cH:4][c:3]([CH:9]=[O:10])[c:2]1[Cl:1]
131	Clc1cccc(C=O)c1Cl.CCCC(=O)OCOC(=O)CC(C)=O.COC(=O)CC(C)=O>>CCCC(=O)OCOC(=O)C1=C(C)NC(C)=C([C@H]1c1cccc(Cl)c1Cl)C(=O)OC	[CH3:1][O:2][C:3](=[O:4])[CH2:5][C:6]([CH3:7])=[O:8].[CH3:9][CH2:10][CH2:11][C:12](=[O:13])[O:14][CH2:15][O:16][C:17](=[O:18])[CH2:19][C:20]([CH3:21])=[O:22].[Cl:23][c:24]1[cH:25][cH:26][cH:27][c:28]([CH:29]=[O:30])[c:31]1[Cl:32].[N:33]>>[CH3:9][CH2:10][CH2:11][C:12](=[O:13])[O:14][CH2:15][O:16][C:17](=[O:18])[C:19]1=[C:20]([CH3:21])[NH:33][C:6]([CH3:7])=[C:5]([C@H:29]1[c:28]1[cH:27][cH:26][cH:25…
132	COC(=O)CC(C)=O>>COC(=O)\C=C(/C)N	[CH3:1][O:2][C:3](=[O:4])[CH2:5][C:6]([CH3:7])=[O:8].[N:9]>>[CH3:1][O:2][C:3](=[O:4])\[CH:5]=[C:6](/[CH3:7])[NH2:9].[O:8]
133	CC(=O)C(=C\c1cccc(Cl)c1Cl)\C(O)=O.CCCC(=O)OCCl>>CCCC(=O)OCOC(=O)C(=C/c1cccc(Cl)c1Cl)\C(C)=O	[CH3:1][CH2:2][CH2:3][C:4](=[O:5])[O:6][CH2:7][Cl:8].[CH3:9][C:10](=[O:11])[C:12](=[CH:13]\[c:14]1[cH:15][cH:16][cH:17][c:18]([Cl:19])[c:20]1[Cl:21])\[C:22]([OH:23])=[O:24]>>[CH3:1][CH2:2][CH2:3][C:4](=[O:5])[O:6][CH2:7][O:23][C:22](=[O:24])[C:12](=[CH:13]/[c:14]1[cH:15][cH:16][cH:17][c:18]([Cl:19])[c:20]1[Cl:21])\[C:10]([CH3:9])=[O:11].[Cl:8]
134	CC(=O)c1ccc(Br)cc1>>BrCC(=O)c1ccc(Br)cc1	[CH3:1][C:2](=[O:3])[c:4]1[cH:5][cH:6][c:7]([Br:8])[cH:9][cH:10]1.[Br:11]>>[Br:11][CH2:1][C:2](=[O:3])[c:4]1[cH:10][cH:9][c:7]([Br:8])[cH:6][cH:5]1
135	OC(=O)C1CCCN1.BrCC(=O)c1ccc(Br)cc1>>Brc1ccc(cc1)C(=O)COC(=O)C1CCCN1	[Br:1][CH2:2][C:3](=[O:4])[c:5]1[cH:6][cH:7][c:8]([Br:9])[cH:10][cH:11]1.[OH:12][C:13](=[O:14])[CH:15]1[CH2:16][CH2:17][CH2:18][NH:19]1>>[Br:9][c:8]1[cH:10][cH:11][c:5]([cH:6][cH:7]1)[C:3](=[O:4])[CH2:2][O:12][C:13](=[O:14])[CH:15]1[CH2:16][CH2:17][CH2:18][NH:19]1.[Br:1]
136	COC(=O)C1CCCN1.NCC(=O)c1ccc(Br)cc1>>Brc1ccc(cc1)C(=O)CNC(=O)C1CCCN1	[CH3:12][O:13][C:14](=[O:15])[CH:16]1[CH2:17][CH2:18][CH2:19][NH:20]1.[NH2:1][CH2:2][C:3](=[O:4])[c:5]1[cH:6][cH:7][c:8]([Br:9])[cH:10][cH:11]1>>[Br:9][c:8]1[cH:7][cH:6][c:5]([cH:11][cH:10]1)[C:3](=[O:4])[CH2:2][NH:1][C:14](=[O:15])[CH:16]1[CH2:17][CH2:18][CH2:19][NH:20]1.[CH3:12][OH:13]
137	Brc1ccc(cc1)C(=O)CNC(=O)C1CCCN1>>Brc1ccc(cc1)-c1cnc([nH]1)C1CCCN1	[Br:1][c:2]1[cH:3][cH:4][c:5]([cH:6][cH:7]1)[C:8](=[O:9])[CH2:10][NH:11][C:12](=[O:13])[CH:14]1[CH2:15][CH2:16][CH2:17][NH:18]1.[N:19]>>[Br:1][c:2]1[cH:7][cH:6][c:5]([cH:4][cH:3]1)-[c:8]1[cH:10][n:11][c:12]([nH:19]1)[CH:14]1[CH2:15][CH2:16][CH2:17][NH:18]1.[O:13].[O:9]
138	CC1(C)OB(OC1(C)C)B1OC(C)(C)C(C)(C)O1.Brc1ccc(cc1)-c1cnc([nH]1)C1CCCN1>>CC1(C)OB(OC1(C)C)c1ccc(cc1)-c1cnc([nH]1)C1CCCN1.CC1(C)OBOC1(C)C	[Br:1][c:2]1[cH:3][cH:4][c:5]([cH:6][cH:7]1)-[c:8]1[cH:9][n:10][c:11]([nH:12]1)[CH:13]1[CH2:14][CH2:15][CH2:16][NH:17]1.[CH3:18][C:19]1([CH3:20])[O:21][B:22]([O:23][C:24]1([CH3:25])[CH3:26])[B:27]1[O:28][C:29]([CH3:30])([CH3:31])[C:32]([CH3:33])([CH3:34])[O:35]1>>[CH3:20][C:19]1([CH3:18])[O:21][BH:22][O:23][C:24]1([CH3:26])[CH3:25].[CH3:30][C:29]1([CH3:31])[O:28][B:27]([O:35][C:32]1([CH3:33])[CH3…
139	CC1(C)OB(OC1(C)C)c1ccc(cc1)-c1cnc([nH]1)C1CCCN1.Brc1ccc(cc1)-c1cnc([nH]1)C1CCCN1>>C1CNC(C1)c1ncc([nH]1)-c1ccc(cc1)-c1ccc(cc1)-c1cnc([nH]1)C1CCCN1.CC1(C)OBOC1(C)C	[Br:1][c:2]1[cH:3][cH:4][c:5]([cH:6][cH:7]1)-[c:8]1[cH:9][n:10][c:11]([nH:12]1)[CH:13]1[CH2:14][CH2:15][CH2:16][NH:17]1.[CH3:18][C:19]1([CH3:20])[O:21][B:22]([O:23][C:24]1([CH3:25])[CH3:26])[c:27]1[cH:28][cH:29][c:30]([cH:31][cH:32]1)-[c:33]1[cH:34][n:35][c:36]([nH:37]1)[CH:38]1[CH2:39][CH2:40][CH2:41][NH:42]1>>[CH3:20][C:19]1([CH3:18])[O:21][BH:22][O:23][C:24]1([CH3:26])[CH3:25].[CH2:40]1[CH2:41…
140	C1CNC(C1)c1ncc([nH]1)-c1ccc(cc1)-c1ccc(cc1)-c1cnc([nH]1)C1CCCN1.CC(C)[C@H](N)C(O)=O>>CC(C)[C@H](N)C(=O)N1CCCC1c1ncc([nH]1)-c1ccc(cc1)-c1ccc(cc1)-c1cnc([nH]1)C1CCCN1C(=O)[C@@H](N)C(C)C	[CH3:1][CH:2]([CH3:3])[C@H:4]([NH2:5])[C:6]([OH:7])=[O:8].[CH3:9][CH:10]([CH3:11])[C@H:12]([NH2:13])[C:14]([OH:15])=[O:16].[CH2:17]1[CH2:18][NH:19][CH:20]([CH2:21]1)[c:22]1[n:23][cH:24][c:25]([nH:26]1)-[c:27]1[cH:28][cH:29][c:30]([cH:31][cH:32]1)-[c:33]1[cH:34][cH:35][c:36]([cH:37][cH:38]1)-[c:39]1[cH:40][n:41][c:42]([nH:43]1)[CH:44]1[CH2:45][CH2:46][CH2:47][NH:48]1>>[OH2:15].[OH2:7].[CH3:3][CH:2…
141	COC(Cl)=O.C(C)[C@H](N)C(=O)N1CCCC1c1ncc([nH]1)-c1ccc(cc1)-c1ccc(cc1)-c1cnc([nH]1)C1CCCN1C(=O)[C@@H](N)C(C)C>>COC(=O)N[C@@H](C(C)C)C(=O)N1CCCC1c1ncc([nH]1)-c1ccc(cc1)-c1ccc(cc1)-c1cnc([nH]1)C1CCCN1C(=O)[C@@H](NC(=O)OC)C(C)C	[CH3:1][CH2:2][C@H:3]([NH2:4])[C:5](=[O:6])[N:7]1[CH2:8][CH2:9][CH2:10][CH:11]1[c:12]1[n:13][cH:14][c:15]([nH:16]1)-[c:17]1[cH:18][cH:19][c:20]([cH:21][cH:22]1)-[c:23]1[cH:24][cH:25][c:26]([cH:27][cH:28]1)-[c:29]1[cH:30][n:31][c:32]([nH:33]1)[CH:34]1[CH2:35][CH2:36][CH2:37][N:38]1[C:39](=[O:40])[C@@H:41]([NH2:42])[CH:43]([CH3:44])[CH3:45].[CH3:46][O:47][C:48]([Cl:49])=[O:50].[C:51].[C:52].[C:53].…
142	C1Cc2ccccc2O1>>CC(=O)c1ccc2OCCc2c1	[CH2:1]1[CH2:2][c:3]2[cH:4][cH:5][cH:6][cH:7][c:8]2[O:9]1.[C:10].[C:11].[O:12]>>[CH3:11][C:10](=[O:12])[c:5]1[cH:6][cH:7][c:8]2[O:9][CH2:1][CH2:2][c:3]2[cH:4]1
143	O[C@H]1CCNC1C(O)=O>>O[C@H]1CCNC1	[OH:1][C@H:2]1[CH2:3][CH2:4][NH:5][CH:6]1[C:7]([OH:8])=[O:9]>>[OH:1][C@H:2]1[CH2:3][CH2:4][NH:5][CH2:6]1.[C:7].[O:9].[O:8]
144	Cc1ccc(cc1)S(Cl)(=O)=O.O[C@H]1CCNC1>>Cc1ccc(cc1)S(=O)(=O)O[C@H]1CCNC1	[OH:1][C@H:2]1[CH2:3][CH2:4][NH:5][CH2:6]1.[CH3:7][c:8]1[cH:9][cH:10][c:11]([cH:12][cH:13]1)[S:14]([Cl:15])(=[O:16])=[O:17]>>[CH3:7][c:8]1[cH:13][cH:12][c:11]([cH:10][cH:9]1)[S:14](=[O:16])(=[O:17])[O:1][C@H:2]1[CH2:3][CH2:4][NH:5][CH2:6]1.[Cl:15]
145	Cc1ccc(cc1)S(=O)(=O)O[C@H]1CCNC1.N#CC(c1ccccc1)c1ccccc1>>N#CC([C@@H]1CCNC1)(c1ccccc1)c1ccccc1	[CH3:1][c:2]1[cH:3][cH:4][c:5]([cH:6][cH:7]1)[S:8](=[O:9])(=[O:10])[O:11][C@H:12]1[CH2:13][CH2:14][NH:15][CH2:16]1.[N:17]#[C:18][CH:19]([c:20]1[cH:21][cH:22][cH:23][cH:24][cH:25]1)[c:26]1[cH:27][cH:28][cH:29][cH:30][cH:31]1>>[N:17]#[C:18][C:19]([C@@H:12]1[CH2:13][CH2:14][NH:15][CH2:16]1)([c:26]1[cH:31][cH:30][cH:29][cH:28][cH:27]1)[c:20]1[cH:25][cH:24][cH:23][cH:22][cH:21]1.[CH3:1][c:2]1[cH:3][cH…
146	CCO.OC(=O)Cc1ccc2OCCc2c1>>CCOC(=O)Cc1ccc2OCCc2c1	[OH:4][C:5](=[O:6])[CH2:7][c:8]1[cH:9][cH:10][c:11]2[O:12][CH2:13][CH2:14][c:15]2[cH:16]1.[CH3:1][CH2:2][OH:3]>>[CH3:1][CH2:2][O:3][C:5](=[O:6])[CH2:7][c:8]1[cH:9][cH:10][c:11]2[O:12][CH2:13][CH2:14][c:15]2[cH:16]1.[OH2:4]
147	CCOC(=O)Cc1ccc2OCCc2c1>>OCCc1ccc2OCCc2c1	[CH3:1][CH2:2][O:3][C:4](=[O:5])[CH2:6][c:7]1[cH:8][cH:9][c:10]2[O:11][CH2:12][CH2:13][c:14]2[cH:15]1>>[CH3:1][CH2:2][OH:3].[OH:5][CH2:4][CH2:6][c:7]1[cH:8][cH:9][c:10]2[O:11][CH2:12][CH2:13][c:14]2[cH:15]1
148	OCCc1ccc2OCCc2c1>>BrCCc1ccc2OCCc2c1	[OH:1][CH2:2][CH2:3][c:4]1[cH:5][cH:6][c:7]2[O:8][CH2:9][CH2:10][c:11]2[cH:12]1>>[Br:13][CH2:2][CH2:3][c:4]1[cH:5][cH:6][c:7]2[O:8][CH2:9][CH2:10][c:11]2[cH:12]1
149	BrCCc1ccc2OCCc2c1.N#CC([C@@H]1CCNC1)(c1ccccc1)c1ccccc1>>N#CC([C@@H]1CCN(CCc2ccc3OCCc3c2)C1)(c1ccccc1)c1ccccc1	[Br:21][CH2:22][CH2:23][c:24]1[cH:25][cH:26][c:27]2[O:28][CH2:29][CH2:30][c:31]2[cH:32]1.[N:1]#[C:2][C:3]([C@@H:4]1[CH2:5][CH2:6][NH:7][CH2:8]1)([c:9]1[cH:10][cH:11][cH:12][cH:13][cH:14]1)[c:15]1[cH:16][cH:17][cH:18][cH:19][cH:20]1>>[N:1]#[C:2][C:3]([C@@H:4]1[CH2:5][CH2:6][N:7]([CH2:22][CH2:23][c:24]2[cH:25][cH:26][c:27]3[O:28][CH2:29][CH2:30][c:31]3[cH:32]2)[CH2:8]1)([c:15]1[cH:16][cH:17][cH:18]…
150	N#CC([C@@H]1CCN(CCc2ccc3OCCc3c2)C1)(c1ccccc1)c1ccccc1>>NC(=O)C([C@@H]1CCN(CCc2ccc3OCCc3c2)C1)(c1ccccc1)c1ccccc1	[OH2:1].[N:2]#[C:3][C:4]([C@@H:5]1[CH2:6][CH2:7][N:8]([CH2:9][CH2:10][c:11]2[cH:12][cH:13][c:14]3[O:15][CH2:16][CH2:17][c:18]3[cH:19]2)[CH2:20]1)([c:21]1[cH:22][cH:23][cH:24][cH:25][cH:26]1)[c:27]1[cH:28][cH:29][cH:30][cH:31][cH:32]1>>[NH2:2][C:3](=[O:1])[C:4]([C@@H:5]1[CH2:6][CH2:7][N:8]([CH2:9][CH2:10][c:11]2[cH:12][cH:13][c:14]3[O:15][CH2:16][CH2:17][c:18]3[cH:19]2)[CH2:20]1)([c:27]1[cH:32][cH…
151	NNc1ccc(Br)cc1.CC(=O)c1ccc(Br)cc1O>>C\C(=N/Nc1ccc(Br)cc1)c1ccc(Br)cc1O	[CH3:1][C:2](=[O:3])[c:4]1[cH:5][cH:6][c:7]([Br:8])[cH:9][c:10]1[OH:11].[NH2:12][NH:13][c:14]1[cH:15][cH:16][c:17]([Br:18])[cH:19][cH:20]1>>[OH2:3].[CH3:1]\[C:2](=[N:12]/[NH:13][c:14]1[cH:15][cH:16][c:17]([Br:18])[cH:19][cH:20]1)[c:4]1[cH:5][cH:6][c:7]([Br:8])[cH:9][c:10]1[OH:11]
152	C\C(=N/Nc1ccc(Br)cc1)c1ccc(Br)cc1O>>Oc1cc(Br)ccc1C1=Cc2cc(Br)ccc2N1	[CH3:1]\[C:2](=[N:3]/[NH:4][c:5]1[cH:6][cH:7][c:8]([Br:9])[cH:10][cH:11]1)[c:12]1[cH:13][cH:14][c:15]([Br:16])[cH:17][c:18]1[OH:19]>>[OH:19][c:18]1[cH:17][c:15]([Br:16])[cH:14][cH:13][c:12]1[C:2]1=[CH:1][c:11]2[cH:10][c:8]([Br:9])[cH:7][cH:6][c:5]2[NH:4]1.[N:3]
153	Oc1cc(Br)ccc1C1=Cc2cc(Br)ccc2N1.BrC(Br)c1ccccc1>>Brc1ccc2N3[C@@H](Oc4cc(Br)ccc4C3=Cc2c1)c1ccccc1	[Br:1][CH:2]([Br:3])[c:4]1[cH:5][cH:6][cH:7][cH:8][cH:9]1.[OH:10][c:11]1[cH:12][c:13]([Br:14])[cH:15][cH:16][c:17]1[C:18]1=[CH:19][c:20]2[cH:21][c:22]([Br:23])[cH:24][cH:25][c:26]2[NH:27]1>>[Br:23][c:22]1[cH:24][cH:25][c:26]2[N:27]3[C@@H:2]([O:10][c:11]4[cH:12][c:13]([Br:14])[cH:15][cH:16][c:17]4[C:18]3=[CH:19][c:20]2[cH:21]1)[c:4]1[cH:5][cH:6][cH:7][cH:8][cH:9]1.[Br:3].[Br:1]
154	C1CNCCN1.Clc1ccc(c(Cl)n1)N(=O)=O>>Clc1ccc(c(n1)N1CCNCC1)N(=O)=O	[Cl:7][c:8]1[cH:9][cH:10][c:11]([c:12]([Cl:13])[n:14]1)[N:15](=[O:16])=[O:17].[CH2:1]1[CH2:2][NH:3][CH2:4][CH2:5][NH:6]1>>[Cl:7][c:8]1[cH:9][cH:10][c:11]([c:12]([n:14]1)[N:6]1[CH2:5][CH2:4][NH:3][CH2:2][CH2:1]1)[N:15](=[O:16])=[O:17].[ClH:13]
155	Clc1ccc(c(n1)N1CCNCC1)N(=O)=O>>CC(=O)Nc1ccc(c(n1)N1CCNCC1)N(=O)=O	[Cl:5][c:6]1[cH:7][cH:8][c:9]([c:10]([n:11]1)[N:12]1[CH2:13][CH2:14][NH:15][CH2:16][CH2:17]1)[N:18](=[O:19])=[O:20].[CH3:4][C:2]([NH2:1])=[O:3]>>[CH3:4][C:2](=[O:3])[NH:1][c:6]1[cH:7][cH:8][c:9]([c:10]([n:11]1)[N:12]1[CH2:13][CH2:14][NH:15][CH2:16][CH2:17]1)[N:18](=[O:19])=[O:20].[ClH:5]
156	CC(=O)Nc1ccc(c(n1)N1CCNCC1)N(=O)=O>>CC(=O)Nc1ccc(N)c(n1)N1CCNCC1	[CH3:1][C:2](=[O:3])[NH:4][c:5]1[cH:6][cH:7][c:8]([c:9]([n:10]1)[N:11]1[CH2:12][CH2:13][NH:14][CH2:15][CH2:16]1)[N:17](=[O:18])=[O:19]>>[CH3:1][C:2](=[O:3])[NH:4][c:5]1[cH:6][cH:7][c:8]([NH2:17])[c:9]([n:10]1)[N:11]1[CH2:16][CH2:15][NH:14][CH2:13][CH2:12]1.[O:18].[O:19]
157	CC(=O)Nc1ccc(N)c(n1)N1CCNCC1>>CC(=O)Nc1ccc([N+]#N)c(n1)N1CCNCC1	[CH3:1][C:2](=[O:3])[NH:4][c:5]1[cH:6][cH:7][c:8]([NH2:9])[c:10]([n:11]1)[N:12]1[CH2:13][CH2:14][NH:15][CH2:16][CH2:17]1.[N:18]>>[CH3:1][C:2](=[O:3])[NH:4][c:5]1[cH:6][cH:7][c:8]([N+:9]#[N:18])[c:10]([n:11]1)[N:12]1[CH2:17][CH2:16][NH:15][CH2:14][CH2:13]1
158	CC(=O)Nc1ccc([N+]#N)c(n1)N1CCNCC1>>CC(=O)Nc1ccc(F)c(n1)N1CCNCC1.N#N	[CH3:1][C:2](=[O:3])[NH:4][c:5]1[cH:6][cH:7][c:8]([N+:9]#[N:10])[c:11]([n:12]1)[N:13]1[CH2:14][CH2:15][NH:16][CH2:17][CH2:18]1.[F:19]>>[N:9]#[N:10].[CH3:1][C:2](=[O:3])[NH:4][c:5]1[cH:6][cH:7][c:8]([F:19])[c:11]([n:12]1)[N:13]1[CH2:18][CH2:17][NH:16][CH2:15][CH2:14]1
159	CC(=O)Nc1ccc(F)c(n1)N1CCNCC1>>Nc1ccc(F)c(n1)N1CCNCC1	[CH3:1][C:2](=[O:3])[NH:4][c:5]1[cH:6][cH:7][c:8]([F:9])[c:10]([n:11]1)[N:12]1[CH2:13][CH2:14][NH:15][CH2:16][CH2:17]1>>[NH2:4][c:5]1[cH:6][cH:7][c:8]([F:9])[c:10]([n:11]1)[N:12]1[CH2:17][CH2:16][NH:15][CH2:14][CH2:13]1.[C:1].[C:2].[O:3]
160	Nc1ccc(F)c(n1)N1CCNCC1.COC=C(C(=O)OC)C(=O)OC>>COC(=O)C(=CNc1ccc(F)c(n1)N1CCNCC1)C(=O)OC	[CH3:1][O:2][CH:3]=[C:4]([C:5](=[O:6])[O:7][CH3:8])[C:9](=[O:10])[O:11][CH3:12].[NH2:13][c:14]1[cH:15][cH:16][c:17]([F:18])[c:19]([n:20]1)[N:21]1[CH2:22][CH2:23][NH:24][CH2:25][CH2:26]1>>[CH3:8][O:7][C:5](=[O:6])[C:4](=[CH:3][NH:13][c:14]1[cH:15][cH:16][c:17]([F:18])[c:19]([n:20]1)[N:21]1[CH2:26][CH2:25][NH:24][CH2:23][CH2:22]1)[C:9](=[O:10])[O:11][CH3:12].[C:1].[O:2]
161	CCCCCCCC(Cl)=O.c1ccccc1>>CCCCCCCC(=O)c1ccccc1	[cH:1]1[cH:2][cH:3][cH:4][cH:5][cH:6]1.[CH3:7][CH2:8][CH2:9][CH2:10][CH2:11][CH2:12][CH2:13][C:14]([Cl:15])=[O:16]>>[CH3:7][CH2:8][CH2:9][CH2:10][CH2:11][CH2:12][CH2:13][C:14](=[O:16])[c:3]1[cH:4][cH:5][cH:6][cH:1][cH:2]1.[Cl:15]
162	CCCCCCCC(=O)c1ccccc1>>CCCCCCCCc1ccccc1	[CH3:1][CH2:2][CH2:3][CH2:4][CH2:5][CH2:6][CH2:7][C:8](=[O:9])[c:10]1[cH:11][cH:12][cH:13][cH:14][cH:15]1>>[CH3:1][CH2:2][CH2:3][CH2:4][CH2:5][CH2:6][CH2:7][CH2:8][c:10]1[cH:15][cH:14][cH:13][cH:12][cH:11]1.[O:9]
163	CCCCCCCCc1ccccc1.CC(Cl)=O>>CCCCCCCCc1ccc(cc1)C(C)=O	[CH3:1][C:2]([Cl:3])=[O:4].[CH3:5][CH2:6][CH2:7][CH2:8][CH2:9][CH2:10][CH2:11][CH2:12][c:13]1[cH:14][cH:15][cH:16][cH:17][cH:18]1>>[CH3:5][CH2:6][CH2:7][CH2:8][CH2:9][CH2:10][CH2:11][CH2:12][c:13]1[cH:14][cH:15][c:16]([cH:17][cH:18]1)[C:2]([CH3:1])=[O:4].[Cl:3]
164	CCCCCCCCc1ccc(cc1)C(C)=O>>CCCCCCCCc1ccc(cc1)C(=O)CBr	[CH3:1][CH2:2][CH2:3][CH2:4][CH2:5][CH2:6][CH2:7][CH2:8][c:9]1[cH:10][cH:11][c:12]([cH:13][cH:14]1)[C:15]([CH3:16])=[O:17].[Br:18]>>[CH3:1][CH2:2][CH2:3][CH2:4][CH2:5][CH2:6][CH2:7][CH2:8][c:9]1[cH:14][cH:13][c:12]([cH:11][cH:10]1)[C:15](=[O:17])[CH2:16][Br:18]
165	CCCCCCCCc1ccc(cc1)C(=O)CBr.COC(=O)C(NC(C)=O)C(=O)OC>>CCCCCCCCc1ccc(cc1)C(=O)CC(NC(C)=O)(C(=O)OC)C(=O)OC	[CH3:1][O:2][C:3](=[O:4])[CH:5]([NH:6][C:7]([CH3:8])=[O:9])[C:10](=[O:11])[O:12][CH3:13].[CH3:14][CH2:15][CH2:16][CH2:17][CH2:18][CH2:19][CH2:20][CH2:21][c:22]1[cH:23][cH:24][c:25]([cH:26][cH:27]1)[C:28](=[O:29])[CH2:30][Br:31]>>[CH3:14][CH2:15][CH2:16][CH2:17][CH2:18][CH2:19][CH2:20][CH2:21][c:22]1[cH:27][cH:26][c:25]([cH:24][cH:23]1)[C:28](=[O:29])[CH2:30][C:5]([NH:6][C:7]([CH3:8])=[O:9])([C:10…
166	CCCCCCCCc1ccc(cc1)C(=O)CC(NC(C)=O)(C(=O)OC)C(=O)OC>>CCCCCCCCc1ccc(cc1)C(O)CC(N)(CO)CO.CO.CO.CCO	[CH3:1][CH2:2][CH2:3][CH2:4][CH2:5][CH2:6][CH2:7][CH2:8][c:9]1[cH:10][cH:11][c:12]([cH:13][cH:14]1)[C:15](=[O:16])[CH2:17][C:18]([NH:19][C:20]([CH3:21])=[O:22])([C:23](=[O:24])[O:25][CH3:26])[C:27](=[O:28])[O:29][CH3:30]>>[CH3:21][CH2:20][OH:22].[CH3:30][OH:29].[CH3:26][OH:25].[CH3:1][CH2:2][CH2:3][CH2:4][CH2:5][CH2:6][CH2:7][CH2:8][c:9]1[cH:10][cH:11][c:12]([cH:13][cH:14]1)[CH:15]([OH:16])[CH2:1…
167	CCCCCCCCc1ccc(cc1)C(O)CC(N)(CO)CO>>CCCCCCCCc1ccc(\C=C\C(N)(CO)CO)cc1	[CH3:1][CH2:2][CH2:3][CH2:4][CH2:5][CH2:6][CH2:7][CH2:8][c:9]1[cH:10][cH:11][c:12]([cH:13][cH:14]1)[CH:15]([OH:16])[CH2:17][C:18]([NH2:19])([CH2:20][OH:21])[CH2:22][OH:23]>>[OH2:16].[CH3:1][CH2:2][CH2:3][CH2:4][CH2:5][CH2:6][CH2:7][CH2:8][c:9]1[cH:14][cH:13][c:12](\[CH:15]=[CH:17]\[C:18]([NH2:19])([CH2:22][OH:23])[CH2:20][OH:21])[cH:11][cH:10]1
168	CCCCCCCCc1ccc(\C=C\C(N)(CO)CO)cc1>>CCCCCCCCc1ccc(CCC(N)(CO)CO)cc1	[CH3:1][CH2:2][CH2:3][CH2:4][CH2:5][CH2:6][CH2:7][CH2:8][c:9]1[cH:10][cH:11][c:12](\[CH:13]=[CH:14]\[C:15]([NH2:16])([CH2:17][OH:18])[CH2:19][OH:20])[cH:21][cH:22]1>>[CH3:1][CH2:2][CH2:3][CH2:4][CH2:5][CH2:6][CH2:7][CH2:8][c:9]1[cH:22][cH:21][c:12]([CH2:13][CH2:14][C:15]([NH2:16])([CH2:17][OH:18])[CH2:19][OH:20])[cH:11][cH:10]1
169	BrCCC=C.ClC[C@@H]1CO1>>O[C@H](CCl)CCCC=C	[Cl:1][CH2:2][C@@H:3]1[CH2:4][O:5]1.[Br:6][CH2:7][CH2:8][CH:9]=[CH2:10]>>[OH:5][C@H:3]([CH2:2][Cl:1])[CH2:4][CH2:7][CH2:8][CH:9]=[CH2:10].[Br:6]
170	O[C@H](CCl)CCCC=C>>C=CCCC[C@H]1CO1	[OH:1][C@H:2]([CH2:3][Cl:4])[CH2:5][CH2:6][CH2:7][CH:8]=[CH2:9]>>[Cl:4].[CH2:9]=[CH:8][CH2:7][CH2:6][CH2:5][C@H:2]1[CH2:3][O:1]1
171	CC(=O)[C@@H]1C[C@H]1CCCC=C>>CC(=O)[C@@H]1C[C@H]1CCCC(Br)CBr	[CH3:1][C:2](=[O:3])[C@@H:4]1[CH2:5][C@H:6]1[CH2:7][CH2:8][CH2:9][CH:10]=[CH2:11].[Br:12].[Br:13]>>[CH3:1][C:2](=[O:3])[C@@H:4]1[CH2:5][C@H:6]1[CH2:7][CH2:8][CH2:9][CH:10]([Br:13])[CH2:11][Br:12]
172	CC(=O)[C@@H]1C[C@H]1CCCC(Br)CBr>>CC(=O)O[C@@H]1C[C@H]1CCCC(Br)CBr	[CH3:1][C:2](=[O:3])[C@@H:4]1[CH2:5][C@H:6]1[CH2:7][CH2:8][CH2:9][CH:10]([Br:11])[CH2:12][Br:13].[O:14]>>[CH3:1][C:2](=[O:3])[O:14][C@@H:4]1[CH2:5][C@H:6]1[CH2:7][CH2:8][CH2:9][CH:10]([Br:11])[CH2:12][Br:13]
173	CC(=O)O[C@@H]1C[C@H]1CCCC(Br)CBr>>O[C@@H]1C[C@H]1CCCC(Br)CBr	[CH3:1][C:2](=[O:3])[O:4][C@@H:5]1[CH2:6][C@H:7]1[CH2:8][CH2:9][CH2:10][CH:11]([Br:12])[CH2:13][Br:14]>>[OH:4][C@@H:5]1[CH2:6][C@H:7]1[CH2:8][CH2:9][CH2:10][CH:11]([Br:12])[CH2:13][Br:14].[C:1].[C:2].[O:3]
174	O[C@@H]1C[C@H]1CCCC(Br)CBr>>O[C@@H]1C[C@H]1CCCC#C	[OH:1][C@@H:2]1[CH2:3][C@H:4]1[CH2:5][CH2:6][CH2:7][CH:8]([Br:9])[CH2:10][Br:11]>>[OH:1][C@@H:2]1[CH2:3][C@H:4]1[CH2:5][CH2:6][CH2:7][C:8]#[CH:10].[Br:9].[Br:11]
175	O[C@@H]1C[C@H]1CCCC#C.CC(C)(C)[C@H](N)C(O)=O>>CC(C)(C)[C@H](NC(=O)O[C@@H]1C[C@H]1CCCC#C)C(O)=O	[CH3:1][C:2]([CH3:3])([CH3:4])[C@H:5]([NH2:6])[C:7]([OH:8])=[O:9].[OH:10][C@@H:11]1[CH2:12][C@H:13]1[CH2:14][CH2:15][CH2:16][C:17]#[CH:18].[C:19].[O:20]>>[CH3:1][C:2]([CH3:4])([CH3:3])[C@H:5]([NH:6][C:19](=[O:20])[O:10][C@@H:11]1[CH2:12][C@H:13]1[CH2:14][CH2:15][CH2:16][C:17]#[CH:18])[C:7]([OH:8])=[O:9]
176	COc1ccc(N)c(N)c1.OC(=O)C(O)=O>>COc1ccc2nc(O)c(O)nc2c1	[OH:1][C:2](=[O:3])[C:4]([OH:5])=[O:6].[CH3:7][O:8][c:9]1[cH:10][cH:11][c:12]([NH2:13])[c:14]([NH2:15])[cH:16]1>>[CH3:7][O:8][c:9]1[cH:10][cH:11][c:12]2[n:13][c:4]([OH:3])[c:2]([OH:6])[n:15][c:14]2[cH:16]1.[O:5].[O:1]
177	COc1ccc2nc(O)c(O)nc2c1>>COc1ccc2nc(Cl)c(Cl)nc2c1	[CH3:1][O:2][c:3]1[cH:4][cH:5][c:6]2[n:7][c:8]([OH:9])[c:10]([OH:11])[n:12][c:13]2[cH:14]1.[Cl:15].[Cl:16]>>[CH3:1][O:2][c:3]1[cH:4][cH:5][c:6]2[n:7][c:8]([Cl:15])[c:10]([Cl:16])[n:12][c:13]2[cH:14]1.[O:11].[O:9]
178	COc1ccc2nc(Cl)c(Cl)nc2c1.O[C@H]1CN[C@@H](C1)C(O)=O>>COc1ccc2nc(Cl)c(O[C@H]3CN[C@@H](C3)C(O)=O)nc2c1	[OH:1][C@H:2]1[CH2:3][NH:4][C@@H:5]([CH2:6]1)[C:7]([OH:8])=[O:9].[CH3:10][O:11][c:12]1[cH:13][cH:14][c:15]2[n:16][c:17]([Cl:18])[c:19]([Cl:20])[n:21][c:22]2[cH:23]1>>[CH3:10][O:11][c:12]1[cH:13][cH:14][c:15]2[n:16][c:17]([Cl:18])[c:19]([O:1][C@H:2]3[CH2:3][NH:4][C@@H:5]([CH2:6]3)[C:7]([OH:8])=[O:9])[n:21][c:22]2[cH:23]1.[Cl:20]
179	CC(C)(C)[C@H](NC(=O)O[C@@H]1C[C@H]1CCCC#C)C(O)=O.COc1ccc2nc(Cl)c(O[C@H]3CN[C@@H](C3)C(O)=O)nc2c1>>COc1ccc2nc(C#CCCC[C@@H]3C[C@H]3OC(=O)N[C@H](C(O)=O)C(C)(C)C)c(O[C@H]3CN[C@@H](C3)C(O)=O)nc2c1	[CH3:1][O:2][c:3]1[cH:4][cH:5][c:6]2[n:7][c:8]([Cl:9])[c:10]([O:11][C@H:12]3[CH2:13][NH:14][C@@H:15]([CH2:16]3)[C:17]([OH:18])=[O:19])[n:20][c:21]2[cH:22]1.[CH3:23][C:24]([CH3:25])([CH3:26])[C@H:27]([NH:28][C:29](=[O:30])[O:31][C@@H:32]1[CH2:33][C@H:34]1[CH2:35][CH2:36][CH2:37][C:38]#[CH:39])[C:40]([OH:41])=[O:42]>>[CH3:1][O:2][c:3]1[cH:4][cH:5][c:6]2[n:7][c:8]([C:39]#[C:38][CH2:37][CH2:36][CH2:3…
180	COc1ccc2nc(C#CCCC[C@@H]3C[C@H]3OC(=O)N[C@H](C(O)=O)C(C)(C)C)c(O[C@H]3CN[C@@H](C3)C(O)=O)nc2c1>>COc1ccc2nc3C#CCCC[C@@H]4C[C@H]4OC(=O)N[C@H](C(=O)N4C[C@@H](C[C@H]4C(O)=O)Oc3nc2c1)C(C)(C)C	[CH3:1][O:2][c:3]1[cH:4][cH:5][c:6]2[n:7][c:8]([C:9]#[C:10][CH2:11][CH2:12][CH2:13][C@@H:14]3[CH2:15][C@H:16]3[O:17][C:18](=[O:19])[NH:20][C@H:21]([C:22]([OH:23])=[O:24])[C:25]([CH3:26])([CH3:27])[CH3:28])[c:29]([O:30][C@H:31]3[CH2:32][NH:33][C@@H:34]([CH2:35]3)[C:36]([OH:37])=[O:38])[n:39][c:40]2[cH:41]1>>[OH2:23].[CH3:1][O:2][c:3]1[cH:4][cH:5][c:6]2[n:7][c:8]3[C:9]#[C:10][CH2:11][CH2:12][CH2:13…
181	COc1ccc2nc3C#CCCC[C@@H]4C[C@H]4OC(=O)N[C@H](C(=O)N4C[C@@H](C[C@H]4C(O)=O)Oc3nc2c1)C(C)(C)C>>COc1ccc2nc3CCCCC[C@@H]4C[C@H]4OC(=O)N[C@H](C(=O)N4C[C@@H](C[C@H]4C(O)=O)Oc3nc2c1)C(C)(C)C	[CH3:1][O:2][c:3]1[cH:4][cH:5][c:6]2[n:7][c:8]3[C:9]#[C:10][CH2:11][CH2:12][CH2:13][C@@H:14]4[CH2:15][C@H:16]4[O:17][C:18](=[O:19])[NH:20][C@H:21]([C:22](=[O:23])[N:24]4[CH2:25][C@@H:26]([CH2:27][C@H:28]4[C:29]([OH:30])=[O:31])[O:32][c:33]3[n:34][c:35]2[cH:36]1)[C:37]([CH3:38])([CH3:39])[CH3:40]>>[CH3:1][O:2][c:3]1[cH:4][cH:5][c:6]2[n:7][c:8]3[CH2:9][CH2:10][CH2:11][CH2:12][CH2:13][C@@H:14]4[CH2:…
182	COc1ccc2nc3CCCCC[C@@H]4C[C@H]4OC(=O)N[C@H](C(=O)N4C[C@@H](C[C@H]4C(O)=O)Oc3nc2c1)C(C)(C)C.N[C@@]1(C[C@H]1C=C)C(=O)NS(=O)(=O)C1CC1>>COc1ccc2nc3CCCCC[C@@H]4C[C@H]4OC(=O)N[C@H](C(=O)N4C[C@@H](C[C@H]4C(=O)N[C@@]4(C[C@H]4C=C)C(=O)NS(=O)(=O)C4CC4)Oc3nc2c1)C(C)(C)C	[CH3:16][O:17][c:18]1[cH:19][cH:20][c:21]2[n:22][c:23]3[CH2:24][CH2:25][CH2:26][CH2:27][CH2:28][C@@H:29]4[CH2:30][C@H:31]4[O:32][C:33](=[O:34])[NH:35][C@H:36]([C:37](=[O:38])[N:39]4[CH2:40][C@@H:41]([CH2:42][C@H:43]4[C:44]([OH:45])=[O:46])[O:47][c:48]3[n:49][c:50]2[cH:51]1)[C:52]([CH3:53])([CH3:54])[CH3:55].[NH2:1][C@@:2]1([CH2:3][C@H:4]1[CH:5]=[CH2:6])[C:7](=[O:8])[NH:9][S:10](=[O:11])(=[O:12])[…
183	Clc1c(cnc2ccccc12)N(=O)=O.CC(C)CN>>CC(C)Cc1c(cnc2ccccc12)N(=O)=O	[CH3:1][CH:2]([CH3:3])[CH2:4][NH2:5].[Cl:6][c:7]1[c:8]([cH:9][n:10][c:11]2[cH:12][cH:13][cH:14][cH:15][c:16]12)[N:17](=[O:18])=[O:19]>>[CH3:1][CH:2]([CH3:3])[CH2:4][c:7]1[c:8]([cH:9][n:10][c:11]2[cH:12][cH:13][cH:14][cH:15][c:16]12)[N:17](=[O:19])=[O:18].[Cl:6].[N:5]
184	CC(Cc(c(N(=O)=O)cn1)c2c1cccc2)C>>CC(Cc(c(N)cn3)c4c3cccc4)C	[CH3:1][CH:2]([CH3:3])[CH2:4][c:5]1[c:6]([cH:7][n:8][c:9]2[cH:10][cH:11][cH:12][cH:13][c:14]12)[N:15](=[O:16])=[O:17]>>[CH3:3][CH:2]([CH3:1])[CH2:4][c:5]1[c:6]([NH2:15])[cH:7][n:8][c:9]2[cH:10][cH:11][cH:12][cH:13][c:14]12.[O:16].[O:17]
185	CC(Cn(cn1)c2c1c[nH]c3c2cccc3)C>>CC(Cn(cn4)c5c4cn(=O)c6c5cccc6)C	[CH3:1][CH:2]([CH3:3])[CH2:4][n:5]1[cH:6][n:7][c:8]2[cH:9][nH:10][c:11]3[cH:12][cH:13][cH:14][cH:15][c:16]3[c:17]12.[O:18]>>[CH3:3][CH:2]([CH3:1])[CH2:4][n:5]1[cH:6][n:7][c:8]2[cH:9][n:10](=[O:18])[c:11]3[cH:12][cH:13][cH:14][cH:15][c:16]3[c:17]12
186	CC(C)Cn1cnc2cn(=O)c3ccccc3c12>>CC(C)Cn1cnc2c(nc3ccccc3c12)C#N	[CH3:1][CH:2]([CH3:3])[CH2:4][n:5]1[cH:6][n:7][c:8]2[cH:9][n:10](=[O:11])[c:12]3[cH:13][cH:14][cH:15][cH:16][c:17]3[c:18]12.[C:19].[N:20]>>[CH3:3][CH:2]([CH3:1])[CH2:4][n:5]1[cH:6][n:7][c:8]2[c:9]([n:10][c:12]3[cH:13][cH:14][cH:15][cH:16][c:17]3[c:18]12)[C:19]#[N:20].[O:11]
187	CC(Cn(cn1)c2c1c(C#N)nc3c2cccc3)C>>CC(Cn(cn4)c5c4c(C(N)=O)nc6c5cccc6)C	[OH2:1].[CH3:2][CH:3]([CH3:4])[CH2:5][n:6]1[cH:7][n:8][c:9]2[c:10]([n:11][c:12]3[cH:13][cH:14][cH:15][cH:16][c:17]3[c:18]12)[C:19]#[N:20]>>[CH3:4][CH:3]([CH3:2])[CH2:5][n:6]1[cH:7][n:8][c:9]2[c:10]([n:11][c:12]3[cH:13][cH:14][cH:15][cH:16][c:17]3[c:18]12)[C:19]([NH2:20])=[O:1]
188	CC(Cn(cn1)c2c1c(C(N)=O)nc3c2cccc3)C>>CC(Cn(cn4)c5c4c(N)nc6c5cccc6)C	[CH3:1][CH:2]([CH3:3])[CH2:4][n:5]1[cH:6][n:7][c:8]2[c:9]([n:10][c:11]3[cH:12][cH:13][cH:14][cH:15][c:16]3[c:17]12)[C:18]([NH2:19])=[O:20]>>[CH3:3][CH:2]([CH3:1])[CH2:4][n:5]1[cH:6][n:7][c:8]2[c:9]([NH2:19])[n:10][c:11]3[cH:12][cH:13][cH:14][cH:15][c:16]3[c:17]12.[C:18].[O:20]
189	Brc1cccc2ccccc12.BrC1CC1>>C1CC1c1cccc2ccccc12	[Br:1][CH:2]1[CH2:3][CH2:4]1.[Br:5][c:6]1[cH:7][cH:8][cH:9][c:10]2[cH:11][cH:12][cH:13][cH:14][c:15]12>>[CH2:4]1[CH2:3][CH:2]1[c:6]1[cH:7][cH:8][cH:9][c:10]2[cH:11][cH:12][cH:13][cH:14][c:15]12.[Br:5].[Br:1]
190	C1(c(ccc2)c3c2cccc3)CC1>>O=N(c(ccc4C5CC5)c6c4cccc6)=O	[CH2:1]1[CH2:2][CH:3]1[c:4]1[cH:5][cH:6][cH:7][c:8]2[cH:9][cH:10][cH:11][cH:12][c:13]12.[N:14].[O:15].[O:16]>>[O:16]=[N:14](=[O:15])[c:7]1[cH:6][cH:5][c:4]([CH:3]2[CH2:1][CH2:2]2)[c:13]2[cH:12][cH:11][cH:10][cH:9][c:8]12
191	O=N(c(ccc1C2CC2)c3c1cccc3)=O>>Nc(ccc4C5CC5)c6c4cccc6	[O:1]=[N:2](=[O:3])[c:4]1[cH:5][cH:6][c:7]([CH:8]2[CH2:9][CH2:10]2)[c:11]2[cH:12][cH:13][cH:14][cH:15][c:16]12>>[NH2:2][c:4]1[cH:5][cH:6][c:7]([CH:8]2[CH2:10][CH2:9]2)[c:11]2[cH:12][cH:13][cH:14][cH:15][c:16]12.[O:1].[O:3]
192	Nc(ccc1C2CC2)c3c1cccc3>>S=C=Nc(ccc4C5CC5)c6c4cccc6	[NH2:1][c:2]1[cH:3][cH:4][c:5]([CH:6]2[CH2:7][CH2:8]2)[c:9]2[cH:10][cH:11][cH:12][cH:13][c:14]12.[C:15].[S:16]>>[S:16]=[C:15]=[N:1][c:2]1[cH:3][cH:4][c:5]([CH:6]2[CH2:8][CH2:7]2)[c:9]2[cH:10][cH:11][cH:12][cH:13][c:14]12
193	S=C=Nc(ccc1C2CC2)c3c1cccc3.NNC=O>>O=CNNC(Nc(ccc4C5CC5)c6c4cccc6)=S	[S:1]=[C:2]=[N:3][c:4]1[cH:5][cH:6][c:7]([CH:8]2[CH2:9][CH2:10]2)[c:11]2[cH:12][cH:13][cH:14][cH:15][c:16]12.[NH2:17][NH:18][CH:19]=[O:20]>>[O:20]=[CH:19][NH:18][NH:17][C:2](=[S:1])[NH:3][c:4]1[cH:5][cH:6][c:7]([CH:8]2[CH2:10][CH2:9]2)[c:11]2[cH:12][cH:13][cH:14][cH:15][c:16]12
194	O=CNNC(Nc(ccc1C2CC2)c3c1cccc3)=S>>Sc4n(c(ccc5C6CC6)c7c5cccc7)cnn4	[O:1]=[CH:2][NH:3][NH:4][C:5](=[S:6])[NH:7][c:8]1[cH:9][cH:10][c:11]([CH:12]2[CH2:13][CH2:14]2)[c:15]2[cH:16][cH:17][cH:18][cH:19][c:20]12>>[SH:6][c:5]1[n:4][n:3][cH:2][n:7]1-[c:8]1[cH:9][cH:10][c:11]([CH:12]2[CH2:14][CH2:13]2)[c:15]2[cH:16][cH:17][cH:18][cH:19][c:20]12.[O:1]
195	OC(=O)CBr.Sc1nncn1-c1ccc(C2CC2)c2ccccc12>>OC(=O)CSc1nncn1-c1ccc(C2CC2)c2ccccc12.[Br]	[OH:1][C:2](=[O:3])[CH2:4][Br:5].[SH:6][c:7]1[n:8][n:9][cH:10][n:11]1-[c:12]1[cH:13][cH:14][c:15]([CH:16]2[CH2:17][CH2:18]2)[c:19]2[cH:20][cH:21][cH:22][cH:23][c:24]12>>[OH:1][C:2](=[O:3])[CH2:4][S:6][c:7]1[n:8][n:9][cH:10][n:11]1-[c:12]1[cH:13][cH:14][c:15]([CH:16]2[CH2:18][CH2:17]2)[c:19]2[cH:20][cH:21][cH:22][cH:23][c:24]12.[Br:5]
196	OC(=O)CSc1nncn1-c1ccc(C2CC2)c2ccccc12>>OC(=O)CSc1nnc(Br)n1-c1ccc(C2CC2)c2ccccc12	[OH:1][C:2](=[O:3])[CH2:4][S:5][c:6]1[n:7][n:8][cH:9][n:10]1-[c:11]1[cH:12][cH:13][c:14]([CH:15]2[CH2:16][CH2:17]2)[c:18]2[cH:19][cH:20][cH:21][cH:22][c:23]12.[Br:24]>>[OH:1][C:2](=[O:3])[CH2:4][S:5][c:6]1[n:7][n:8][c:9]([Br:24])[n:10]1-[c:11]1[cH:12][cH:13][c:14]([CH:15]2[CH2:17][CH2:16]2)[c:18]2[cH:19][cH:20][cH:21][cH:22][c:23]12
197	COC1=CC2=C(C=C1)NC=C2>>COC3=CC4=C(C=C3)NC=C4C=O	[CH3:1][O:2][C:3]1=[CH:4][C:5]2=[C:6]([NH:7][CH:8]=[CH:9]2)[CH:10]=[CH:11]1.[C:12].[O:13]>>[CH3:1][O:2][C:3]1=[CH:4][C:5]2=[C:6]([NH:7][CH:8]=[C:9]2[CH:12]=[O:13])[CH:10]=[CH:11]1
198	COC1=CC2=C(C=C1)NC=C2C=O.CN(=O)=O>>COC3=CC4=C(C=C3)NC=C4/C=C/N(=O)=O	[CH3:1][N:2](=[O:3])=[O:4].[CH3:5][O:6][C:7]1=[CH:8][C:9]2=[C:10]([NH:11][CH:12]=[C:13]2[CH:14]=[O:15])[CH:16]=[CH:17]1>>[OH2:15].[CH3:5][O:6][C:7]1=[CH:8][C:9]2=[C:10]([NH:11][CH:12]=[C:13]2\[CH:14]=[CH:1]\[N:2](=[O:3])=[O:4])[CH:16]=[CH:17]1
199	COC1=CC2=C(C=C1)NC=C2/C=C/N(=O)=O>>COC3=CC4=C(C=C3)NC=C4CCN	[CH3:1][O:2][C:3]1=[CH:4][C:5]2=[C:6]([NH:7][CH:8]=[C:9]2\[CH:10]=[CH:11]\[N:12](=[O:13])=[O:14])[CH:15]=[CH:16]1>>[CH3:1][O:2][C:3]1=[CH:4][C:5]2=[C:6]([NH:7][CH:8]=[C:9]2[CH2:10][CH2:11][NH2:12])[CH:15]=[CH:16]1.[O:13].[O:14]
200	COC1=CC2=C(C=C1)NC=C2CCN>>COC3=CC4=C(C=C3)NC=C4CCNC(C)=O	[CH3:1][O:2][C:3]1=[CH:4][C:5]2=[C:6]([NH:7][CH:8]=[C:9]2[CH2:10][CH2:11][NH2:12])[CH:13]=[CH:14]1.[C:15].[C:16].[O:17]>>[CH3:1][O:2][C:3]1=[CH:4][C:5]2=[C:6]([NH:7][CH:8]=[C:9]2[CH2:10][CH2:11][NH:12][C:16]([CH3:15])=[O:17])[CH:13]=[CH:14]1
COMPLEX REACTIONS
no.	SMILES	CORRECT MAPPING
1	CN(CC#Cc1ccsc1)c1ccccc1>>CN(\C(=C\C=O)c1ccsc1)c1ccccc1	[#6:1]-[#7:2](-[#6:3][C:4]#[C:5][c:6]1[c:7][c:8][s:9][c:10]1)-[c:11]1[c:12][c:13][c:14][c:15][c:16]1.[#8:17]>>[#6:1]-[#7:2](\[#6:5](=[#6:4]\[#6:3]=[O:17])-[c:6]1[c:7][c:8][s:9][c:10]1)-[c:11]1[c:12][c:13][c:14][c:15][c:16]1
2	CCOC(=O)\C=C\OC1=CC=CC(CC)=C1C=O>>CCOC(=O)CC1OC2=CC=CC(CC)=C2C1=O	[#6:1]-[#6:2]-[#8:3]-[#6:4](=[O:5])\[#6:6]=[#6:7]\[#8:8]-[#6:9]-1=[#6:10]-[#6:11]=[#6:12]-[#6:13](-[#6:14]-[#6:15])=[#6:16]-1-[#6:17]=[O:18]>>[#6:1]-[#6:2]-[#8:3]-[#6:4](=[O:5])-[#6:6]-[#6:7]-1-[#8:8]-[#6:9]-2=[#6:10]-[#6:11]=[#6:12]-[#6:13](-[#6:14]-[#6:15])=[#6:16]-2-[#6:17]-1=[O:18]
3	CCOC1(O\C(=N/C(C)(C)CC(C)(C)C)c2ccccc12)C#N>>CCOC(=O)c1ccccc1C#N.CC(C)(C)CC(C)(C)C#N	[#6:1]-[#6:2]-[#8:3][C:4]1([#8:5]\[#6:6](=[#7:7]/[C:8]([#6:9])([#6:10])[#6:11][C:12]([#6:13])([#6:14])[#6:15])-[c:16]2[c:17][c:18][c:19][c:20][c:21]12)[C:22]#[N:23]>>[#6:1]-[#6:2]-[#8:3]-[#6:4](=[O:5])-[c:21]1[c:20][c:19][c:18][c:17][c:16]1[C:6]#[N:7].[#6:13][C:12]([#6:15])([#6:14])[#6:11][C:8]([#6:9])([#6:10])[C:22]#[N:23]
4	CS(=O)(=O)NC1(CC1)C1=CCCc2ccccc12>>CS(=O)(=O)\N=C1/CC[C@@]11[C@H](F)CCc2ccccc12	[#6:1][S:2](=[O:3])(=[O:4])[#7:5][C:6]1([#6:7]-[#6:8]1)[#6:9]-1=[#6:10]-[#6:11]-[#6:12]-[c:13]2[c:14][c:15][c:16][c:17][c:18]-12.[F:19]>>[#6:1][S:2](=[O:3])(=[O:4])\[#7:5]=[#6:6]1/[#6:7]-[#6:8][C@@:9]11[#6@H:10]([F:19])-[#6:11]-[#6:12]-[c:13]2[c:14][c:15][c:16][c:17][c:18]12
5	C\C=C\C(C)SC(=O)N(C)c1ccc(C)cc1>>CNC(=O)SC(C)(\C=C\C)c1ccc(C)cc1	[#6:1]\[#6:2]=[#6:3]\[#6:4](-[#6:5])-[#16:6]-[#6:7](=[O:8])-[#7:9](-[#6:10])-[c:11]1[c:12][c:13][c:14](-[#6:15])[c:16][c:17]1>>[#6:10]-[#7:9]-[#6:7](=[O:8])-[#16:6][C:4]([#6:5])(\[#6:3]=[#6:2]\[#6:1])[c:11]1[c:12][c:13][c:14](-[#6:15])[c:16][c:17]1
6	COC(=O)\C=C(\N(C(C#Cc1ccccc1)c1ccccc1)S(=O)(=O)c1ccc(C)cc1)C(F)(F)F>>COC(=O)C1=C(\C(=C/c2ccccc2)C1(NS(=O)(=O)c1ccc(C)cc1)C(F)(F)F)c1ccccc1	[CH3:1][O:2][C:3](=[O:4])\[CH:5]=[C:6](\[N:7]([CH:8]([C:9]#[C:10][c:11]1[cH:12][cH:13][cH:14][cH:15][cH:16]1)[c:17]1[cH:18][cH:19][cH:20][cH:21][cH:22]1)[S:23](=[O:24])(=[O:25])[c:26]1[cH:27][cH:28][c:29]([CH3:30])[cH:31][cH:32]1)[C:33]([F:34])([F:35])[F:36]>>[CH3:1][O:2][C:3](=[O:4])[C:5]1=[C:10](\[C:9](=[CH:8]/[c:17]2[cH:18][cH:19][cH:20][cH:21][cH:22]2)[C:6]1([NH:7][S:23](=[O:24])(=[O:25])[c:2…
7	Cc1ccc(cc1)S(=O)(=O)N1C\C=C(/CO[C@H](c2oc3ccccc3c12)c1ccccc1C)c1ccccc1>>Cc1ccc(cc1)S(=O)(=O)[C@H]1CN=C2c3ccccc3O[C@@]22[C@@H](OC[C@@]12c1ccccc1)c1ccccc1C	[#6:1]-[c:2]1[c:3][c:4][c:5]([c:6][c:7]1)[S:8](=[O:9])(=[O:10])[#7:11]-1-[#6:12]\[#6:13]=[#6:14](/[#6:15]-[#8:16]-[#6@H:17](-[c:18]2[o:19][c:20]3[c:21][c:22][c:23][c:24][c:25]3[c:26]-12)-[c:27]1[c:28][c:29][c:30][c:31][c:32]1-[#6:33])-[c:34]1[c:35][c:36][c:37][c:38][c:39]1>>[#6:1]-[c:2]1[c:3][c:4][c:5]([c:6][c:7]1)[S:8](=[O:9])(=[O:10])[#6@H:13]1-[#6:12]-[#7:11]=[#6:26]2-[c:25]3[c:24][c:23][c:22]…
8	Cc1ccc(cc1)S(=O)(=O)N=C1\C(Oc2ccccc12)=C\c1ccccc1.Cc1ccc(cc1)C1(COC(=O)O1)C=C>>Cc1ccc(cc1)C1=C/CN(c2c(oc3ccccc23)[C@@H](OC\1)c1ccccc1)S(=O)(=O)c1ccc(C)cc1	[#6:1]-[c:2]1[c:3][c:4][c:5]([c:6][c:7]1)[C:8]1([#6:9]-[#8:10]-[#6:11](=[O:12])-[#8:13]1)[#6:14]=[#6:15].[#6:16]-[c:17]1[c:18][c:19][c:20]([c:21][c:22]1)[S:23](=[O:24])(=[O:25])[#7:26]=[#6:27]-1\[#6:28](-[#8:29]-[c:30]2[c:31][c:32][c:33][c:34][c:35]-12)=[#6:36]\[c:37]1[c:38][c:39][c:40][c:41][c:42]1>>[#6:1]-[c:2]1[c:3][c:4][c:5]([c:6][c:7]1)-[#6:8]-1=[#6:14]/[#6:15]-[#7:26](-[c:27]2[c:28]([o:29][…
9	Cc1ccc(cc1)S(=O)(=O)N1C[C@H]2O[C@]2(CO[C@H](c2oc3ccccc3c12)c1ccccc1)c1ccccc1>>Cc1ccc(cc1)S(=O)(=O)N1C[C@H]2O[C@H](OC[C@]2(c2oc3ccccc3c12)c1ccccc1)c1ccccc1	[#6:1]-[c:2]1[c:3][c:4][c:5]([c:6][c:7]1)[S:8](=[O:9])(=[O:10])[#7:11]-1-[#6:12]-[#6@H:13]2-[#8:14][C@:15]2([#6:16]-[#8:17]-[#6@H:18](-[c:19]2[o:20][c:21]3[c:22][c:23][c:24][c:25][c:26]3[c:27]-12)-[c:28]1[c:29][c:30][c:31][c:32][c:33]1)[c:34]1[c:35][c:36][c:37][c:38][c:39]1>>[#6:1]-[c:2]1[c:7][c:6][c:5]([c:4][c:3]1)[S:8](=[O:9])(=[O:10])[#7:11]-1-[#6:12]-[#6@H:13]2-[#8:14]-[#6@H:18](-[#8:17]-[#6:…
10	CCCCC(=C)C(OC(=O)C(C)(C)C)C#CC(C)=C>>CCCCC1=CC(=O)C(C1)=C(C)C	[OH2:20].[CH3:19][CH2:18][CH2:17][CH2:16][C:14](=[CH2:15])[CH:6]([O:7][C:8](=[O:9])[C:10]([CH3:11])([CH3:12])[CH3:13])[C:5]#[C:4][C:2]([CH3:3])=[CH2:1]>>[CH3:19][CH2:18][CH2:17][CH2:16][C:14]1=[CH:6][C:5](=[O:9])[C:4]([CH2:15]1)=[C:2]([CH3:1])[CH3:3].[CH3:11][C:10]([CH3:12])([CH3:13])[C:8]([OH:20])=[O:7]
11	C(N1C(ON=C1c1ccncc1)C1=CC=CC=C1)c1ccccc1>>O=C1N(Cc2ccccc2)C(=Nc2ccccc12)c1ccncc1	[#6:1](-[#7:2]-1-[#6:3](-[#8:4]-[#7:5]=[#6:6]-1-[c:7]1[c:8][c:9][n:10][c:11][c:12]1)-[#6:13]-1=[#6:14]-[#6:15]=[#6:16]-[#6:17]=[#6:18]-1)-[c:19]1[c:20][c:21][c:22][c:23][c:24]1>>[O:4]=[#6:3]-1-[#7:2](-[#6:1]-[c:19]2[c:24][c:23][c:22][c:21][c:20]2)-[#6:6](=[#7:5]-[c:18]2[c:17][c:16][c:15][c:14][c:13]-12)-[c:7]1[c:12][c:11][n:10][c:9][c:8]1
12	CC(O)C#Cc1cc(C)cc(C)c1.Cc1ccc(cc1)B(O)O>>CC(CC(=O)c1cc(C)cc(C)c1)c1ccc(C)cc1	[CH3:1][c:2]1[cH:3][cH:4][c:5]([cH:6][cH:7]1)[B:8]([OH:9])[OH:10].[CH3:11][CH:12]([OH:13])[C:14]#[C:15][c:16]1[cH:17][c:18]([CH3:19])[cH:20][c:21]([CH3:22])[cH:23]1>>[CH3:11][CH:12]([CH2:14][C:15](=[O:13])[c:16]1[cH:17][c:18]([CH3:19])[cH:20][c:21]([CH3:22])[cH:23]1)[c:5]1[cH:4][cH:3][c:2]([CH3:1])[cH:7][cH:6]1.[B:8].[O:9].[O:10]
13	O=C1CNC(=O)c2ccccc2N1Cc1ccccc1.CC(=O)OC(C)=O>>Cc1nc2c(o1)-c1ccccc1N(Cc1ccccc1)C2=O	[O:6]=[C:7]1[CH2:8][NH:9][C:10](=[O:11])[c:12]2[cH:5][cH:4][cH:13][cH:14][c:15]2[N:16]1[CH2:17][c:18]1[cH:19][cH:20][cH:21][cH:22][cH:23]1.[CH3:24][C:25](=[O:26])[O:27][C:3]([CH3:2])=[O:1]>>[CH3:2][c:3]1[n:9][c:8]2[c:10]([o:11]1)-[c:12]1[cH:5][cH:4][cH:13][cH:14][c:15]1[N:16]([CH2:17][c:18]1[cH:19][cH:20][cH:21][cH:22][cH:23]1)[C:7]2=[O:6].[CH3:24][C:25]([OH:27])=[O:26].[OH2:1]
14	FC(F)(F)S(=O)(=O)Oc1ccccc1-c1cc2ccccc2[nH]1>>Oc1ccccc1-c1[nH]c2ccccc2c1S(=O)(=O)C(F)(F)F	[F:1][C:2]([F:3])([F:4])[S:5](=[O:6])(=[O:7])[#8:8]-[c:9]1[c:10][c:11][c:12][c:13][c:14]1-[c:15]1[c:16][c:17]2[c:18][c:19][c:20][c:21][c:22]2[n:23]1>>[#8:8]-[c:9]1[c:10][c:11][c:12][c:13][c:14]1-[c:15]1[n:23][c:22]2[c:21][c:20][c:19][c:18][c:17]2[c:16]1[S:5](=[O:6])(=[O:7])[C:2]([F:1])([F:3])[F:4]
15	CCCCC1(OC(OC)C2=C1CCCC2)c1ccccc1NS(=O)(=O)c1ccc(C)cc1>>CCCCC(=O)C12CCCCC1=CN(c1ccccc21)S(=O)(=O)c1ccc(C)cc1	[#6:1]-[#6:2]-[#6:3]-[#6:4][C:5]1([#8:6]-[#6:7](-[#8:8]-[#6:9])-[#6:10]-2=[#6:11]1-[#6:12]-[#6:13]-[#6:14]-[#6:15]-2)[c:16]1[c:17][c:18][c:19][c:20][c:21]1-[#7:22][S:23](=[O:24])(=[O:25])[c:26]1[c:27][c:28][c:29](-[#6:30])[c:31][c:32]1>>[#6:1]-[#6:2]-[#6:3]-[#6:4]-[#6:5](=[O:6])[C:11]12[#6:12]-[#6:13]-[#6:14]-[#6:15]-[#6:10]1=[#6:7]-[#7:22](-[c:21]1[c:20][c:19][c:18][c:17][c:16]21)[S:23](=[O:24])…
16	O=Cc1c(OCC#C)ccc2ccccc12.O=Cc1ccccc1>>CC1(CC(=O)c2ccccc2)Oc2ccc3ccccc3c2C1=O	[O:1]=[#6:2]-[c:3]1[c:4](-[#8:5]-[#6:6][C:7]#[C:8])[c:9][c:10][c:11]2[c:12][c:13][c:14][c:15][c:16]12.[O:17]=[#6:18]-[c:19]1[c:20][c:21][c:22][c:23][c:24]1>>[#6:6][C:7]1([#6:8]-[#6:18](=[O:17])-[c:19]2[c:20][c:21][c:22][c:23][c:24]2)[#8:5]-[c:4]2[c:9][c:10][c:11]3[c:12][c:13][c:14][c:15][c:16]3[c:3]2-[#6:2]1=[O:1]
17	ClCC1CSC(=S)O1.C1CCNCC1>>O=C(SCC1CS1)N1CCCCC1	[CH2:1]1[CH2:2][CH2:3][NH:4][CH2:5][CH2:6]1.[Cl:7][CH2:8][CH:9]1[CH2:10][S:11][C:12](=[S:13])[O:14]1>>[O:14]=[C:12]([S:13][CH2:8][CH:9]1[CH2:10][S:11]1)[N:4]1[CH2:3][CH2:2][CH2:1][CH2:6][CH2:5]1.[ClH:7]
18	CC(=C)[C@@]1(O)CC[C@@H]1c1ccccc1>>C[C@]12Cc3ccccc3[C@H]1CCC2=O	[#6:1]-[#6:2](=[#6:3])[C@@:4]1([#8:5])[#6:6]-[#6:7]-[#6@@H:8]1-[c:9]1[c:10][c:11][c:12][c:13][c:14]1>>[#6:1][C@:2]12[#6:3]-[c:14]3[c:13][c:12][c:11][c:10][c:9]3-[#6@H:8]1-[#6:7]-[#6:6]-[#6:4]2=[O:5]
19	CCOP(OCC)(OC(C)C#C)=NC(=O)OCc1ccccc1>>CCOP(=O)(OCC)N(C=C=CC)C(=O)OCc1ccccc1	[CH3:1][CH2:2][O:3][P:4](=[N:13][C:14](=[O:15])[O:16][CH2:17][c:18]1[cH:19][cH:20][cH:21][cH:22][cH:23]1)([O:5][CH2:6][CH3:7])[O:8][CH:9]([CH3:10])[C:11]#[CH:12]>>[CH3:7][CH2:6][O:5][P:4](=[O:8])([N:13]([CH:12]=[C:11]=[CH:9][CH3:10])[C:14](=[O:15])[O:16][CH2:17][c:18]1[cH:23][cH:22][cH:21][cH:20][cH:19]1)[O:3][CH2:2][CH3:1]
20	COc1cc2CCN3C(=O)CCC3(\C=C\C(C)=O)c2cc1OC>>COc1cc2CCN3C(=O)CCC3=C3C=C(C)c(c23)c1OC	[#6:1]-[#8:2]-[c:3]1[c:4][c:5]2-[#6:6]-[#6:7]-[#7:8]3-[#6:9](=[O:10])-[#6:11]-[#6:12][C:13]3(\[#6:14]=[#6:15]\[#6:16](-[#6:17])=[O:18])[c:19]2[c:20][c:21]1-[#8:22]-[#6:23]>>[#6:1]-[#8:2]-[c:3]1[c:4][c:5]2-[#6:6]-[#6:7]-[#7:8]-3-[#6:9](=[O:10])-[#6:11]-[#6:12]-[#6:13]-3=[#6:14]-3-[#6:15]=[#6:16](-[#6:17])-[c:20]([c:19]2-3)[c:21]1-[#8:22]-[#6:23].[#8:18]
21	Oc1ccc2ccccc2c1-c1c(O)ccc2ccccc12>>O=C1Oc2ccc3ccccc3c2C11C=Cc2ccccc12	[#8:1]-[c:2]1[c:3][c:4][c:5]2[c:6][c:7][c:8][c:9][c:10]2[c:11]1-[c:12]1[c:13](-[#8:14])[c:15][c:16][c:17]2[c:18][c:19][c:20][c:21][c:22]12>>[O:14]=[#6:13]1-[#8:1]-[c:2]2[c:3][c:4][c:5]3[c:6][c:7][c:8][c:9][c:10]3[c:11]2[C:12]11[#6:15]=[#6:16]-[c:17]2[c:18][c:19][c:20][c:21][c:22]12
22	Cc1ccc(o1)[C@@H]1CC[C@H](O[Si](C)(C)C(C)(C)C)[C@@]1(C)CC=O.CC1(Br)CC1(Br)Br>>CC(C)(C)[Si](C)(C)O[C@H]1CC[C@@H]2[C@]1(C)C[C@H](O)[C@]13C[C@@]1(C)[C@]1(C)O[C@@]23C=C1	[#6:1][C:2]1([Br:3])[#6:4][C:5]1([Br:6])[Br:7].[#6:8]-[c:9]1[c:10][c:11][c:12]([o:13]1)-[#6@@H:14]1-[#6:15]-[#6:16]-[#6@H:17](-[#8:18][Si:19]([#6:20])([#6:21])[C:22]([#6:23])([#6:24])[#6:25])[C@@:26]1([#6:27])[#6:28]-[#6:29]=[O:30]>>[#6:25][C:22]([#6:24])([#6:23])[Si:19]([#6:20])([#6:21])[#8:18]-[#6@H:17]1-[#6:16]-[#6:15]-[#6@@H:14]2[C@:26]1([#6:27])[#6:28]-[#6@H:29](-[#8:30])[C@:5]13[#6:4][C@@:2…
23	CCOC(=O)C#CC(=O)OCC.OCC#Cc1ccccc1.O=O>>CCOC(=O)C1=C(C(=O)OCC)C(=C(O1)C=O)c1ccccc1	[O:1]=[O:2].[OH:3][CH2:4][C:5]#[C:6][c:7]1[cH:8][cH:9][cH:10][cH:11][cH:12]1.[CH3:13][CH2:14][O:15][C:16](=[O:17])[C:18]#[C:19][C:20](=[O:21])[O:22][CH2:23][CH3:24]>>[CH3:24][CH2:23][O:22][C:20](=[O:21])[C:19]1=[C:18]([C:16](=[O:17])[O:15][CH2:14][CH3:13])[C:6](=[C:5]([O:3]1)[CH:4]=[O:1])[c:7]1[cH:8][cH:9][cH:10][cH:11][cH:12]1.[OH2:2]
24	C[C@H]1CC[C@@H](OC1=C)C1=CCCCCC1>>C[C@@H]1CC\C=C2\CCCCC[C@H]2CC1=O	[#6:1]-[#6@H:2]-1-[#6:3]-[#6:4]-[#6@@H:5](-[#8:6]-[#6:7]-1=[#6:8])-[#6:9]-1=[#6:10]-[#6:11]-[#6:12]-[#6:13]-[#6:14]-[#6:15]-1>>[#6:1]-[#6@@H:2]-1-[#6:3]-[#6:4]\[#6:5]=[#6:9]-2\[#6:15]-[#6:14]-[#6:13]-[#6:12]-[#6:11]-[#6@H:10]-2-[#6:8]-[#6:7]-1=[O:6]
25	ClC1=CC=CC2=C(N=NN12)C1=CC=CC=C1.C#CC1=CC=CC=C1>>ClC1=CC=CC(=N1)C1(C=C1c1ccccc1)C1=CC=CC=C1	[C:1]#[C:2][#6:3]-1=[#6:4]-[#6:5]=[#6:6]-[#6:7]=[#6:8]-1.[Cl:9][#6:10]-1=[#6:11]-[#6:12]=[#6:13]-[#6:14]-2=[#6:15](-[#7:16]=[#7:17]-[#7:18]-1-2)-[#6:19]-1=[#6:20]-[#6:21]=[#6:22]-[#6:23]=[#6:24]-1>>[Cl:9][#6:10]-1=[#6:11]-[#6:12]=[#6:13]-[#6:14](=[#7:18]-1)[C:15]1([#6:1]=[#6:2]1-[c:3]1[c:4][c:5][c:6][c:7][c:8]1)[#6:19]-1=[#6:24]-[#6:23]=[#6:22]-[#6:21]=[#6:20]-1.[#7;v0:17].[#7;v0:16]
26	O[C@]12COC1=CC(=O)N1CCC[C@@H]1C2.CC(O)=O>>CC(=O)OCC12C[C@H]3CCCN3C1=CC(=O)O2	[CH3:1][C:2]([OH:3])=[O:4].[OH:5][C@:6]12[CH2:7][O:8][C:9]1=[CH:10][C:11](=[O:12])[N:13]1[CH2:14][CH2:15][CH2:16][C@@H:17]1[CH2:18]2>>[OH2:8].[CH3:1][C:2](=[O:4])[O:3][CH2:7][C:6]12[CH2:18][C@H:17]3[CH2:16][CH2:15][CH2:14][N:13]3[C:9]1=[CH:10][C:11](=[O:12])[O:5]2
27	OC(C#CC1=CC=CC=C1)(C1=CC=CC=C1)C1=CC=CC=C1>>O=C(C=C(C1=CC=CC=C1)C1=CC=CC=C1)C1=CC=CC=C1	[#8:14][C:13]([C:15]#[C:16][#6:17]-1=[#6:19]-[#6:20]=[#6:21]-[#6:22]=[#6:18]-1)([#6:4]-1=[#6:5]-[#6:6]=[#6:1]-[#6:2]=[#6:3]-1)[#6:12]-1=[#6:7]-[#6:8]=[#6:9]-[#6:10]=[#6:11]-1>>[O:14]=[#6:16](-[#6:15]=[#6:13](-[#6:4]-1=[#6:5]-[#6:6]=[#6:1]-[#6:2]=[#6:3]-1)-[#6:12]-1=[#6:7]-[#6:8]=[#6:9]-[#6:10]=[#6:11]-1)-[#6:17]-1=[#6:19]-[#6:20]=[#6:21]-[#6:22]=[#6:18]-1
28	CC(C)(C)C1=CC=C(C=C)C=C1.COC(=O)C(C)=C.C1COCO1>>COC(=O)C(C)(CC1OCCO1)CC(=O)C1=CC=C(C=C1)C(C)(C)C	[#6:1]-1-[#6:2]-[#8:3]-[#6:4]-[#8:5]-1.[#6:6]-[#8:7]-[#6:8](=[O:9])-[#6:10](-[#6:11])=[#6:12].[#6:13][C:14]([#6:15])([#6:16])[#6:17]-1=[#6:18]-[#6:19]=[#6:20](-[#6:21]=[#6:22])-[#6:23]=[#6:24]-1.[#8:25]>>[#6:6]-[#8:7]-[#6:8](=[O:9])[C:10]([#6:11])([#6:12]-[#6:4]-1-[#8:3]-[#6:2]-[#6:1]-[#8:5]-1)[#6:22]-[#6:21](=[O:25])-[#6:20]-1=[#6:23]-[#6:24]=[#6:17](-[#6:18]=[#6:19]-1)[C:14]([#6:16])([#6:15])[#…
29	BrC1=CC=C(\C=N\N(CC#CC2=CC=CC=C2)C2=CC=CC=C2)C=C1>>CC1=C(C(=NN1C1=CC=CC=C1)C1=CC=C(Br)C=C1)C1=CC=CC=C1	[Br:1][#6:2]-1=[#6:3]-[#6:4]=[#6:5](\[#6:6]=[#7:7]\[#7:8](-[#6:9][C:10]#[C:11][#6:12]-2=[#6:13]-[#6:14]=[#6:15]-[#6:16]=[#6:17]-2)-[#6:18]-2=[#6:19]-[#6:20]=[#6:21]-[#6:22]=[#6:23]-2)-[#6:24]=[#6:25]-1>>[#6:9]-[#6:10]-1=[#6:11](-[#6:6](=[#7:7]-[#7:8]-1-[#6:18]-1=[#6:23]-[#6:22]=[#6:21]-[#6:20]=[#6:19]-1)-[#6:5]-1=[#6:24]-[#6:25]=[#6:2]([Br:1])-[#6:3]=[#6:4]-1)-[#6:12]-1=[#6:13]-[#6:14]=[#6:15]-[#…
30	CCC[C@@H]1C[C@@H](ON1C)C1=CC=CC=C1>>CCC[C@@H]1C[C@@H](OCN1)C1=CC=CC=C1	[#6:1]-[#6:2]-[#6:3]-[#6@@H:4]-1-[#6:5]-[#6@@H:6](-[#8:7]-[#7:8]-1-[#6:9])-[#6:10]-1=[#6:11]-[#6:12]=[#6:13]-[#6:14]=[#6:15]-1>>[#6:1]-[#6:2]-[#6:3]-[#6@@H:4]-1-[#6:5]-[#6@@H:6](-[#8:7]-[#6:9]-[#7:8]-1)-[#6:10]-1=[#6:15]-[#6:14]=[#6:13]-[#6:12]=[#6:11]-1
31	CCOC#CC(O)C1CCCCC1>>CCOC(=O)C(\I)=C\C1CCCCC1	[#6:1]-[#6:2]-[#8:3][C:4]#[C:5][#6:6](-[#8:7])-[#6:8]-1-[#6:9]-[#6:10]-[#6:11]-[#6:12]-[#6:13]-1.[I:14]>>[#6:1]-[#6:2]-[#8:3]-[#6:4](=[O:7])-[#6:5](\[I:14])=[#6:6]\[#6:8]-1-[#6:13]-[#6:12]-[#6:11]-[#6:10]-[#6:9]1
32	COC1=CC=C(C=C1)C1=NC(=C(C)O1)C1=C(C(=O)CC1)C1=CC=CC=C1>>COC1=CC=C(C=C1)C(=O)NC1=C(C)C2=CC=CC=C2C2=C1CCC2=O	[#6:1]-[#8:2]-[#6:3]-1=[#6:4]-[#6:5]=[#6:6](-[#6:7]=[#6:8]-1)-[#6:9]-1=[#7:10]-[#6:11](=[#6:12](-[#6:13])-[#8:14]-1)-[#6:15]-1=[#6:16](-[#6:17](=[O:18])-[#6:19]-[#6:20]-1)-[#6:21]-1=[#6:22]-[#6:23]=[#6:24]-[#6:25]=[#6:26]-1>>[#6:1]-[#8:2]-[#6:3]-1=[#6:8]-[#6:7]=[#6:6](-[#6:5]=[#6:4]-1)-[#6:9](=[O:14])-[#7:10]-[#6:11]-1=[#6:12](-[#6:13])-[#6:26]-2=[#6:25]-[#6:24]=[#6:23]-[#6:22]=[#6:21]-2-[#6:16]-…
33	CCC1=CC=CC2=C1[C@@H](O)[C@@H](C\C=C/C#C)O2>>CCC1=CC=CC2=C1[C@H]1O[C@@H](C[C@H]1O2)C=[C@@]=CBr	[#6:1]-[#6:2]-[#6:3]-1=[#6:4]-[#6:5]=[#6:6]-[#6:7]-2=[#6:8]-1-[#6@@H:9](-[#8:10])-[#6@@H:11](-[#6:12]\[#6:13]=[#6:14]/[C:15]#[C:16])-[#8:17]-2.[Br:18]>>[#6:1]-[#6:2]-[#6:3]-1=[#6:4]-[#6:5]=[#6:6]-[#6:7]-2=[#6:8]-1-[#6:9]-1-[#8:10]-[#6:13](-[#6:12]-[#6:11]-1-[#8:17]-2)-[#6:14]=[C:15]=[#6:16][Br:18]
34	CC(C)(N)C#CC1=CC=CC=C1.O=C=O>>CC1(C)NC(=O)C(=C1O)C1=CC=CC=C1	[#6:1][C:2]([#6:3])([#7:4])[C:5]#[C:6][#6:7]-1=[#6:8]-[#6:9]=[#6:10]-[#6:11]=[#6:12]-1.[O:13]=[C:14]=[O:15]>>[#6:3][C:2]1([#6:1])[#7:4]-[#6:14](=[O:13])-[#6:6](=[#6:5]1-[#8:15])-[#6:7]-1=[#6:12]-[#6:11]=[#6:10]-[#6:9]=[#6:8]-1
35	OC1(CCC1)C1=CCCC2=C1C=CC=C2>>I[C@H]1CCC2=C(C=CC=C2)[C@]11CCCC1=O	[#8:1][C:2]1([#6:3]-[#6:4]-[#6:5]1)[#6:6]-1=[#6:7]-[#6:8]-[#6:9]-[#6:10]-2=[#6:11]-1-[#6:12]=[#6:13]-[#6:14]=[#6:15]-2.[I:16]>>[I:16][#6@H:7]1-[#6:8]-[#6:9]-[#6:10]-2=[#6:11](-[#6:12]=[#6:13]-[#6:14]=[#6:15]-2)[C@:6]11[#6:5]-[#6:4]-[#6:3]-[#6:2]1=[O:1]
36	CCOC(=O)C(OC\C=C\C1=CC=CC=C1)P(=O)(OCC)OCC>>CCOC(=O)C(OP(=O)(OCC)OCC)C(C=C)C1=CC=CC=C1	[#6:1]-[#6:2]-[#8:3]-[#6:4](=[O:5])-[#6:6](-[#8:7]-[#6:8]\[#6:9]=[#6:10]\[#6:11]-1=[#6:12]-[#6:13]=[#6:14]-[#6:15]=[#6:16]1)[P:17](=[O:18])([#8:19]-[#6:20]-[#6:21])[#8:22]-[#6:23]-[#6:24]>>[#6:1]-[#6:2]-[#8:3]-[#6:4](=[O:5])-[#6:6](-[#8:7][P:17](=[O:18])([#8:19]-[#6:20]-[#6:21])[#8:22]-[#6:23]-[#6:24])-[#6:10](-[#6:9]=[#6:8])-[#6:11]-1=[#6:16]-[#6:15]=[#6:14]-[#6:13]=[#6:12]-1
37	C[C@@H]1C[C@H]2CC(C(O)=O)=C(C=C)[C@@H]3C[C@H]2[C@H](C1)N(C3)C(=O)OCC1=CC=CC=C1.[N-]=[N+]=[N-]>>C[C@@H]1C[C@H]2CC3=C(C=CC(=O)N3)[C@@H]3C[C@H]2[C@H](C1)N(C3)C(=O)OCC1=CC=CC=C1	[#7-:1]=[N+:2]=[#7-:3].[#6:4]-[#6@@H:5]-1-[#6:6]-[#6@H:7]-2-[#6:8]-[#6:9](-[#6:10](-[#8:11])=[O:12])=[#6:13](-[#6:14]=[#6:15])-[#6@@H:16]-3-[#6:17]-[#6@H:18]-2-[#6@H:19](-[#6:20]-1)-[#7:21](-[#6:22]-3)-[#6:23](=[O:24])-[#8:25]-[#6:26]-[#6:27]-1=[#6:28]-[#6:29]=[#6:30]-[#6:31]=[#6:32]-1>>[#6:4]-[#6@@H:5]-1-[#6:6]-[#6@H:7]-2-[#6:8]-[#6:9]-3=[#6:13](-[#6:14]=[#6:15]-[#6:10](=[O:12])-[#7:3]-3)-[#6@@H…
38	NC1=CC=CC=C1C#CC1=CC=CC=C1.O=C=O>>OC1=C(C(=O)NC2=CC=CC=C12)C1=CC=CC=C1	[#7:1]-[#6:2]-1=[#6:3]-[#6:4]=[#6:5]-[#6:6]=[#6:7]-1[C:8]#[C:9][#6:10]-1=[#6:11]-[#6:12]=[#6:13]-[#6:14]=[#6:15]-1.[O:16]=[C:17]=[O:18]>>[#8:18]-[#6:8]-1=[#6:9](-[#6:17](=[O:16])-[#7:1]-[#6:2]-2=[#6:3]-[#6:4]=[#6:5]-[#6:6]=[#6:7]-1-2)-[#6:10]-1=[#6:15]-[#6:14]=[#6:13]-[#6:12]=[#6:11]-1
39	FC(F)(F)C(=O)C(\Br)=C\C1=CC=CC=C1.CNCCNC>>CN1CCN(C)C(CC2=CC=CC=C2)(C1=O)C(F)(F)F	[#6:1]-[#7:2]-[#6:3]-[#6:4]-[#7:5]-[#6:6].[F:7][C:8]([F:9])([F:10])[#6:11](=[O:12])-[#6:13](\[Br:14])=[#6:15]\[#6:16]-1=[#6:17]-[#6:18]=[#6:19]-[#6:20]=[#6:21]1>>[#6:1]-[#7:2]-1-[#6:3]-[#6:4]-[#7:5](-[#6:6])[C:13]([#6:15]-[#6:16]-2=[#6:21]-[#6:20]=[#6:19]-[#6:18]=[#6:17]-2)([#6:11]-1=[O:12])[C:8]([F:7])([F:9])[F:10].[Br:14]
40	CC(OC(=O)CNC(=O)OC(C)(C)C)C#CN(CC1=CC=CC=C1)S(=O)(=O)C1=CC=C(C)C=C1.CI>>COC(=O)[C@H](NC(=O)OC(C)(C)C)C(=[C@]=CC)N(CC1=CC=CC=C1)S(=O)(=O)C1=CC=C(C)C=C1	[CH3:1][I:2].[CH3:3][CH:4]([O:5][C:6](=[O:7])[CH2:8][NH:9][C:10](=[O:11])[O:12][C:13]([CH3:14])([CH3:15])[CH3:16])[C:17]#[C:18][N:19]([CH2:20][C:21]1=[CH:22][CH:23]=[CH:24][CH:25]=[CH:26]1)[S:27](=[O:28])(=[O:29])[C:30]1=[CH:31][CH:32]=[C:33]([CH3:34])[CH:35]=[CH:36]1>>[CH3:1][O:5][C:6](=[O:7])[CH:8]([NH:9][C:10](=[O:11])[O:12][C:13]([CH3:14])([CH3:16])[CH3:15])[C:18](=[C:17]=[CH:4][CH3:3])[N:19]…
41	COC(=O)[C@H](NC(=O)OC(C)(C)C)C(=[C@]=CC)N(CC1=CC=CC=C1)S(=O)(=O)C1=CC=C(C)C=C1>>COC(=O)C1=C(C=C(C)N1C(=O)OC(C)(C)C)N(CC1=CC=CC=C1)S(=O)(=O)C1=CC=C(C)C=C1	[#6:1]-[#8:2]-[#6:3](=[O:4])-[#6:5](-[#7:6]-[#6:7](=[O:8])-[#8:9][C:10]([#6:11])([#6:12])[#6:13])-[#6:14](=[C:15]=[#6:16]-[#6:17])-[#7:18](-[#6:19]-[#6:20]-1=[#6:21]-[#6:22]=[#6:23]-[#6:24]=[#6:25]-1)[S:26](=[O:27])(=[O:28])[#6:29]-1=[#6:30]-[#6:31]=[#6:32](-[#6:33])-[#6:34]=[#6:35]-1>>[#6:1]-[#8:2]-[#6:3](=[O:4])-[#6:5]-1=[#6:14](-[#6:15]=[#6:16](-[#6:17])-[#7:6]-1-[#6:7](=[O:8])-[#8:9][C:10]([#…
42	CCOC(=O)C=C=CC(O)C1=CC=C(Cl)C=C1.C[Si](C)(C)Cl>>CCOC(=O)\C=C(\Cl)/C=C/C1=CC=C(Cl)C=C1	[#6:1][Si:2]([#6:3])([#6:4])[Cl:5].[#6:6]-[#6:7]-[#8:8]-[#6:9](=[O:10])-[#6:11]=[C:12]=[#6:13]-[#6:14](-[#8:15])-[#6:16]-1=[#6:17]-[#6:18]=[#6:19]([Cl:20])-[#6:21]=[#6:22]-1>>[#6:6]-[#6:7]-[#8:8]-[#6:9](=[O:10])\[#6:11]=[#6:12](\[Cl:5])/[#6:13]=[#6:14]/[#6:16]-1=[#6:22]-[#6:21]=[#6:19]([Cl:20])-[#6:18]=[#6:17]1.[#6;v0:3].[#6;v0:1].[#6;v0:4].[#8:15].[#14;v0:2]
43	CC(=C)COC(=O)N1C2=C(CCCC2)C2=C1C=CC=C2>>CC(=C)CC12CCCCC1=NC1=C2C=CC=C1.O=C=O	[#6:16]-[#6:14](=[#6:15])-[#6:13]-[#8:12]-[#6:10](=[O:11])-[#7:7]-1-[#6:8]-2=[#6:9](-[#6:17]-[#6:18]-[#6:19]-[#6:20]-2)-[#6:6]-2=[#6:5]-1-[#6:4]=[#6:3]-[#6:2]=[#6:1]-2>>[#6:16]-[#6:14](=[#6:15])-[#6:13][C:9]12[#6:17]-[#6:18]-[#6:19]-[#6:20]-[#6:8]1=[#7:7]-[#6:5]-1=[#6:6]2-[#6:1]=[#6:2]-[#6:3]=[#6:4]-1.[O:11]=[C:10]=[O:12]
44	C1OC1\C(=N/N1CC1C1=CC=CC=C1)C1=CC=CC=C1>>OC1CC(CNN=C1C1=CC=CC=C1)C1=CC=CC=C1	[#6:1]-1-[#8:2]-[#6:3]-1\[#6:4](=[#7:5]/[#7:6]-1-[#6:7]-[#6:8]1-[#6:9]-1=[#6:10]-[#6:11]=[#6:12]-[#6:13]=[#6:14]-1)-[#6:15]-1=[#6:16]-[#6:17]=[#6:18]-[#6:19]=[#6:20]-1>>[#8:2]-[#6:3]-1-[#6:1]-[#6:8](-[#6:7]-[#7:6]-[#7:5]=[#6:4]-1-[#6:15]-1=[#6:20]-[#6:19]=[#6:18]-[#6:17]=[#6:16]-1)-[#6:9]-1=[#6:14]-[#6:13]=[#6:12]-[#6:11]=[#6:10]-1
45	C1CN(C1C#CC1=CC=CC=C1)C1=CC=CC=C1>>C1CN2C(C1)=C(C1=C2C=CC=C1)C1=CC=CC=C1	[#6:9]-1-[#6:10]-[#7:7](-[#6:8]-1[C:11]#[C:12][#6:13]-1=[#6:14]-[#6:15]=[#6:16]-[#6:17]=[#6:18]-1)-[#6:4]-1=[#6:5]-[#6:6]=[#6:1]-[#6:2]=[#6:3]-1>>[#6:9]-1-[#6:10]-[#7:7]-2-[#6:11](-[#6:8]-1)=[#6:12](-[#6:5]-1=[#6:4]-2-[#6:3]=[#6:2]-[#6:1]=[#6:6]-1)-[#6:13]-1=[#6:18]-[#6:17]=[#6:16]-[#6:15]=[#6:14]-1
46	CC(C)(O)CCC1=CC=C(O1)C(O)C1=CC=CC=C1>>CC1(C)CC[C@@]2(O1)C=CC(=O)[C@H]2C1=CC=CC=C1	[#6:1][C:2]([#6:3])([#8:4])[#6:5]-[#6:6]-[#6:7]-1=[#6:8]-[#6:9]=[#6:10](-[#8:11]-1)-[#6:12](-[#8:13])-[#6:14]-1=[#6:15]-[#6:16]=[#6:17]-[#6:18]=[#6:19]-1>>[#8:13].[#6:3][C:2]1([#6:1])[#6:5]-[#6:6][C@@:7]2([#8:4]1)[#6:8]=[#6:9]-[#6:10](=[O:11])-[#6@H:12]2-[#6:14]-1=[#6:19]-[#6:18]=[#6:17]-[#6:16]=[#6:15]-1
47	CCOC(=O)C1CC2=C(OC(C)=C1)C(Br)=CC=C2Br>>CCOC(=O)C1=CC2=C(C(C)=C1)C(Br)=CC=C2Br	[#6:1]-[#6:2]-[#8:3]-[#6:4](=[O:5])-[#6:6]-1=[#6:7](-[#6:8])-[#8:9]-[#6:10]-[#6:11]-2=[#6:12](-[#6:13]-1)-[#6:14]([Br:15])=[#6:16]-[#6:17]=[#6:18]-2[Br:19]>>[#8:9].[#6:1]-[#6:2]-[#8:3]-[#6:4](=[O:5])-[#6:6]-1=[#6:13]-[#6:12]-2=[#6:11](-[#6:10]=[#6:7]-1-[#6:8])-[#6:18]([Br:19])=[#6:17]-[#6:16]=[#6:14]-2[Br:15]
48	BrCC1=C(CBr)C(Br)=CC=C1Br.CCOC(=O)CC(C)=O>>CCOC(=O)C1=CC2=C(C=C1C)C(Br)=CC=C2Br	[#6:1]-[#6:2]-[#8:3]-[#6:4](=[O:5])-[#6:6]-[#6:7](-[#6:8])=[O:9].[Br:10][#6:11]-[#6:12]-1=[#6:13](-[#6:14][Br:15])-[#6:16]([Br:17])=[#6:18]-[#6:19]=[#6:20]-1[Br:21]>>[#6:1]-[#6:2]-[#8:3]-[#6:4](=[O:5])-[#6:6]-1=[#6:11]-[#6:12]-2=[#6:13](-[#6:14]=[#6:7]-1-[#6:8])-[#6:16]([Br:17])=[#6:18]-[#6:19]=[#6:20]-2[Br:21].[Br:15].[Br:10].[#8:9]
49	C=CCCN(C(=O)CC#C)C1=CC=CC=C1>>C=CCCN1C(=O)C=C2CC3C=CC12C=C3	[#6:1]=[#6:2]-[#6:3]-[#6:4]-[#7:5](-[#6:6](=[O:7])-[#6:8][C:9]#[C:10])-[#6:11]-1=[#6:12]-[#6:13]=[#6:14]-[#6:15]=[#6:16]-1>>[#6:1]=[#6:2]-[#6:3]-[#6:4]-[#7:5]1-[#6:6](=[O:7])-[#6:8]=[#6:9]2-[#6:10]-[#6:14]-3-[#6:13]=[#6:12][C:11]12[#6:16]=[#6:15]-3
50	CC(=O)OC(CCCO[Si](C1=CC=CC=C1)(C1=CC=CC=C1)C(C)(C)C)[Se]C1=CC=CC=C1.CCCC[Sn](CCCC)(CCCC)CC=C.O=C1CCC=C1>>CC(=O)OC(CCCO[Si](C1=CC=CC=C1)(C1=CC=CC=C1)C(C)(C)C)[C@H]1CCC(=O)[C@@H]1CC=C.CCCC[Sn](CCCC)(CCCC)[Se]C1=CC=CC=C1	[#6:1]-[#6:2](=[O:3])-[#8:4]-[#6:5](-[#6:6]-[#6:7]-[#6:8]-[#8:9][Si:10]([#6:11]-1=[#6:12]-[#6:13]=[#6:14]-[#6:15]=[#6:16]-1)([#6:17]-1=[#6:18]-[#6:19]=[#6:20]-[#6:21]=[#6:22]-1)[C:23]([#6:24])([#6:25])[#6:26])[Se:27][#6:28]-1=[#6:29]-[#6:30]=[#6:31]-[#6:32]=[#6:33]-1.[#6:34]-[#6:35]-[#6:36]-[#6:37][Sn:38]([#6:39]-[#6:40]-[#6:41]-[#6:42])([#6:43]-[#6:44]-[#6:45]-[#6:46])[#6:47]-[#6:48]=[#6:49].[O:…
51	CC(C)[Si](O[C@@H]1C[C@@H]2CC(=C)[C@H]3O[C@@]23C1)(C(C)C)C(C)C>>CC(C)[Si](O[C@@H]1C[C@@H]2CC(=C)C(C1)C2=O)(C(C)C)C(C)C	[#6:1]-[#6:2](-[#6:3])[Si:4]([#8:5]-[#6@@H:6]-1-[#6:7]-[#6@@H:8]2-[#6:9]-[#6:10](=[#6:11])-[#6@H:12]3-[#8:13][C@@:14]23[#6:15]-1)([#6:16](-[#6:17])-[#6:18])[#6:19](-[#6:20])-[#6:21]>>[#6:21]-[#6:19](-[#6:20])[Si:4]([#8:5]-[#6@@H:6]-1-[#6:7]-[#6@@H:8]-2-[#6:9]-[#6:10](=[#6:11])-[#6:12](-[#6:15]-1)-[#6:14]-2=[O:13])([#6:16](-[#6:18])-[#6:17])[#6:2](-[#6:3])-[#6:1]
52	O[C@H]1CCC[C@@H]2N(CC3=CC=CC=C3)C(=O)[C@]12O>>O=C1[C@@H]2CCC[C@H]1C(=O)N2CC1=CC=CC=C1	[#8:18]-[#6@H:4]1-[#6:3]-[#6:2]-[#6:1]-[#6@@H:6]2-[#7:7](-[#6:9]-[#6:10]-3=[#6:12]-[#6:11]=[#6:15]-[#6:14]=[#6:13]-3)-[#6:8](=[O:16])[C@:5]12[#8:17]>>[O:17]=[#6:5]-1-[#6@@H:6]-2-[#6:1]-[#6:2]-[#6:3]-[#6@H:4]-1-[#6:8](=[O:16])-[#7:7]-2-[#6:9]-[#6:10]-1=[#6:12]-[#6:11]=[#6:15]-[#6:14]=[#6:13]-1
53	O=C1CCC1.N[C@H]([C@@H](N)C1=CC=CC=C1)C1=CC=CC=C1>>C1CN2[C@H]([C@@H](N=C2C1)C1=CC=CC=C1)C1=CC=CC=C1	[#7:1]-[#6@H:2](-[#6@@H:3](-[#7:4])-[#6:5]-1=[#6:6]-[#6:7]=[#6:8]-[#6:9]=[#6:10]-1)-[#6:11]-1=[#6:12]-[#6:13]=[#6:14]-[#6:15]=[#6:16]-1.[O:17]=[#6:18]-1-[#6:19]-[#6:20]-[#6:21]-1>>[#6:20]-1-[#6:21]-[#7:4]-2-[#6@H:3](-[#6@@H:2](-[#7:1]=[#6:18]-2-[#6:19]-1)-[#6:11]-1=[#6:16]-[#6:15]=[#6:14]-[#6:13]=[#6:12]-1)-[#6:5]-1=[#6:10]-[#6:9]=[#6:8]-[#6:7]=[#6:6]-1.[#8:17]
54	CC1=CC=C(C=C1)C1(CC1(Br)C(=O)N(CC#C)CC#C)C1=CC=C(C)C=C1>>CC1=CC=C(C=C1)C1CC2=C(CN(CC#C)C2=O)CC2=CC(C)=CC=C12	[#6:1]-[#6:2]-1=[#6:3]-[#6:4]=[#6:5](-[#6:6]=[#6:7]-1)[C:8]1([#6:9][C:10]1([Br:11])[#6:12](=[O:13])-[#7:14](-[#6:15][C:16]#[C:17])-[#6:18][C:19]#[C:20])[#6:21]-1=[#6:22]-[#6:23]=[#6:24](-[#6:25])-[#6:26]=[#6:27]-1>>[#6:25]-[#6:24]-1=[#6:26]-[#6:27]=[#6:21](-[#6:22]=[#6:23]-1)-[#6:8]-1-[#6:9]-[#6:10]-2=[#6:16](-[#6:15]-[#7:14](-[#6:18][C:19]#[C:20])-[#6:12]-2=[O:13])-[#6:17]-[#6:6]-2=[#6:7]-[#6:2]…
55	CC(=O)NC1=CC=CC=C1C(=C)CCNCC=C.BrC1=CC=CO1>>CC(=O)N1C2=CC=CC=C2[C@]23CCN(CC=C)[C@]12CCC(=O)C3	[Br:1][#6:2]-1=[#6:3]-[#6:4]=[#6:5]-[#8:6]-1.[#6:7]-[#6:8](=[O:9])-[#7:10]-[#6:11]-1=[#6:12]-[#6:13]=[#6:14]-[#6:15]=[#6:16]-1-[#6:17](=[#6:18])-[#6:19]-[#6:20]-[#7:21]-[#6:22]-[#6:23]=[#6:24]>>[#6:7]-[#6:8](=[O:9])-[#7:10]1-[#6:11]-2=[#6:12]-[#6:13]=[#6:14]-[#6:15]=[#6:16]-2[C@:17]23[#6:19]-[#6:20]-[#7:21](-[#6:22]-[#6:23]=[#6:24])[C@:2]12[#6:3]-[#6:4]-[#6:5](=[O:6])-[#6:18]3.[Br:1]
56	CCCC\C=C/C1CCC\C(O1)=C/C1=CC=CC=C1>>CCCC\C=C/[C@@H]1CCCC(=O)[C@H]1C1=CC=CC=C1	[#6:1]-[#6:2]-[#6:3]-[#6:4]\[#6:5]=[#6:6]/[#6:7]-1-[#6:8]-[#6:9]-[#6:10]\[#6:11](-[#8:12]1)=[#6:13]/[#6:14]-1=[#6:15]-[#6:16]=[#6:17]-[#6:18]=[#6:19]1>>[#6:1]-[#6:2]-[#6:3]-[#6:4]\[#6:5]=[#6:6]/[#6@@H:7]-1-[#6:8]-[#6:9]-[#6:10]-[#6:11](=[O:12])-[#6@H:13]1-[#6:14]-1=[#6:19]-[#6:18]=[#6:17]-[#6:16]=[#6:15]-1
57	CCOC(=O)CC(=O)C1=C(\C=C\C2=CC=C3C=CC=CC3=C2)C=CC=C1>>CCOC(=O)C1=C(O)C2=C(C=CC=C2)C(=C1)C1=CC=C2C=CC=CC2=C1	[CH3:1][CH2:2][O:3][C:4](=[O:5])[CH2:6][C:7](=[O:8])[C:9]1=[C:10](\[CH:11]=[CH:12]\[C:13]2=[CH:14][CH:15]=[C:16]3[CH:17]=[CH:18][CH:19]=[CH:20][C:21]3=[CH:22]2)[CH:23]=[CH:24][CH:25]=[CH:26]1>>[CH3:1][CH2:2][O:3][C:4](=[O:5])[C:6]1=[C:7]([OH:8])[C:9]2=[C:10]([CH:23]=[CH:24][CH:25]=[CH:26]2)[C:11](=[CH:12]1)[C:13]1=[CH:14][CH:15]=[C:16]2[CH:17]=[CH:18][CH:19]=[CH:20][C:21]2=[CH:22]1
58	COC(=O)N(O)C1=CC=CC=C1.ClC(Cl)(Cl)C#N>>COC(=O)NC1=C(NC(=O)C(Cl)(Cl)Cl)C=CC=C1	[#6:1]-[#8:2]-[#6:3](=[O:4])-[#7:5](-[#8:6])-[#6:7]-1=[#6:8]-[#6:9]=[#6:10]-[#6:11]=[#6:12]-1.[Cl:13][C:14]([Cl:15])([Cl:16])[C:17]#[N:18]>>[#6:1]-[#8:2]-[#6:3](=[O:4])-[#7:5]-[#6:7]-1=[#6:12](-[#7:18]-[#6:17](=[O:6])[C:14]([Cl:13])([Cl:16])[Cl:15])-[#6:11]=[#6:10]-[#6:9]=[#6:8]-1
59	CC(=O)N1C=C(CC(=O)N(CC2=CC=CC=C2C)C2=CC=CO2)C2=C1C=CC=C2>>CC(=O)N1[C@H]2C(=O)CC=C3N(CC4=CC=CC=C4C)C(=O)C[C@]23C2=C1C=CC=C2	[#6:1]-[#6:2](=[O:3])-[#7:4]-1-[#6:5]=[#6:6](-[#6:7]-[#6:8](=[O:9])-[#7:10](-[#6:11]-[#6:12]-2=[#6:13]-[#6:14]=[#6:15]-[#6:16]=[#6:17]-2-[#6:18])-[#6:19]-2=[#6:20]-[#6:21]=[#6:22]-[#8:23]-2)-[#6:24]-2=[#6:25]-1-[#6:26]=[#6:27]-[#6:28]=[#6:29]-2>>[#6:1]-[#6:2](=[O:3])-[#7:4]-1-[#6@H:5]2-[#6:22](=[O:23])-[#6:21]-[#6:20]=[#6:19]3-[#7:10](-[#6:11]-[#6:12]-4=[#6:13]-[#6:14]=[#6:15]-[#6:16]=[#6:17]-4-[…
60	CN1C(=S)CC2=C1C=CC=C2.ClCC#CCOC1=C(Br)C=CC=C1>>CN1C(SCC#CCOC2=C(Br)C=CC=C2)=CC2=C1C=CC=C2	[Cl:1][#6:2][C:3]#[C:4][#6:5]-[#8:6]-[#6:7]-1=[#6:8]([Br:9])-[#6:10]=[#6:11]-[#6:12]=[#6:13]-1.[#6:14]-[#7:15]-1-[#6:16](=[S:17])-[#6:18]-[#6:19]-2=[#6:20]-1-[#6:21]=[#6:22]-[#6:23]=[#6:24]-2>>[#6:14]-[#7:15]-1-[#6:16](-[#16:17]-[#6:2][C:3]#[C:4][#6:5]-[#8:6]-[#6:7]-2=[#6:8]([Br:9])-[#6:10]=[#6:11]-[#6:12]=[#6:13]-2)=[#6:18]-[#6:19]-2=[#6:20]-1-[#6:21]=[#6:22]-[#6:23]=[#6:24]-2.[Cl:1]
61	CN1C(SCC#CCOC2=C(Br)C=CC=C2)=CC2=C1C=CC=C2>>CN1C2=C(C3=C1C=CC=C3)\C(CCS2)=C\OC1=C(Br)C=CC=C1	[#6:1]-[#7:2]-1-[#6:3](-[#16:4]-[#6:5][C:6]#[C:7][#6:8]-[#8:9]-[#6:10]-2=[#6:11]([Br:12])-[#6:13]=[#6:14]-[#6:15]=[#6:16]-2)=[#6:17]-[#6:18]-2=[#6:19]-1-[#6:20]=[#6:21]-[#6:22]=[#6:23]-2>>[#6:1]-[#7:2]-1-[#6:3]-2=[#6:17](-[#6:18]-3=[#6:19]-1-[#6:20]=[#6:21]-[#6:22]=[#6:23]-3)\[#6:7](-[#6:6]-[#6:5]-[#16:4]-2)=[#6:8]\[#8:9]-[#6:10]-1=[#6:11]([Br:12])-[#6:13]=[#6:14]-[#6:15]=[#6:16]-1
62	CN1C2=C(C3=C1C=CC=C3)\C(CCS2)=C\OC1=C(Br)C=CC=C1>>CN1C2=C(C3=C1C=CC=C3)C1(CC3=C(O1)C=CC=C3)CCS2	[#6:1]-[#7:2]-1-[#6:3]-2=[#6:4](-[#6:5]-3=[#6:6]-1-[#6:7]=[#6:8]-[#6:9]=[#6:10]-3)\[#6:11](-[#6:12]-[#6:13]-[#16:14]-2)=[#6:15]\[#8:16]-[#6:17]-1=[#6:18]([Br:19])-[#6:20]=[#6:21]-[#6:22]=[#6:23]-1>>[#6:1]-[#7:2]-1-[#6:3]-2=[#6:4](-[#6:5]-3=[#6:6]-1-[#6:7]=[#6:8]-[#6:9]=[#6:10]-3)[C:11]1([#6:15]-[#6:18]-3=[#6:17](-[#8:16]1)-[#6:23]=[#6:22]-[#6:21]=[#6:20]-3)[#6:12]-[#6:13]-[#16:14]-2.[Br:19]
63	CCOC(=O)\C=C(\OC(C)C#CC)C1=CC=CC=C1.NC1=CC=CC=C1>>CCOC(=O)C1=C(N(C(CC)=C1C)C1=CC=CC=C1)C1=CC=CC=C1	[#6:20]-[#6:19]-[#8:18]-[#6:17]-[#6:15](=[O:16])\[#6:8]=[#6:7](\[#8:1]-[#6:2](-[#6:3])[C:4]#[C:5][#6:6])-[#6:9]-1=[#6:13]-[#6:14]=[#6:10]-[#6:11]=[#6:12]-1.[#7:27]-[#6:21]-1=[#6:26]-[#6:25]=[#6:24]-[#6:23]=[#6:22]-1>>[#6:20]-[#6:19]-[#8:18]-[#6:15](=[O:16])-[#6:8]-1=[#6:7](-[#7:27](-[#6:4](-[#6:2]-[#6:3])=[#6:5]-1-[#6:6])-[#6:21]-1=[#6:26]-[#6:25]=[#6:24]-[#6:23]=[#6:22]-1)-[#6:9]-1=[#6:12]-[#6:1…
64	COC(=O)N1C2CC(O)C(Br)C1C=C2>>COC(=O)N1CC2C=CC1CC2O	[#6:1]-[#8:2]-[#6:3](=[O:4])-[#7:5]-1-[#6:6]-2-[#6:7]-[#6:8](-[#8:9])-[#6:10]([Br:11])-[#6:12]-1-[#6:13]=[#6:14]-2>>[#6:1]-[#8:2]-[#6:3](=[O:4])-[#7:5]-1-[#6:12]-[#6:10]-2-[#6:13]=[#6:14]-[#6:6]-1-[#6:7]-[#6:8]-2-[#8:9].[Br:11]
65	CC(C)(C)C1=CC=C(C=C1)C#CC(OC(=O)CC1=CNC2=C1C=CC=C2)C1CCCCC1>>CC(C)(C)C1=CC=C(C=C2[C@@H]3NC4=C(C=CC=C4)[C@@]33CC(=O)O[C@@]23C2CCCCC2)C=C1	[#6:1][C:2]([#6:3])([#6:4])[#6:5]-1=[#6:6]-[#6:7]=[#6:8](-[#6:9]=[#6:10]-1)[C:11]#[C:12][#6:13](-[#8:14]-[#6:15](=[O:16])-[#6:17]-[#6:18]-1=[#6:19]-[#7:20]-[#6:21]-2=[#6:22]-1-[#6:23]=[#6:24]-[#6:25]=[#6:26]-2)-[#6:27]-1-[#6:28]-[#6:29]-[#6:30]-[#6:31]-[#6:32]-1>>[#6:4][C:2]([#6:3])([#6:1])[#6:5]-1=[#6:10]-[#6:9]=[#6:8](-[#6:11]=[#6:12]2-[#6@@H:19]3-[#7:20]-[#6:21]-4=[#6:22](-[#6:23]=[#6:24]-[#6:…
66	CN(C)CC(=O)C1=CC=C(C=C1)N(=O)=O.CCOP(=O)(OCC)OC\C=C\C1=CC=CC=C1>>CN(C)[C@@H]([C@@H](C=C)C1=CC=CC=C1)C(=O)C1=CC=C(C=C1)N(=O)=O.CCOP(O)(=O)OCC	[#6:1]-[#7:2](-[#6:3])-[#6:4]-[#6:5](=[O:6])-[#6:7]-1=[#6:8]-[#6:9]=[#6:10](-[#6:11]=[#6:12]-1)[N:13](=[O:14])=[O:15].[#6:16]-[#6:17]-[#8:18][P:19](=[O:20])([#8:21]-[#6:22]-[#6:23])[#8:24]-[#6:25]\[#6:26]=[#6:27]\[#6:28]-1=[#6:29]-[#6:30]=[#6:31]-[#6:32]=[#6:33]1>>[#6:3]-[#7:2](-[#6:1])-[#6@@H:4](-[#6@@H:27](-[#6:26]=[#6:25])-[#6:28]-1=[#6:29]-[#6:30]=[#6:31]-[#6:32]=[#6:33]-1)-[#6:5](=[O:6])-[#6…
67	CCCCC1=C[C@@H]1COC.C[Si](C)(C)C(=O)C1=CC=CC=C1.CBr>>CCCC[C@@]1(C)C=C([C@@H]1COC)C1=CC=CC=C1.C[Si](C)(C)O	[#6:1][Br:2].[#6:3][Si:4]([#6:5])([#6:6])[#6:7](=[O:8])-[#6:9]-1=[#6:10]-[#6:11]=[#6:12]-[#6:13]=[#6:14]-1.[#6:15]-[#6:16]-[#6:17]-[#6:18]-[#6:19]-1=[#6:20]-[#6@@H:21]-1-[#6:22]-[#8:23]-[#6:24]>>[#6:6][Si:4]([#6:5])([#6:3])[#8:8].[#6:15]-[#6:16]-[#6:17]-[#6:18][C@@:19]1([#6:1])[#6:20]=[#6:7](-[#6@@H:21]1-[#6:22]-[#8:23]-[#6:24])-[#6:9]-1=[#6:10]-[#6:11]=[#6:12]-[#6:13]=[#6:14]-1.[Br:2]
68	O=S(C1=CC=CC=C1)C1=CC=CC=C1.CCOCCC#N>>CCOCC(C#N)C1=CC=CC=C1SC1=CC=CC=C1	[#6:1]-[#6:2]-[#8:3]-[#6:4]-[#6:5][C:6]#[N:7].[O:8]=[S:9]([#6:10]-1=[#6:11]-[#6:12]=[#6:13]-[#6:14]=[#6:15]-1)[#6:16]-1=[#6:17]-[#6:18]=[#6:19]-[#6:20]=[#6:21]-1>>[#8:8].[#6:1]-[#6:2]-[#8:3]-[#6:4]-[#6:5]([C:6]#[N:7])-[#6:21]-1=[#6:20]-[#6:19]=[#6:18]-[#6:17]=[#6:16]-1-[#16:9]-[#6:10]-1=[#6:15]-[#6:14]=[#6:13]-[#6:12]=[#6:11]-1
69	OC(=O)CC1=CC=CC=C1SC1=CC=CC=C1>>O=C1CC2=CC=CC=C2SC2=C1C=CC=C2	[#8:1]-[#6:2](=[O:3])-[#6:4]-[#6:5]-1=[#6:6]-[#6:7]=[#6:8]-[#6:9]=[#6:10]-1-[#16:11]-[#6:12]-1=[#6:13]-[#6:14]=[#6:15]-[#6:16]=[#6:17]-1>>[#8:1].[O:3]=[#6:2]-1-[#6:4]-[#6:5]-2=[#6:6]-[#6:7]=[#6:8]-[#6:9]=[#6:10]-2-[#16:11]-[#6:12]-2=[#6:17]-1-[#6:16]=[#6:15]-[#6:14]=[#6:13]-2
70	COC1=CC=C(OC(=S)N(C)C)C=C1>>COC1=CC=C(SC(=O)N(C)C)C=C1	[#6:1]-[#8:2]-[#6:3]-1=[#6:4]-[#6:5]=[#6:6](-[#8:7]-[#6:8](=[S:9])-[#7:10](-[#6:11])-[#6:12])-[#6:13]=[#6:14]-1>>[#6:1]-[#8:2]-[#6:3]-1=[#6:14]-[#6:13]=[#6:6](-[#16:9]-[#6:8](=[O:7])-[#7:10](-[#6:11])-[#6:12])-[#6:5]=[#6:4]-1
71	O=CC(C(=O)N1CCOCC1)C1=CC=CC=C1.NC(CC=C)(C1=CC=CC=C1)C1=CC=CC=C1>>C=CC[C@H](N=C(C1=CC=CC=C1)C1=CC=CC=C1)[C@H](C(=O)N1CCOCC1)C1=CC=CC=C1	[NH2:1][C:2]([CH2:3][CH:4]=[CH2:5])([C:6]1=[CH:7][CH:8]=[CH:9][CH:10]=[CH:11]1)[C:12]1=[CH:13][CH:14]=[CH:15][CH:16]=[CH:17]1.[O:18]=[CH:19][CH:20]([C:21](=[O:22])[N:23]1[CH2:24][CH2:25][O:26][CH2:27][CH2:28]1)[C:29]1=[CH:30][CH:31]=[CH:32][CH:33]=[CH:34]1>>[OH2:18].[CH2:3]=[CH:4][CH2:5][C@H:19]([N:1]=[C:2]([C:6]1=[CH:11][CH:10]=[CH:9][CH:8]=[CH:7]1)[C:12]1=[CH:17][CH:16]=[CH:15][CH:14]=[CH:13]1)…
72	CC(=C)C(=O)C(=C\C1=CC=CC=C1)\C1(O)CCC1>>C[C@@H]1C[C@H](C2=CC=CC=C2)[C@@]2(CCCC2=O)C1=O	[#6:1]-[#6:2](=[#6:3])-[#6:4](=[O:5])-[#6:6](=[#6:7]\[#6:8]-1=[#6:9]-[#6:10]=[#6:11]-[#6:12]=[#6:13]1)\[C:14]1([#8:15])[#6:16]-[#6:17]-[#6:18]1>>[#6:1]-[#6@@H:2]-1-[#6:3]-[#6@H:7](-[#6:8]-2=[#6:13]-[#6:12]=[#6:11]-[#6:10]=[#6:9]-2)[C@@:6]2([#6:18]-[#6:17]-[#6:16]-[#6:14]2=[O:15])[#6:4]-1=[O:5]
73	COC(=O)C#CC(C)(OC(C)(C)OC)C1=CN(C2=C1C=CC=C2)S(=O)(=O)C1=CC=C(C)C=C1>>COC1C(C)=C2C3=C(C=CC=C3)N(C2=C1C(=O)OC)S(=O)(=O)C1=CC=C(C)C=C1.CC(C)=O	[#6:1]-[#8:2]-[#6:3](=[O:4])[C:5]#[C:6][C:7]([#6:8])([#8:9][C:10]([#6:11])([#6:12])[#8:13]-[#6:14])[#6:15]-1=[#6:16]-[#7:17](-[#6:18]-2=[#6:19]-1-[#6:20]=[#6:21]-[#6:22]=[#6:23]-2)[S:24](=[O:25])(=[O:26])[#6:27]-1=[#6:28]-[#6:29]=[#6:30](-[#6:31])-[#6:32]=[#6:33]-1>>[#6:14]-[#8:13]-[#6:6]-1-[#6:7](-[#6:8])=[#6:15]-2-[#6:19]-3=[#6:18](-[#6:23]=[#6:22]-[#6:21]=[#6:20]-3)-[#7:17](-[#6:16]-2=[#6:5]-1…
74	C#CC1=CC=CC=C1.CS(=O)(=O)N=[N+]=[N-].C=C1C2CCCCCCC12>>CS(=O)(=O)N1C=C(C\C2=C/CCCCCCC12)C1=CC=CC=C1	[C:8]#[C:7][#6:6]-1=[#6:1]-[#6:2]=[#6:3]-[#6:4]=[#6:5]-1.[#6:15][S:12](=[O:13])(=[O:14])[#7:9]=[N+:10]=[#7-:11].[#6:16]=[#6:17]-1-[#6:19]-2-[#6:21]-[#6:22]-[#6:23]-[#6:24]-[#6:25]-[#6:20]-[#6:18]-1-2>>[#6:15][S:12](=[O:13])(=[O:14])[#7:9]-1-[#6:8]=[#6:7](-[#6:16]\[#6:17]-2=[#6:18]/[#6:20]-[#6:25]-[#6:24]-[#6:23]-[#6:22]-[#6:21]-[#6:19]-12)-[#6:6]-1=[#6:5]-[#6:4]=[#6:3]-[#6:2]=[#6:1]-1
75	CC1=CC=C(C=C1)S(=O)(=O)NC1(CCC1)C1(O)CCCCC1>>CC1=CC=C(C=C1)S(=O)(=O)N[C@H]1CCCC11CCCCC1.O	[#6:1]-[#6:2]-1=[#6:3]-[#6:4]=[#6:5](-[#6:6]=[#6:7]-1)[S:8](=[O:9])(=[O:10])[#7:11][C:12]1([#6:13]-[#6:14]-[#6:15]1)[C:16]1([#8:17])[#6:18]-[#6:19]-[#6:20]-[#6:21]-[#6:22]1>>[#8:17].[#6:1]-[#6:2]-1=[#6:7]-[#6:6]=[#6:5](-[#6:4]=[#6:3]-1)[S:8](=[O:9])(=[O:10])[#7:11]-[#6@H:12]1-[#6:13]-[#6:14]-[#6:15][C:16]11[#6:22]-[#6:21]-[#6:20]-[#6:19]-[#6:18]1
76	C\C=C/OC(CC1=CC=CC=C1)NC(=O)OC(C)(C)C>>C[C@@H](C=O)[C@@H](CC1=CC=CC=C1)NC(=O)OC(C)(C)C	[#6:1]\[#6:2]=[#6:3]/[#8:4]-[#6:5](-[#6:6]-[#6:7]-1=[#6:8]-[#6:9]=[#6:10]-[#6:11]=[#6:12]-1)-[#7:13]-[#6:14](=[O:15])-[#8:16][C:17]([#6:18])([#6:19])[#6:20]>>[#6:1]-[#6@@H:2](-[#6:3]=[O:4])-[#6@@H:5](-[#6:6]-[#6:7]-1=[#6:12]-[#6:11]=[#6:10]-[#6:9]=[#6:8]-1)-[#7:13]-[#6:14](=[O:15])-[#8:16][C:17]([#6:20])([#6:19])[#6:18]
77	C(\C=C\C1=CC=CC=C1)N(CC1=CC=CC=C1)C1=CNC2=C1C=CC=C2>>C=C[C@@H](C1=C(NCC2=CC=CC=C2)C2=C(N1)C=CC=C2)C1=CC=CC=C1	[#6:1](\[#6:2]=[#6:3]\[#6:4]-1=[#6:5]-[#6:6]=[#6:7]-[#6:8]=[#6:9]1)-[#7:10](-[#6:11]-[#6:12]-1=[#6:13]-[#6:14]=[#6:15]-[#6:16]=[#6:17]-1)-[#6:18]-1=[#6:19]-[#7:20]-[#6:21]-2=[#6:22]-1-[#6:23]=[#6:24]-[#6:25]=[#6:26]-2>>[#6:1]=[#6:2]-[#6@@H:3](-[#6:19]-1=[#6:18](-[#7:10]-[#6:11]-[#6:12]-2=[#6:17]-[#6:16]=[#6:15]-[#6:14]=[#6:13]-2)-[#6:22]-2=[#6:21](-[#7:20]-1)-[#6:26]=[#6:25]-[#6:24]=[#6:23]-2)-[#…
78	COC=C1CCCC1.COC(=O)C(\C=C\C1=CC=CC=C1)=[N+]=[N-]>>CO[C@H]([C@@H](\C=C\C(=O)OC)C1=CC=CC=C1)C1=CCCC1	[#6:1]-[#8:2]-[#6:3](=[O:4])-[#6:5](\[#6:6]=[#6:7]\[#6:8]-1=[#6:9]-[#6:10]=[#6:11]-[#6:12]=[#6:13]1)=[N+:14]=[#7-:15].[#6:16]-[#8:17]\[#6:18]=[#6:19]-1\[#6:20]-[#6:21]-[#6:22]-[#6:23]-1>>[#6:16]-[#8:17]-[#6@H:18](-[#6@@H:7](\[#6:6]=[#6:5]\[#6:3](=[O:4])-[#8:2]-[#6:1])-[#6:8]-1=[#6:13]-[#6:12]=[#6:11]-[#6:10]=[#6:9]-1)-[#6:19]-1=[#6:23]-[#6:22]-[#6:21]-[#6:20]-1.[#7;v0:15].[#7;v0:14]
79	COC(=O)C(C\C=C\[C@H]1O[C@@H]1C1=CC=CC=C1)(CC#CC1=CC=CC=C1)C(=O)OC>>COC(=O)C1(C[C@@H]2[C@H](\C=C\C3=CC=CC=C3)[C@@]2(C1)C(=O)C1=CC=CC=C1)C(=O)OC	[#6:6]-[#8:5]-[#6:1](=[O:4])[C:2]([#6:14]\[#6:15]=[#6:16]\[#6@H:17]-1-[#8:19]-[#6@@H:18]1-[#6:20]-1=[#6:30]-[#6:29]=[#6:28]-[#6:27]=[#6:26]-1)([#6:10][C:11]#[C:12][#6:13]-1=[#6:22]-[#6:21]=[#6:25]-[#6:24]=[#6:23]-1)[#6:3](=[O:7])-[#8:8]-[#6:9]>>[#6:6]-[#8:5]-[#6:1](=[O:4])[C:2]1([#6:14]-[#6@@H:15]2-[#6@H:16](\[#6:17]=[#6:18]\[#6:20]-3=[#6:30]-[#6:29]=[#6:28]-[#6:27]=[#6:26]3)[C@@:11]2([#6:10]1)[#…
80	OC1(CCC1)C1=CC(=O)CCC1>>O=C1CCC[C@@]11CCCC(=O)C1	[#8:1][C:2]1([#6:3]-[#6:4]-[#6:5]1)[#6:6]-1=[#6:7]-[#6:8](=[O:9])-[#6:10]-[#6:11]-[#6:12]-1>>[O:1]=[#6:2]1-[#6:3]-[#6:4]-[#6:5][C@@:6]11[#6:12]-[#6:11]-[#6:10]-[#6:8](=[O:9])-[#6:7]1
81	COC(=O)COCC=C.CC[C@H](C)C=O>>CC[C@H](C)[C@@H](O)[C@@](O)(CC=C)C(=O)OC	[#6:1]-[#8:2]-[#6:3](=[O:4])-[#6:5]-[#8:6]-[#6:7]-[#6:8]=[#6:9].[#6:10]-[#6:11]-[#6@H:12](-[#6:13])-[#6:14]=[O:15]>>[#6:10]-[#6:11]-[#6@H:12](-[#6:13])-[#6@@H:14](-[#8:15])[C@@:5]([#8:6])([#6:7]-[#6:8]=[#6:9])[#6:3](=[O:4])-[#8:2]-[#6:1]
82	COC(=O)CC(=O)C(C)(C)CC\C=C\C=C>>COC(=O)C12[C@@H](CCC(C)(C)C1=O)C2C=C	[#6:1]-[#8:2]-[#6:3](=[O:4])-[#6:5]-[#6:6](=[O:7])[C:8]([#6:9])([#6:10])[#6:11]-[#6:12]\[#6:13]=[#6:14]\[#6:15]=[#6:16]>>[#6:1]-[#8:2]-[#6:3](=[O:4])[C:5]12[#6@@H:13](-[#6:12]-[#6:11][C:8]([#6:9])([#6:10])[#6:6]1=[O:7])-[#6:14]2-[#6:15]=[#6:16]
83	COC(=O)C12[C@@H](CCCC1=O)C2C=C>>COC(=O)[C@@]12CC=C[C@@H]1CCCC2=O	[#6:1]-[#8:2]-[#6:3](=[O:4])[C:5]12[#6@@H:6](-[#6:7]-[#6:8]-[#6:9]-[#6:10]1=[O:11])-[#6:12]2-[#6:13]=[#6:14]>>[#6:1]-[#8:2]-[#6:3](=[O:4])[C@@:5]12[#6:14]-[#6:13]=[#6:12]-[#6@@H:6]1-[#6:7]-[#6:8]-[#6:9]-[#6:10]2=[O:11]
84	COC(=O)C1=C(NC2=C1C=CC=C2)OCC(C)=C>>COC(=O)[C@]1(CC(C)=C)C(=O)NC2=C1C=CC=C2	[#6:1]-[#8:2]-[#6:3](=[O:4])-[#6:5]-1=[#6:6](-[#7:7]-[#6:8]-2=[#6:9]-1-[#6:10]=[#6:11]-[#6:12]=[#6:13]-2)-[#8:14]-[#6:15]-[#6:16](-[#6:17])=[#6:18]>>[#6:1]-[#8:2]-[#6:3](=[O:4])[C@:5]1([#6:18]-[#6:16](-[#6:17])=[#6:15])[#6:6](=[O:14])-[#7:7]-[#6:8]-2=[#6:9]1-[#6:10]=[#6:11]-[#6:12]=[#6:13]-2
85	CCCCC#C[Si](CC(C)=C)(C1=CC=CC=C1)C1=CC=CC=C1.CO>>CCCCC1=C[Si](CC(C)(C1)OC)(C1=CC=CC=C1)C1=CC=CC=C1	[#6:23]-[#6:22]-[#6:21]-[#6:16][C:15]#[C:14][Si:13]([#6:17]-[#6:18](-[#6:20])=[#6:19])([#6:5]-1=[#6:4]-[#6:3]=[#6:2]-[#6:1]=[#6:6]-1)[#6:7]-1=[#6:12]-[#6:11]=[#6:10]-[#6:9]=[#6:8]-1.[#6:25]-[#8:24]>>[#6:23]-[#6:22]-[#6:21]-[#6:16]-[#6:15]-1=[#6:14][Si:13]([#6:17][C:18]([#6:20])([#6:19]-1)[#8:24]-[#6:25])([#6:5]-1=[#6:4]-[#6:3]=[#6:2]-[#6:1]=[#6:6]-1)[#6:7]-1=[#6:12]-[#6:11]=[#6:10]-[#6:9]=[#6:8]-1
86	CC(=O)OC(CC=C)O[C@H](CC=C)C=C>>Br[C@H]1C[C@@H](CC=C)O[C@H](C1)C=C.CC(O)=O	[#6:12]-[#6:10](=[O:11])-[#8:9]-[#6:8](-[#6:13]-[#6:14]=[#6:15])-[#8:7]-[#6@H:4](-[#6:3]-[#6:2]=[#6:1])-[#6:5]=[#6:6]>>[Br:16][#6@H:2]-1-[#6:1]-[#6@@H:8](-[#6:13]-[#6:14]=[#6:15])-[#8:7]-[#6@H:4](-[#6:3]-1)-[#6:5]=[#6:6].[#6:12]-[#6:10](-[#8:9])=[O:11]
87	C\C=C\CN(CC(=O)N1CCCC1)CC1=CC=CC=C1>>C[C@@H](C=C)[C@@H](NCC1=CC=CC=C1)C(=O)N1CCCC1	[CH3:1][CH:2]=[CH:3][CH2:4][N:5]([CH2:6][C:7](=[O:8])[N:9]1[CH2:10][CH2:11][CH2:12][CH2:13]1)[CH2:14][C:15]1=[CH:16][CH:17]=[CH:18][CH:19]=[CH:20]1>>[CH3:1][C@@H:2]([CH:3]=[CH2:4])[C@@H:6]([NH:5][CH2:14][C:15]1=[CH:16][CH:17]=[CH:18][CH:19]=[CH:20]1)[C:7](=[O:8])[N:9]1[CH2:10][CH2:11][CH2:12][CH2:13]1
88	C[C@@H]1N(C[C@@]1(O)C1=CC=CC=C1)S(=O)(=O)C1=CC=C(C)C=C1>>C[C@@H]1N(C)S(=O)(=O)C2=C(C=C(C)C=C2)[C@@]1(O)C1=CC=CC=C1	[#6:1]-[#6@@H:2]1-[#7:3](-[#6:4][C@@:5]1([#8:6])[#6:7]-1=[#6:8]-[#6:9]=[#6:10]-[#6:11]=[#6:12]-1)[S:13](=[O:14])(=[O:15])[#6:16]-1=[#6:17]-[#6:18]=[#6:19](-[#6:20])-[#6:21]=[#6:22]-1>>[#6:1]-[#6@@H:2]1-[#7:3](-[#6:4])[S:13](=[O:14])(=[O:15])[#6:16]-2=[#6:22](-[#6:21]=[#6:19](-[#6:20])-[#6:18]=[#6:17]-2)[C@@:5]1([#8:6])[#6:7]-1=[#6:12]-[#6:11]=[#6:10]-[#6:9]=[#6:8]-1
89	N(NC1=CC2=CC=CC=C2C=C1)C1=CC2=CC=CC=C2C=C1>>NC1=C(C2=CC=CC=C2C=C1)C1=C(N)C=CC2=CC=CC=C12	[#7:1](-[#7:2]-[#6:3]-1=[#6:4]-[#6:5]-2=[#6:6]-[#6:7]=[#6:8]-[#6:9]=[#6:10]-2-[#6:11]=[#6:12]-1)-[#6:13]-1=[#6:14]-[#6:15]-2=[#6:16]-[#6:17]=[#6:18]-[#6:19]=[#6:20]-2-[#6:21]=[#6:22]-1>>[#7:2]-[#6:3]-1=[#6:4](-[#6:5]-2=[#6:6]-[#6:7]=[#6:8]-[#6:9]=[#6:10]-2-[#6:11]=[#6:12]-1)-[#6:14]-1=[#6:13](-[#7:1])-[#6:22]=[#6:21]-[#6:20]-2=[#6:19]-[#6:18]=[#6:17]-[#6:16]=[#6:15]-1-2
90	CC1=CC=C(C=C1)S(=O)(=O)N1C=C(N=N1)C(C)(C)O>>CC(=O)C(\C)=C/NS(=O)(=O)C1=CC=C(C)C=C1	[#6:1]-[#6:2]-1=[#6:3]-[#6:4]=[#6:5](-[#6:6]=[#6:7]-1)[S:8](=[O:9])(=[O:10])[#7:11]-1-[#6:12]=[#6:13](-[#7:14]=[#7:15]-1)[C:16]([#6:17])([#6:18])[#8:19]>>[#6:17]-[#6:16](=[O:19])-[#6:13](\[#6:18])=[#6:12]/[#7:11][S:8](=[O:9])(=[O:10])[#6:5]-1=[#6:6]-[#6:7]=[#6:2](-[#6:1])-[#6:3]=[#6:4]-1.[#7;v0:15].[#7;v0:14]
91	CCOC(=O)C(\CC1=CC=C(Cl)C=C1)=C(\C)C(=[N+]=[N-])C(=O)OCC>>CCOC(=O)C1=C(CC2=CC(Cl)=CC=C2C)C(=NN1)C(=O)OCC	[#6:1]-[#6:2]-[#8:3]-[#6:4](=[O:5])-[#6:6](\[#6:7]-[#6:8]-1=[#6:9]-[#6:10]=[#6:11]([Cl:12])-[#6:13]=[#6:14]-1)=[#6:15](\[#6:16])-[#6:17](=[N+:18]=[#7-:19])-[#6:20](=[O:21])-[#8:22]-[#6:23]-[#6:24]>>[#6:1]-[#6:2]-[#8:3]-[#6:4](=[O:5])-[#6:6]-1=[#6:15](-[#6:16]-[#6:14]-2=[#6:13]-[#6:11]([Cl:12])=[#6:10]-[#6:9]=[#6:8]-2-[#6:7])-[#6:17](=[#7:18]-[#7:19]-1)-[#6:20](=[O:21])-[#8:22]-[#6:23]-[#6:24]
92	CO\N=C(\CC(C)C)C(=[N+]=[N-])C(=O)C(C)C>>COC(=O)C1(N=C1CC(C)C)C(C)C	[#6:1]-[#8:2]\[#7:3]=[#6:4](\[#6:5]-[#6:6](-[#6:7])-[#6:8])-[#6:9](=[N+:10]=[#7-:11])-[#6:12](=[O:13])-[#6:14](-[#6:15])-[#6:16]>>[#6:1]-[#8:2]-[#6:12](=[O:13])[C:9]1([#7:3]=[#6:4]1-[#6:5]-[#6:6](-[#6:8])-[#6:7])[#6:14](-[#6:15])-[#6:16].[#7;v0:10].[#7;v0:11]
93	CO\N=C(/C(=[N+]=[N-])C(=O)C(\C)=C\C1=CC=CC=C1)C1=CC=CC=C1>>COC(=O)C1=C(NC(=C1C)C1=CC=CC=C1)C1=CC=CC=C1	[#6:1]-[#8:2]\[#7:3]=[#6:4](/[#6:5](=[N+:6]=[#7-:7])-[#6:8](=[O:9])-[#6:10](\[#6:11])=[#6:12]\[#6:13]-1=[#6:14]-[#6:15]=[#6:16]-[#6:17]=[#6:18]1)-[#6:19]-1=[#6:20]-[#6:21]=[#6:22]-[#6:23]=[#6:24]-1>>[#6:1]-[#8:2]-[#6:8](=[O:9])-[#6:5]-1=[#6:4](-[#7:3]-[#6:12](=[#6:10]-1-[#6:11])-[#6:13]-1=[#6:14]-[#6:15]=[#6:16]-[#6:17]=[#6:18]-1)-[#6:19]-1=[#6:24]-[#6:23]=[#6:22]-[#6:21]=[#6:20]-1.[#7;v0:6].[#7;…
94	CC(C)(C)[C@@H]1CCC(=O)[C@@H](CC\C=C\CN=[N+]=[N-])C1>>CC(C)(C)[C@@H]1CCC(=O)N2[C@@H](CC[C@H]2C=C)C1	[#6:1][C:2]([#6:3])([#6:4])[#6@@H:5]-1-[#6:6]-[#6:7]-[#6:8](=[O:9])-[#6@@H:10](-[#6:11]-[#6:12]\[#6:13]=[#6:14]\[#6:15]-[#7:16]=[N+:17]=[#7-:18])-[#6:19]-1>>[#6:4][C:2]([#6:3])([#6:1])[#6@@H:5]-1-[#6:6]-[#6:7]-[#6:8](=[O:9])-[#7:18]-2-[#6@@H:10](-[#6:11]-[#6:12]-[#6@H:13]-2-[#6:14]=[#6:15])-[#6:19]-1.[#7;v0:16].[#7;v0:17]
95	CC1=CC=C(\C=C\C(=O)C2(CC2)C(=O)NC2=CC=CC=C2)C=C1.O=C(\C=C\C1=CC=CC=C1)C1=CC=CC=C1>>CC1=CC=C(C=C1)C1C(C(CC(=O)C2=CC=CC=C2)C2=CC=CC=C2)C2=C(CCO2)C(=O)N1C1=CC=CC=C1	[#6:1]-[#6:2]-1=[#6:3]-[#6:4]=[#6:5](\[#6:6]=[#6:7]\[#6:8](=[O:9])[C:10]2([#6:11]-[#6:12]2)[#6:13](=[O:14])-[#7:15]-[#6:16]-2=[#6:17]-[#6:18]=[#6:19]-[#6:20]=[#6:21]-2)-[#6:22]=[#6:23]-1.[O:24]=[#6:25](\[#6:26]=[#6:27]\[#6:28]-1=[#6:29]-[#6:30]=[#6:31]-[#6:32]=[#6:33]1)-[#6:34]-1=[#6:35]-[#6:36]=[#6:37]-[#6:38]=[#6:39]-1>>[#6:1]-[#6:2]-1=[#6:23]-[#6:22]=[#6:5](-[#6:4]=[#6:3]-1)-[#6:6]-1-[#6:7](-[…
96	CC1=C(OC(=O)OC2=CC=CC=C2)OC(=N1)C1=CC=C(C)C=C1>>CC1=CC=C(C=C1)C1=N[C@@](C)(C(=O)OC2=CC=CC=C2)C(=O)O1	[#6:1]-[#6:2]-1=[#6:3](-[#8:4]-[#6:5](=[O:6])-[#8:7]-[#6:8]-2=[#6:9]-[#6:10]=[#6:11]-[#6:12]=[#6:13]-2)-[#8:14]-[#6:15](=[#7:16]-1)-[#6:17]-1=[#6:18]-[#6:19]=[#6:20](-[#6:21])-[#6:22]=[#6:23]-1>>[#6:21]-[#6:20]-1=[#6:22]-[#6:23]=[#6:17](-[#6:18]=[#6:19]-1)-[#6:15]-1=[#7:16][C@@:2]([#6:1])([#6:5](=[O:6])-[#8:7]-[#6:8]-2=[#6:9]-[#6:10]=[#6:11]-[#6:12]=[#6:13]-2)[#6:3](=[O:4])-[#8:14]-1
97	O=CC#CC1=CC=CC=C1.OC1=CC=C2C=CC=CC2=C1>>O=C1C[C@@H](C2=CC=CC=C2)C2=C3C=CC=CC3=CC=C2O1	[O:1]=[#6:2][C:3]#[C:4][#6:5]-1=[#6:6]-[#6:7]=[#6:8]-[#6:9]=[#6:10]-1.[#8:11]-[#6:12]-1=[#6:13]-[#6:14]=[#6:15]-2-[#6:16]=[#6:17]-[#6:18]=[#6:19]-[#6:20]-2=[#6:21]-1>>[O:1]=[#6:2]-1-[#6:3]-[#6@@H:4](-[#6:5]-2=[#6:6]-[#6:7]=[#6:8]-[#6:9]=[#6:10]-2)-[#6:21]-2=[#6:20]-3-[#6:19]=[#6:18]-[#6:17]=[#6:16]-[#6:15]-3=[#6:14]-[#6:13]=[#6:12]-2-[#8:11]-1
98	CC(=C)C1=C(CCC1)C(O)C#C>>CC1=C2CCCC2=C(O)C(C)=C1	[#6:1]-[#6:2](=[#6:3])-[#6:4]-1=[#6:5](-[#6:6]-[#6:7]-[#6:8]-1)-[#6:9](-[#8:10])[C:11]#[C:12]>>[#6:1]-[#6:2]-1=[#6:4]-2-[#6:8]-[#6:7]-[#6:6]-[#6:5]-2=[#6:9](-[#8:10])-[#6:11](-[#6:12])=[#6:3]-1
99	OC(C#C)C1=C(CCCC1)C(=C)C1=CC=CC=C1>>C=C1CC(=C2CCCCC12C=O)C1=CC=CC=C1	[#8:1]-[#6:2]([C:3]#[C:4])-[#6:5]-1=[#6:6](-[#6:7]-[#6:8]-[#6:9]-[#6:10]-1)-[#6:11](=[#6:12])-[#6:13]-1=[#6:14]-[#6:15]=[#6:16]-[#6:17]=[#6:18]-1>>[#6:4]=[#6:3]1-[#6:12]-[#6:11](=[#6:6]2-[#6:7]-[#6:8]-[#6:9]-[#6:10][C:5]12[#6:2]=[O:1])-[#6:13]-1=[#6:18]-[#6:17]=[#6:16]-[#6:15]=[#6:14]-1
100	CC(=C)C(=O)C(\C)=C\C1=CC=CC=C1.[N-]=[N+]=NCC1=CC=CC=C1>>C[C@H]1[C@@H](C=C(C)N(CC2=CC=CC=C2)C1=O)C1=CC=CC=C1	[#7-:1]=[N+:2]=[#7:3]-[#6:4]-[#6:5]-1=[#6:6]-[#6:7]=[#6:8]-[#6:9]=[#6:10]-1.[#6:11]-[#6:12](=[#6:13])-[#6:14](=[O:15])-[#6:16](\[#6:17])=[#6:18]\[#6:19]-1=[#6:20]-[#6:21]=[#6:22]-[#6:23]=[#6:24]1>>[#6:17]-[#6@H:16]-1-[#6@@H:18](-[#6:13]=[#6:12](-[#6:11])-[#7:3](-[#6:4]-[#6:5]-2=[#6:6]-[#6:7]=[#6:8]-[#6:9]=[#6:10]-2)-[#6:14]-1=[O:15])-[#6:19]-1=[#6:24]-[#6:23]=[#6:22]-[#6:21]=[#6:20]-1.[#7;v0:1].[…
101	ClC(CNC1=CC(=O)CC1)C1=CC=C2OCOC2=C1>>O=C1CCC2=C1C1=C(CCN2)C=C2OCOC2=C1	[Cl:1][CH:2]([CH2:3][NH:4][C:5]1=[CH:6][C:7](=[O:8])[CH2:9][CH2:10]1)[C:11]1=[CH:12][CH:13]=[C:14]2[O:15][CH2:16][O:17][C:18]2=[CH:19]1>>[O:8]=[C:7]1[CH2:9][CH2:10][C:5]2=[C:6]1[C:12]1=[C:11]([CH2:2][CH2:3][NH:4]2)[CH:19]=[C:18]2[O:17][CH2:16][O:15][C:14]2=[CH:13]1.[Cl:1]
102	CCCN(CCC)C(=O)C#C.Clc1ccc(C=O)cc1.Nc1ccc(Cl)cn1>>CCCN(CCC)C(=O)Cc1c(nc2ccc(Cl)cn12)-c1ccc(Cl)cc1	[#7:1]-[c:2]1[c:3][c:4][c:5]([Cl:6])[c:7][n:8]1.[Cl:9][c:10]1[c:11][c:12][c:13](-[#6:14]=[O:15])[c:16][c:17]1.[#6:18]-[#6:19]-[#6:20]-[#7:21](-[#6:22]-[#6:23]-[#6:24])-[#6:25](=[O:26])[C:27]#[C:28]>>[#6:18]-[#6:19]-[#6:20]-[#7:21](-[#6:22]-[#6:23]-[#6:24])-[#6:25](=[O:26])-[#6:27]-[c:28]1[c:14]([n:1][c:2]2[c:3][c:4][c:5]([Cl:6])[c:7][n:8]12)-[c:13]1[c:16][c:17][c:10]([Cl:9])[c:11][c:12]1.[#8:15]
103	CC(C)(CO)CCC(=C)C[Si](C)(C)c1ccccc1.O=Cc1ccccc1.O=Cc1ccccc1>>CC1(C)CC[C@]2(C[C@@H](O[C@@H](C2)c2ccccc2)c2ccccc2)OC1.C[SiH](C)c1ccccc1	[O:1]=[#6:2]-[c:3]1[c:4][c:5][c:6][c:7][c:8]1.[O:9]=[#6:10]-[c:11]1[c:12][c:13][c:14][c:15][c:16]1.[#6:17][C:18]([#6:19])([#6:20]-[#8:21])[#6:22]-[#6:23]-[#6:24](=[#6:25])-[#6:26][Si:27]([#6:28])([#6:29])[c:30]1[c:31][c:32][c:33][c:34][c:35]1>>[#6:29]-[#14:27](-[#6:28])-[c:30]1[c:31][c:32][c:33][c:34][c:35]1.[#6:17][C:18]1([#6:19])[#6:22]-[#6:23][C@:24]2([#6:26]-[#6@@H:2](-[#8:9]-[#6@@H:10](-[#6:…
104	COC(=O)C1(CC\C=C(C)/CCC(C\C=C\C=C\C1)(C(=O)OC)C(=O)OC)C(=O)OC>>COC(=O)C1(CC[C@@H]2[C@@H](C1)C=C[C@H]1CC(CC[C@]21C)(C(=O)OC)C(=O)OC)C(=O)OC	[#6:1]-[#8:2]-[#6:3](=[O:4])[C:5]1([#6:6]-[#6:7]\[#6:8]=[#6:9](-[#6:10])/[#6:11]-[#6:12][C:13]([#6:14]\[#6:15]=[#6:16]\[#6:17]=[#6:18]\[#6:19]1)([#6:20](=[O:21])-[#8:22]-[#6:23])[#6:24](=[O:25])-[#8:26]-[#6:27])[#6:28](=[O:29])-[#8:30]-[#6:31]>>[#6:1]-[#8:2]-[#6:3](=[O:4])[C:5]1([#6:6]-[#6:7]-[#6@@H:8]2-[#6@@H:18](-[#6:19]1)-[#6:17]=[#6:16]-[#6@H:15]1-[#6:14][C:13]([#6:12]-[#6:11][C@:9]21[#6:10])…
105	CC(C)(C)N=C.CCOC(=O)C(CC1=CC=CC=C1)=C=C.O=C1N(CC2=CC=CC=C2)C2=C(C=CC=C2)C1=O>>CCO[C@@]12O[C@]3(CC1=C(CC1=CC=CC=C1)C(=O)N2C(C)(C)C)C(=O)N(CC1=CC=CC=C1)C1=C3C=CC=C1	[O:1]=[#6:2]-1-[#7:3](-[#6:4]-[#6:5]-2=[#6:6]-[#6:7]=[#6:8]-[#6:9]=[#6:10]-2)-[#6:11]-2=[#6:12](-[#6:13]=[#6:14]-[#6:15]=[#6:16]-2)-[#6:17]-1=[O:18].[#6:19]-[#6:20]-[#8:21]-[#6:22](=[O:23])-[#6:24](-[#6:25]-[#6:26]-1=[#6:27]-[#6:28]=[#6:29]-[#6:30]=[#6:31]-1)=[C:32]=[#6:33].[#6:34][C:35]([#6:36])([#6:37])[#7:38]=[#6:39]>>[#6:19]-[#6:20]-[#8:21][C@@:39]12[#8:18][C@:17]3([#6:33]-[#6:32]1=[#6:24](-[…
106	BrC1=CC=C(NCC#C)C(C=O)=C1.BrC1=CC=C(NCC#C)C(C=O)=C1.CC1=CC=C(N)C=C1>>CC1=CC=C(C=C1)N1C2N(CC#C)C3=C(C=C(Br)C=C3)C1N(CC#C)C1=CC=C(Br)C=C21	[#6:1]-[#6:2]-1=[#6:3]-[#6:4]=[#6:5](-[#7:6])-[#6:7]=[#6:8]-1.[Br:9][#6:10]-1=[#6:11]-[#6:12]=[#6:13](-[#7:14]-[#6:15][C:16]#[C:17])-[#6:18](-[#6:19]=[O:20])=[#6:21]-1.[Br:22][#6:23]-1=[#6:24]-[#6:25]=[#6:26](-[#7:27]-[#6:28][C:29]#[C:30])-[#6:31](-[#6:32]=[O:33])=[#6:34]-1>>[#8:20].[#8:33].[#6:1]-[#6:2]-1=[#6:8]-[#6:7]=[#6:5](-[#6:4]=[#6:3]-1)-[#7:6]-1-[#6:32]-2-[#7:14](-[#6:15][C:16]#[C:17])-[#…
107	[N-]=[N+]=NCC1=CC=CC=C1.[N-]=[N+]=NCC1=CC=CC=C1.C#CC1=CC=CC=C1.C#CC1=CC=CC=C1>>C(N1N=NC(=C1C1=C(N=NN1CC1=CC=CC=C1)C1=CC=CC=C1)C1=CC=CC=C1)C1=CC=CC=C1	[C:1]#[C:2][#6:3]-1=[#6:4]-[#6:5]=[#6:6]-[#6:7]=[#6:8]-1.[C:9]#[C:10][#6:11]-1=[#6:12]-[#6:13]=[#6:14]-[#6:15]=[#6:16]-1.[#7-:17]=[N+:18]=[#7:19]-[#6:20]-[#6:21]-1=[#6:22]-[#6:23]=[#6:24]-[#6:25]=[#6:26]-1.[#7-:27]=[N+:28]=[#7:29]-[#6:30]-[#6:31]-1=[#6:32]-[#6:33]=[#6:34]-[#6:35]=[#6:36]-1>>[#6:30](-[#7:29]-1-[#7:28]=[#7:27]-[#6:2](=[#6:1]-1-[#6:9]-1=[#6:10](-[#7:17]=[#7:18]-[#7:19]-1-[#6:20]-[#6…
108	COC(=O)[C@]1(CCC2=C(C)COC2=O)[C@H](C)CCC1=O>>[H][C@@]12CC[C@]3([C@H](C)CC[C@@]3(O)[C@]1(C)COC2=O)C(=O)OC	[#6:1]-[#8:2]-[#6:3](=[O:4])[C@:5]1([#6:6]-[#6:7]-[#6:8]-2=[#6:9](-[#6:10])-[#6:11]-[#8:12]-[#6:13]-2=[O:14])[#6@H:15](-[#6:16])-[#6:17]-[#6:18]-[#6:19]1=[O:20]>>[#6:1]-[#8:2]-[#6:3](=[O:4])[C@@:5]12[#6:6]-[#6:7]-[#6@H:8]3-[#6:13](=[O:14])-[#8:12]-[#6:11][C@@:9]3([#6:10])[C@:19]1([#8:20])[#6:18]-[#6:17]-[#6@H:15]2-[#6:16]
109	CCO\C=C(\C(=O)C#C[Si](C)(C)C)C1=CC=CC=C1.NC1=CC(=NN1)C1=CC=CC=C1>>C[Si](C)(C)C#CC1=C(C=NC2=CC(=NN12)C1=CC=CC=C1)C1=CC=CC=C1	[#7:1]-[#6:2]-1=[#6:3]-[#6:4](=[#7:5]-[#7:6]-1)-[#6:7]-1=[#6:8]-[#6:9]=[#6:10]-[#6:11]=[#6:12]-1.[#6:13]-[#6:14]-[#8:15]\[#6:16]=[#6:17](\[#6:18](=[O:19])[C:20]#[C:21][Si:22]([#6:23])([#6:24])[#6:25])-[#6:26]-1=[#6:27]-[#6:28]=[#6:29]-[#6:30]=[#6:31]-1>>[#6:25][Si:22]([#6:24])([#6:23])[C:21]#[C:20][#6:18]-1=[#6:17](-[#6:16]=[#7:1]-[#6:2]-2=[#6:3]-[#6:4](=[#7:5]-[#7:6]-1-2)-[#6:7]-1=[#6:8]-[#6:9]=…
110	O=CC1=CC=CC=C1C=O.CC(C)(C)N=C.N=[N]=CC(=O)C1=CC=CC=C1>>CC(C)(C)NC1=C2C3=C(C=CC=C3)C(=O)C2=C(O1)C1=CC=CC=C1	[#7:1]=[N:2]=[#6:3]-[#6:4](=[O:5])-[#6:6]-1=[#6:7]-[#6:8]=[#6:9]-[#6:10]=[#6:11]-1.[#6:12][C:13]([#6:14])([#6:15])[#7:16]=[#6:17].[O:18]=[#6:19]-[#6:20]-1=[#6:21]-[#6:22]=[#6:23]-[#6:24]=[#6:25]-1-[#6:26]=[O:27]>>[#6:15][C:13]([#6:14])([#6:12])[#7:16]-[#6:17]-1=[#6:26]-2-[#6:25]-3=[#6:20](-[#6:21]=[#6:22]-[#6:23]=[#6:24]-3)-[#6:19](=[O:18])-[#6:3]-2=[#6:4](-[#8:5]-1)-[#6:6]-1=[#6:7]-[#6:8]=[#6:9]…
111	[N-]=[N+]=NC1=CC=CC=C1C=O.[H][C@@]1(O)C=C[C@@H](COC(C)=O)O[C@]1([H])C#CC1=CC=CC=C1>>[H][C@]12OC3=C(C(=NC4=CC=CC=C34)C3=CC=CC=C3)[C@@]1([H])O[C@H](COC(C)=O)C=C2	[#6:9]-[#6:8](=[O:10])-[#8:7]-[#6:6]-[#6@H:5]-1-[#8:11]-[#6@H:12]([C:13]#[C:14][#6:15]-2=[#6:16]-[#6:17]=[#6:18]-[#6:19]=[#6:20]-2)-[#6@H:1](-[#8:2])-[#6:3]=[#6:4]-1.[#7-:21]=[N+:22]=[#7:23]-[#6:24]-1=[#6:25]-[#6:26]=[#6:27]-[#6:28]=[#6:29]-1-[#6:30]=[O:31]>>[#6:9]-[#6:8](=[O:10])-[#8:7]-[#6:6]-[#6@@H:5]-1-[#8:11]-[#6@@H:12]-2-[#6@@H:1](-[#8:2]-[#6:30]-3=[#6:13]-2-[#6:14](=[#7:23]-[#6:24]-2=[#6:2…
112	COC1=CC=C(I)C=C1.C\C(=N/NS(=O)(=O)C1=CC=C(C)C=C1)C1=CC=CC=C1.CC(C)(C)[N+]#[C-].CC(C)(C)[N+]#[C-]>>COC1=CC=C(C=C1)C1=C(NC(C)(C)C)C(=CN1C(C)(C)C)C1=CC=CC=C1.CC1=CC=C(C=C1)S(O)(=O)=O	[#6:1][C:2]([#6:3])([#6:4])[N+:5]#[C-:6].[#6:7][C:8]([#6:9])([#6:10])[N+:11]#[C-:12].[#6:13]\[#6:14](=[#7:15]/[#7:16][S:17](=[O:18])(=[O:19])[#6:20]-1=[#6:21]-[#6:22]=[#6:23](-[#6:24])-[#6:25]=[#6:26]-1)-[#6:27]-1=[#6:28]-[#6:29]=[#6:30]-[#6:31]=[#6:32]-1.[#6:33]-[#8:34]-[#6:35]-1=[#6:36]-[#6:37]=[#6:38]([I:39])-[#6:40]=[#6:41]-1.[#8:42]>>[#6:24]-[#6:23]-1=[#6:25]-[#6:26]=[#6:20](-[#6:21]=[#6:22]…
113	CC1=CC=C(C=C1)C(=O)C(O)O.CC1=CC=C(C=C1)C(=O)C(O)O.NCCC(O)=O.CC1(C)CC(=O)C=C(C1)NC1=CC=C(F)C=C1>>[H][C@]1(OC2(N(C3=C(C(=O)CC(C)(C)C3)[C@]2([H])N1CCC(O)=O)C1=CC=C(F)C=C1)C1=CC=C(C)C=C1)C(=O)C1=CC=C(C)C=C1	[CH3:1][C:2]1=[CH:3][CH:4]=[C:5]([CH:6]=[CH:7]1)[C:8](=[O:9])[CH:10]([OH:11])[OH:12].[CH3:13][C:14]1=[CH:15][CH:16]=[C:17]([CH:18]=[CH:19]1)[C:20](=[O:21])[CH:22]([OH:23])[OH:24].[NH2:25][CH2:26][CH2:27][C:28]([OH:29])=[O:30].[CH3:31][C:32]1([CH3:33])[CH2:34][C:35](=[O:36])[CH:37]=[C:38]([CH2:39]1)[NH:40][C:41]1=[CH:42][CH:43]=[C:44]([F:45])[CH:46]=[CH:47]1>>[H:48][C@:10]1([O:11][C:20]2([N:40]([C…
114	COC(=O)C\N=C\C1=CC=C(OC)C=C1.COC(=O)\C=C/C(=O)OC>>COC(=O)C1=C(C(=O)OC)C(C(=O)OC)=C(N1)C1=CC=C(OC)C=C1	[#6:1]-[#8:2]-[#6:3](=[O:4])\[#6:5]=[#6:6]/[#6:7](=[O:8])-[#8:9]-[#6:10].[#6:11]-[#8:12]-[#6:13](=[O:14])-[#6:15]\[#7:16]=[#6:17]\[#6:18]-1=[#6:19]-[#6:20]=[#6:21](-[#8:22]-[#6:23])-[#6:24]=[#6:25]1>>[#6:11]-[#8:12]-[#6:13](=[O:14])-[#6:15]-1=[#6:5](-[#6:3](=[O:4])-[#8:2]-[#6:1])-[#6:6](-[#6:7](=[O:8])-[#8:9]-[#6:10])=[#6:17](-[#7:16]-1)-[#6:18]-1=[#6:25]-[#6:24]=[#6:21](-[#8:22]-[#6:23])-[#6:20]…
115	O=C(CC(=S)NC1=CC=CC=C1)C1=CC=CC=C1.O=CC(=O)C1=CC=CC=C1.CCOC(=O)CC#N>>[H][C@@]12C(C(N)O[C@@]1(N(C(=S)[C@H]2C(=O)C1=CC=CC=C1)C1=CC=CC=C1)C1=CC=CC=C1)C(=O)OCC	[#6:1]-[#6:2]-[#8:3]-[#6:4](=[O:5])-[#6:6][C:7]#[N:8].[O:9]=[#6:10]-[#6:11](=[O:12])-[#6:13]-1=[#6:14]-[#6:15]=[#6:16]-[#6:17]=[#6:18]-1.[O:19]=[#6:20](-[#6:21]-[#6:22](=[S:23])-[#7:24]-[#6:25]-1=[#6:26]-[#6:27]=[#6:28]-[#6:29]=[#6:30]-1)-[#6:31]-1=[#6:32]-[#6:33]=[#6:34]-[#6:35]=[#6:36]-1>>[#6:1]-[#6:2]-[#8:3]-[#6:4](=[O:5])-[#6:6]-1-[#6:7](-[#7:8])-[#8:12][C@:11]2([#6@@H:10]-1-[#6@H:21](-[#6:20…
116	SC1=CC=CC=C1C=O.O=S(=O)(\C=C\C1=CC=CC=C1)C1=NN=NN1C1=CC=CC=C1>>S1[C@H](C=CC2=CC=CC=C12)C1=CC=CC=C1.O=S=O.OC1=NN=NN1C1=CC=CC=C1	[#16:1]-[#6:2]-1=[#6:3]-[#6:4]=[#6:5]-[#6:6]=[#6:7]-1-[#6:8]=[O:9].[O:10]=[S:11](=[O:12])(\[#6:13]=[#6:14]\[#6:15]-1=[#6:16]-[#6:17]=[#6:18]-[#6:19]=[#6:20]1)[#6:21]-1=[#7:22]-[#7:23]=[#7:24]-[#7:25]-1-[#6:26]-1=[#6:27]-[#6:28]=[#6:29]-[#6:30]=[#6:31]-1>>[#16:1]-1-[#6@H:14](-[#6:13]=[#6:8]-[#6:7]-2=[#6:6]-[#6:5]=[#6:4]-[#6:3]=[#6:2]-1-2)-[#6:15]-1=[#6:16]-[#6:17]=[#6:18]-[#6:19]=[#6:20]-1.[O:10]=…
117	C1=CC=C2N=CC=CC2=C1.COC(=O)\C=C\C(=O)OC.[H]C(=[N+]#N)C(=O)OCC>>CCOC(=O)C1=C(C(=O)OC)C(C(=O)OC)=C2C=CC3=C(C=CC=C3)N12	[#6:8]-[#6:7]-[#8:6]-[#6:4](=[O:5])-[#6:1]=[N+:2]#[N:3].[#6:9]-[#8:10]-[#6:11](=[O:12])\[#6:13]=[#6:14]\[#6:15](=[O:16])-[#8:17]-[#6:18].[#6:19]-1=[#6:20]-[#6:21]=[#6:22]-2-[#7:23]=[#6:24]-[#6:25]=[#6:26]-[#6:27]-2=[#6:28]-1>>[#6:8]-[#6:7]-[#8:6]-[#6:4](=[O:5])-[#6:1]-1=[#6:14](-[#6:15](=[O:16])-[#8:17]-[#6:18])-[#6:13](-[#6:11](=[O:12])-[#8:10]-[#6:9])=[#6:24]-2-[#6:25]=[#6:26]-[#6:27]-3=[#6:22]…
118	COC(=O)C(=C(/[S-])C1=CC=C(C=C1)N(C)C)\C1=CC=C(OC)C=C1.CCOC(=O)C1=C(CBr)C=CC=C1>>CCOC(=O)C1=CC=CC=C1C1=C(O)C(=C(S1)C1=CC=C(C=C1)N(C)C)C1=CC=C(OC)C=C1	[CH3:1][CH2:2][O:3][C:4](=[O:5])[C:6]1=[C:7]([CH2:8][Br:9])[CH:10]=[CH:11][CH:12]=[CH:13]1.[CH3:14][O:15][C:16](=[O:17])[C:18](=[C:19](/[S-:20])[C:21]1=[CH:22][CH:23]=[C:24]([CH:25]=[CH:26]1)[N:27]([CH3:28])[CH3:29])\[C:30]1=[CH:31][CH:32]=[C:33]([O:34][CH3:35])[CH:36]=[CH:37]1>>[CH3:1][CH2:2][O:3][C:4](=[O:5])[C:6]1=[CH:13][CH:12]=[CH:11][CH:10]=[C:7]1[C:8]1=[C:16]([OH:17])[C:18](=[C:19]([S:20]1…
119	[O-][N+](=O)C1=CC=CC=C1\C=C\C(=O)C1=CC=CC=C1.CCCCN.CCOC(=O)CC(C)=O>>CCCCNC1=CC(=C2NC3=C(C=CC=C3)C2=C1C(=O)OCC)C1=CC=CC=C1	[#6:1]-[#6:2]-[#8:3]-[#6:4](=[O:5])-[#6:6]-[#6:7](-[#6:8])=[O:9].[#6:10]-[#6:11]-[#6:12]-[#6:13]-[#7:14].[#8-:15]-[#7+:16](=[O:17])-[#6:18]-1=[#6:19]-[#6:20]=[#6:21]-[#6:22]=[#6:23]-1\[#6:24]=[#6:25]\[#6:26](=[O:27])-[#6:28]-1=[#6:29]-[#6:30]=[#6:31]-[#6:32]=[#6:33]-1>>[#6:10]-[#6:11]-[#6:12]-[#6:13]-[#7:14]-[#6:7]-1=[#6:8]-[#6:26](=[#6:25]-2-[#7:16]-[#6:18]-3=[#6:23](-[#6:22]=[#6:21]-[#6:20]=[#6…
120	COC1=CC2=C(C=C1)N=C(N)S2.ClC1=CC=C(C=O)C=C1.CCOC(=O)C#C>>CCOC(=O)CC1=C(N=C2SC3=C(C=CC(OC)=C3)N12)C1=CC=C(Cl)C=C1	[#6:1]-[#6:2]-[#8:3]-[#6:4](=[O:5])[C:6]#[C:7].[Cl:8][#6:9]-1=[#6:10]-[#6:11]=[#6:12](-[#6:13]=[O:14])-[#6:15]=[#6:16]-1.[#6:17]-[#8:18]-[#6:19]-1=[#6:20]-[#6:21]-2=[#6:22](-[#6:23]=[#6:24]-1)-[#7:25]=[#6:26](-[#7:27])-[#16:28]-2>>[#8:14].[#6:1]-[#6:2]-[#8:3]-[#6:4](=[O:5])-[#6:6]-[#6:7]-1=[#6:13](-[#7:27]=[#6:26]-2-[#16:28]-[#6:21]-3=[#6:22](-[#6:23]=[#6:24]-[#6:19](-[#8:18]-[#6:17])=[#6:20]-3)-…
121	CC(C)(C)[Si](C)(C)O[C@@H](CC[C@@H](CC=C)OS(C)(=O)=O)COCC1=CC=CC=C1>>C=CC[C@H]1CC[C@@H](COCC2=CC=CC=C2)O1	[#6:1][C:2]([#6:3])([#6:4])[Si:5]([#6:6])([#6:7])[#8:8]-[#6@@H:9](-[#6:10]-[#6:11]-[#6@@H:12](-[#6:13]-[#6:14]=[#6:15])-[#8:16][S:17]([#6:18])(=[O:19])=[O:20])-[#6:21]-[#8:22]-[#6:23]-[#6:24]-1=[#6:25]-[#6:26]=[#6:27]-[#6:28]=[#6:29]-1>>[#6:15]=[#6:14]-[#6:13]-[#6@H:12]-1-[#6:11]-[#6:10]-[#6@@H:9](-[#6:21]-[#8:22]-[#6:23]-[#6:24]-2=[#6:29]-[#6:28]=[#6:27]-[#6:26]=[#6:25]-2)-[#8:8]-1
122	C1CCC#CC2=CC=CC=C2C#CC1>>C1CCC2=CC3=C(C=CC=C3)C=C2C1	[#6:1]-1-[#6:2]-[#6:3][C:4]#[C:5][#6:6]-2=[#6:7]-[#6:8]=[#6:9]-[#6:10]=[#6:11]-2[C:12]#[C:13][#6:14]-1>>[#6:2]-1-[#6:1]-[#6:14]-[#6:13]-2=[#6:12]-[#6:11]-3=[#6:6](-[#6:7]=[#6:8]-[#6:9]=[#6:10]-3)-[#6:5]=[#6:4]-2-[#6:3]-1
123	CC(=C)CC[C@H](OCOCC1=CC=CC=C1)[C@]1(C)C[C@H](OC(=O)C2=CC=C(Br)C=C2)[C@]2(C)CCC[C@@H]2[C@H]1C=C>>CC1=C[C@@H]2[C@H]3CCC[C@@]3(C)[C@H](C[C@@]2(C)[C@H](CC1)OCOCC1=CC=CC=C1)OC(=O)C1=CC=C(Br)C=C1.C=C	[#6:1]-[#6:2](=[#6:3])-[#6:4]-[#6:5]-[#6@H:6](-[#8:7]-[#6:8]-[#8:9]-[#6:10]-[#6:11]-1=[#6:12]-[#6:13]=[#6:14]-[#6:15]=[#6:16]-1)[C@:17]1([#6:18])[#6:19]-[#6@H:20](-[#8:21]-[#6:22](=[O:23])-[#6:24]-2=[#6:25]-[#6:26]=[#6:27]([Br:28])-[#6:29]=[#6:30]-2)[C@:31]2([#6:32])[#6:33]-[#6:34]-[#6:35]-[#6@@H:36]2-[#6@H:37]1-[#6:38]=[#6:39]>>[#6:1]-[#6:2]-1=[#6:38]-[#6@@H:37]2-[#6@H:36]3-[#6:35]-[#6:34]-[#6:3…
124	CC1=CC=C(C=O)C=C1.NC1=CC=CC=C1O.CC(C)(C)[N]#C.OC(=O)C#CC1=CC=CC=C1>>CC1=CC=C(C=C1)C(N1C2=CC=CC=C2OC(=CC1=O)C1=CC=CC=C1)C(=O)NC(C)(C)C	[#8:1]-[#6:2](=[O:3])[C:4]#[C:5][#6:6]-1=[#6:7]-[#6:8]=[#6:9]-[#6:10]=[#6:11]-1.[#6:12][C:13]([#6:14])([#6:15])[N:16]#[C:17].[#7:18]-[#6:19]-1=[#6:20]-[#6:21]=[#6:22]-[#6:23]=[#6:24]-1-[#8:25].[#6:26]-[#6:27]-1=[#6:28]-[#6:29]=[#6:30](-[#6:31]=[O:32])-[#6:33]=[#6:34]-1>>[#6:26]-[#6:27]-1=[#6:34]-[#6:33]=[#6:30](-[#6:29]=[#6:28]-1)-[#6:31](-[#7:18]-1-[#6:19]-2=[#6:20]-[#6:21]=[#6:22]-[#6:23]=[#6:2…
125	COC1=CC=C(N)C=C1.CC1=CC=C(C=O)C=C1.CC(C)(C)C1CCC(=O)CC1>>COC1=CC2=C(C=C1)N=C(C1=CC=C(C)C=C1)C1=C2CCC(C1)C(C)(C)C	[#6:1][C:2]([#6:3])([#6:4])[#6:5]-1-[#6:6]-[#6:7]-[#6:8](=[O:9])-[#6:10]-[#6:11]-1.[#6:12]-[#6:13]-1=[#6:14]-[#6:15]=[#6:16](-[#6:17]=[O:18])-[#6:19]=[#6:20]-1.[#6:21]-[#8:22]-[#6:23]-1=[#6:24]-[#6:25]=[#6:26](-[#7:27])-[#6:28]=[#6:29]-1>>[#6:21]-[#8:22]-[#6:23]-1=[#6:24]-[#6:25]-2=[#6:26](-[#6:28]=[#6:29]-1)-[#7:27]=[#6:17](-[#6:16]-1=[#6:19]-[#6:20]=[#6:13](-[#6:12])-[#6:14]=[#6:15]-1)-[#6:10]-…
126	CN1C=CC2=C1C=CC=C2.O=C1CCCCC1.CCCCOC(=O)C=C>>CCCCOC(=O)C1=CC2=C(C=CC=C2)C2=C1N(C)C1=C2C=CC=C1	[#6:1]-[#6:2]-[#6:3]-[#6:4]-[#8:5]-[#6:6](=[O:7])-[#6:8]=[#6:9].[O:10]=[#6:11]-1-[#6:12]-[#6:13]-[#6:14]-[#6:15]-[#6:16]-1.[#6:17]-[#7:18]-1-[#6:19]=[#6:20]-[#6:21]-2=[#6:22]-1-[#6:23]=[#6:24]-[#6:25]=[#6:26]-2>>[#6:1]-[#6:2]-[#6:3]-[#6:4]-[#8:5]-[#6:6](=[O:7])-[#6:8]-1=[#6:9]-[#6:11]-2=[#6:12](-[#6:13]=[#6:14]-[#6:15]=[#6:16]-2)-[#6:20]-2=[#6:19]-1-[#7:18](-[#6:17])-[#6:22]-1=[#6:21]-2-[#6:26]=[…
127	N1C=CC2=C1C=CC=C2.CC(=O)C1=CC=CC=C1.CC1=CC=C(C=C1)C(=O)\C=C1\C(=O)N(CC2=CC=CC=C2)C2=C1C=C(Cl)C=C2>>CC1=CC=C(C=C1)C(=O)[C@@H]1C[C@@H](C2=C(NC3=C2C=CC=C3)[C@]11C(=O)N(CC2=CC=CC=C2)C2=CC=C(Cl)C=C12)C1=CC=CC=C1	[CH3:1][C:2]1=[CH:3][CH:4]=[C:5]([CH:6]=[CH:7]1)[C:8](=[O:9])\[CH:10]=[C:11]1\[C:12](=[O:13])[N:14]([CH2:15][C:16]2=[CH:17][CH:18]=[CH:19][CH:20]=[CH:21]2)[C:22]2=[C:23]1[CH:24]=[C:25]([Cl:26])[CH:27]=[CH:28]2.[CH3:29][C:30](=[O:31])[C:32]1=[CH:33][CH:34]=[CH:35][CH:36]=[CH:37]1.[NH:38]1[CH:39]=[CH:40][C:41]2=[C:42]1[CH:43]=[CH:44][CH:45]=[CH:46]2>>[OH2:31].[CH3:1][C:2]1=[CH:7][CH:6]=[C:5]([CH:4]…
128	CCC(CC)(CC#N)CC#CCCCC#CC#C[Si](C(C)C)(C(C)C)C(C)C>>CCC1(CC)CC2=NC(C#C[Si](C(C)C)(C(C)C)C(C)C)=C3CCCC3=C2C1	[#6:1]-[#6:2][C:3]([#6:4]-[#6:5])([#6:6][C:7]#[N:8])[#6:9][C:10]#[C:11][#6:12]-[#6:13]-[#6:14][C:15]#[C:16][C:17]#[C:18][Si:19]([#6:20](-[#6:21])-[#6:22])([#6:23](-[#6:24])-[#6:25])[#6:26](-[#6:27])-[#6:28]>>[#6:1]-[#6:2][C:3]1([#6:4]-[#6:5])[#6:6]-[#6:7]-2=[#7:8]-[#6:16]([C:17]#[C:18][Si:19]([#6:26](-[#6:28])-[#6:27])([#6:23](-[#6:25])-[#6:24])[#6:20](-[#6:22])-[#6:21])=[#6:15]-3-[#6:14]-[#6:13]…
129	NC1=CC=C(Br)C=C1.[H]C([H])=O.[H]C([H])=O.C1CC=CO1>>BrC1=CC2=C3N(C[C@H]4CCO[C@H]4C3=C1)C[C@H]1CCO[C@@H]21	[#6:1]-1-[#6:2]-[#6:3]=[#6:4]-[#8:5]-1.[#6:6]-1-[#6:7]-[#6:8]=[#6:9]-[#8:10]-1.[#6:11]=[O:12].[#6:13]=[O:14].[#7:15]-[#6:16]-1=[#6:17]-[#6:18]=[#6:19]([Br:20])-[#6:21]=[#6:22]-1>>[#8:12].[#8:14].[Br:20][#6:19]-1=[#6:21]-[#6:22]-2=[#6:16]-3-[#7:15](-[#6:13]-[#6@H:3]-4-[#6:2]-[#6:1]-[#8:5]-[#6@H:4]-4-[#6:17]-3=[#6:18]-1)-[#6:11]-[#6@H:8]-1-[#6:7]-[#6:6]-[#8:10]-[#6@@H:9]-2-1
130	CCOC(=O)CC(C)=O.CCOC(=O)C(=C)C(=O)OCC.ClC(=O)C=C>>CCOC(=O)C1CC(C[C@@H]2C(=O)O[C@]12C)(C(=O)OCC)C(=O)OCC	[Cl:1][C:2](=[O:3])[CH:4]=[CH2:5].[CH3:6][CH2:7][O:8][C:9](=[O:10])[C:11](=[CH2:12])[C:13](=[O:14])[O:15][CH2:16][CH3:17].[CH3:18][CH2:19][O:20][C:21](=[O:22])[CH2:23][C:24]([CH3:25])=[O:26]>>[CH3:18][CH2:19][O:20][C:21](=[O:22])[CH:23]1[CH2:12][C:11]([CH2:5][C@@H:4]2[C:2](=[O:3])[O:26][C@:24]12[CH3:25])([C:13](=[O:14])[O:15][CH2:16][CH3:17])[C:9](=[O:10])[O:8][CH2:7][CH3:6].[Cl-:1]
131	[H][C@]12[C@@H](C(=O)C=[N+]#N)[C@@]3(CO[C@H](C[C@H]1C1=CC=C(C)C=C1)[C@]23[H])C=C>>[H][C@]12\C=C/C(=O)C\C=C3\CO[C@H](C[C@H]1C1=CC=C(C)C=C1)[C@]23[H]	[#6:18]-[#6:17]-1=[#6:16]-[#6:15]=[#6:14](-[#6:20]=[#6:19]-1)-[#6@H:13]-1-[#6:12]-[#6@@H:11]-2-[#8:10]-[#6:9][C@@:8]3([#6:22]=[#6:23])[#6@@H:21]-2-[#6@@H:1]-1-[#6@@H:2]3-[#6:3](=[O:4])-[#6:5]=[N+:6]#[N:7]>>[#6:18]-[#6:17]-1=[#6:19]-[#6:20]=[#6:14](-[#6:15]=[#6:16]-1)-[#6@@H:13]1-[#6:12]-[#6@H:11]-2-[#8:10]-[#6:9]\[#6:8]-3=[#6:22]\[#6:23]-[#6:3](=[O:4])\[#6:5]=[#6:2]/[#6@@H:1]-1-[#6@@H:21]-23.[#7;…
132	NCCCCCNC(=O)CCCC[N+]#[C-].[H]C([H])=O.OC(=O)CC1=CC=CC=C1>>O=C(CC1=CC=CC=C1)N1CCCCCNC(=O)CCCCNC(=O)C1	[#8:1]-[#6:2](=[O:3])-[#6:4]-[#6:5]-1=[#6:6]-[#6:7]=[#6:8]-[#6:9]=[#6:10]-1.[#6:11]=[O:12].[#7:13]-[#6:14]-[#6:15]-[#6:16]-[#6:17]-[#6:18]-[#7:19]-[#6:20](=[O:21])-[#6:22]-[#6:23]-[#6:24]-[#6:25][N+:26]#[C-:27]>>[#8:12].[O:3]=[#6:2](-[#6:4]-[#6:5]-1=[#6:6]-[#6:7]=[#6:8]-[#6:9]=[#6:10]-1)-[#7:13]-1-[#6:14]-[#6:15]-[#6:16]-[#6:17]-[#6:18]-[#7:19]-[#6:20](=[O:21])-[#6:22]-[#6:23]-[#6:24]-[#6:25]-[#7…
133	CC(C)(C)[N+]#[C-].O=CC1=CC=CC=C1.CC(C)(C)OC1=CC=C(N)C=C1.CC#CC(O)=O>>CC#CC(=O)N(C(C(=O)NC(C)(C)C)C1=CC=CC=C1)C1=CC=C(OC(C)(C)C)C=C1	[#6:1][C:2]#[C:3][#6:4](-[#8:5])=[O:6].[#6:7][C:8]([#6:9])([#6:10])[#8:11]-[#6:12]-1=[#6:13]-[#6:14]=[#6:15](-[#7:16])-[#6:17]=[#6:18]-1.[O:19]=[#6:20]-[#6:21]-1=[#6:22]-[#6:23]=[#6:24]-[#6:25]=[#6:26]-1.[#6:27][C:28]([#6:29])([#6:30])[N+:31]#[C-:32]>>[#8:19].[#6:1][C:2]#[C:3][#6:4](=[O:6])-[#7:16](-[#6:20](-[#6:32](=[O:5])-[#7:31][C:28]([#6:27])([#6:30])[#6:29])-[#6:21]-1=[#6:26]-[#6:25]=[#6:24]…
134	CC#CC(=O)N(C(C(=O)NC(C)(C)C)C1=CC=CC=C1)C1=CC=C(OC(C)(C)C)C=C1>>CC1=CC(=O)N(C(C(=O)NC(C)(C)C)C2=CC=CC=C2)C11C=CC(=O)C=C1	[#6:1][C:2]#[C:3][#6:4](=[O:5])-[#7:6](-[#6:7](-[#6:8](=[O:9])-[#7:10][C:11]([#6:12])([#6:13])[#6:14])-[#6:15]-1=[#6:16]-[#6:17]=[#6:18]-[#6:19]=[#6:20]-1)-[#6:21]-1=[#6:22]-[#6:23]=[#6:24](-[#8:25][C:26]([#6:27])([#6:28])[#6:29])-[#6:30]=[#6:31]-1>>[#6:1]-[#6:2]1=[#6:3]-[#6:4](=[O:5])-[#7:6](-[#6:7](-[#6:8](=[O:9])-[#7:10][C:11]([#6:14])([#6:13])[#6:12])-[#6:15]-2=[#6:20]-[#6:19]=[#6:18]-[#6:17]…
135	NC1=CC=CC=C1.CCOC(=O)C=O.C1C=CC=C1>>[H][C@]12CC=C[C@@]1([H])C1=C(N[C@@H]2C(=O)OCC)C=CC=C1	[#6:1]-1-[#6:2]=[#6:3]-[#6:4]=[#6:5]-1.[#6:6]-[#6:7]-[#8:8]-[#6:9](=[O:10])-[#6:11]=[O:12].[#7:13]-[#6:14]-1=[#6:15]-[#6:16]=[#6:17]-[#6:18]=[#6:19]-1>>[#8:12].[#6:6]-[#6:7]-[#8:8]-[#6:9](=[O:10])-[#6@H:11]-1-[#7:13]-[#6:14]-2=[#6:15](-[#6:16]=[#6:17]-[#6:18]=[#6:19]-2)-[#6@@H:4]-2-[#6:3]=[#6:2]-[#6:1]-[#6@H:5]-1-2
136	[H][C@]12C[C@@](O[Si](CC)(CC)CC)(C=C)[C@@H]3N(CC=C)CC[C@]13C1=C(C=CC=C1)N([Ac])[C@@H]2C(=O)OCC>>[H][C@]12C[C@@]3(O[Si](CC)(CC)CC)C=CCN4CC[C@]1([C@H]34)C1=C(C=CC=C1)N([Ac])[C@@H]2C(=O)OCC.C=C	[#6:35]-[#6:34]-[#8:33]-[#6:31](=[O:32])-[#6@@H:30]-1-[#6@H:1]2-[#6:2][C@@:3]([#8:4][Si:5]([#6:6]-[#6:7])([#6:8]-[#6:9])[#6:10]-[#6:11])([#6:12]=[#6:13])[#6@@H:14]3-[#7:15](-[#6:16]-[#6:17]=[#6:18])-[#6:19]-[#6:20][C@:21]23[#6:22]-2=[#6:23](-[#6:24]=[#6:25]-[#6:26]=[#6:27]-2)-[#7:28]-1[Ac:29]>>[#6:35]-[#6:34]-[#8:33]-[#6:31](=[O:32])-[#6@@H:30]-1-[#6@H:1]2-[#6:2][C@@:3]3([#8:4][Si:5]([#6:10]-[#6:…
137	BrC1=CC=C(\C=C\C(=O)N2C=CC=N2)C=C1.CCOC(=O)C\N=C\C1=CC=CC=C1.O=C1C=CC(=O)N1C1=CC=CC=C1.O=C\C=C\C1=CC=CC=C1>>CCOC(=O)[C@]12[C@H]3[C@@H]([C@@H](\C=C\C4=CC=CC=C4)N1[C@@H]([C@@H]([C@H]2C1=CC=C(Br)C=C1)C(=O)N1C=CC=N1)C1=CC=CC=C1)C(=O)N(C3=O)C1=CC=CC=C1	[Br:1][#6:2]-1=[#6:3]-[#6:4]=[#6:5](\[#6:6]=[#6:7]\[#6:8](=[O:9])-[#7:10]-2-[#6:11]=[#6:12]-[#6:13]=[#7:14]-2)-[#6:15]=[#6:16]-1.[#6:17]-[#6:18]-[#8:19]-[#6:20](=[O:21])-[#6:22]\[#7:23]=[#6:24]\[#6:25]-1=[#6:26]-[#6:27]=[#6:28]-[#6:29]=[#6:30]1.[O:31]=[#6:32]-1-[#6:33]=[#6:34]-[#6:35](=[O:36])-[#7:37]-1-[#6:38]-1=[#6:39]-[#6:40]=[#6:41]-[#6:42]=[#6:43]-1.[O:44]=[#6:45]\[#6:46]=[#6:47]\[#6:48]-1=[…
138	COC1=C(Br)C(C(OC(=O)C2=CCC2)C=C)=C(OC)C=C1>>COC1=C(Br)C(C2OC(=O)C(CCC=C)=C2)=C(OC)C=C1	[#6:1]-[#8:2]-[#6:3]-1=[#6:4]([Br:5])-[#6:6](-[#6:7](-[#8:8]-[#6:9](=[O:10])-[#6:11]-2=[#6:12]-[#6:13]-[#6:14]-2)-[#6:15]=[#6:16])=[#6:17](-[#8:18]-[#6:19])-[#6:20]=[#6:21]-1>>[#6:1]-[#8:2]-[#6:3]-1=[#6:4]([Br:5])-[#6:6](-[#6:7]-2-[#8:8]-[#6:9](=[O:10])-[#6:11](-[#6:14]-[#6:13]-[#6:12]=[#6:16])=[#6:15]-2)=[#6:17](-[#8:18]-[#6:19])-[#6:20]=[#6:21]-1
139	COC1=C(Br)C(C2OC(=O)C(CCC=C)=C2)=C(OC)C=C1>>COC1=C(Br)C(C2OC(=O)C(CC\C=C\CCC3=CC(OC3=O)C3=C(OC)C=CC(OC)=C3Br)=C2)=C(OC)C=C1.C=C	[#6:1]-[#8:2]-[#6:3]-1=[#6:4]([Br:5])-[#6:6](-[#6:7]-2-[#8:8]-[#6:9](=[O:10])-[#6:11](-[#6:12]-[#6:13]-[#6:14]=[#6:15])=[#6:16]-2)=[#6:17](-[#8:18]-[#6:19])-[#6:20]=[#6:21]-1.[#6:22]-[#8:23]-[#6:24]-1=[#6:25]([Br:26])-[#6:27](-[#6:28]-2-[#8:29]-[#6:30](=[O:31])-[#6:32](-[#6:33]-[#6:34]-[#6:35]=[#6:36])=[#6:37]-2)=[#6:38](-[#8:39]-[#6:40])-[#6:41]=[#6:42]-1>>[#6:15]=[#6:36].[#6:22]-[#8:23]-[#6:24]…
140	CCC(=O)CC.[C-]#[N+]C1CCCCC1.OC1=CC=CC=C1[N+]([O-])=O>>CCC(CC)(OC1=CC=CC=C1[N+]([O-])=O)C(=O)NC1CCCCC1	[#6:1]-[#6:2]-[#6:3](=[O:4])-[#6:5]-[#6:6].[C-:7]#[N+:8][#6:9]-1-[#6:10]-[#6:11]-[#6:12]-[#6:13]-[#6:14]-1.[#8:15]-[#6:16]-1=[#6:17]-[#6:18]=[#6:19]-[#6:20]=[#6:21]-1-[#7+:22](-[#8-:23])=[O:24]>>[#6:1]-[#6:2][C:3]([#6:5]-[#6:6])([#8:15]-[#6:16]-1=[#6:17]-[#6:18]=[#6:19]-[#6:20]=[#6:21]-1-[#7+:22](-[#8-:23])=[O:24])[#6:7](=[O:4])-[#7:8]-[#6:9]-1-[#6:10]-[#6:11]-[#6:12]-[#6:13]-[#6:14]-1
141	[H]C(=[C@]=C(C)CCCCC=CSC)C1=CC=CC=C1N=[N+]=[N-]>>CO[C@](C)(CCCCC=CSC)C1=CC2=C(N1)C=CC=C2	[#6:12]-[#16:11]-[#6:10]=[#6:9]-[#6:8]-[#6:7]-[#6:6]-[#6:5]-[#6:3](-[#6:4])=[C:2]=[#6:1]-[#6:13]-1=[#6:14]-[#6:15]=[#6:16]-[#6:17]=[#6:18]-1-[#7:19]=[N+:20]=[#7-:21].[#6;v0:22].[#8:23]>>[#6:22]-[#8:23][C@:3]([#6:4])([#6:5]-[#6:6]-[#6:7]-[#6:8]-[#6:9]=[#6:10]-[#16:11]-[#6:12])[#6:2]-1=[#6:1]-[#6:13]-2=[#6:18](-[#7:19]-1)-[#6:17]=[#6:16]-[#6:15]=[#6:14]-2.[#7;v0:21].[#7;v0:20]
142	CC1=CC=C(C=C1)S(=O)(=O)N(CC#N)CC#CC1=CC=CC=C1.CCOC(=O)CBr>>CCOC(=O)C1=C(N)CN(CC=C1C1=CC=CC=C1)S(=O)(=O)C1=CC=C(C)C=C1	[#6:1]-[#6:2]-[#8:3]-[#6:4](=[O:5])-[#6:6][Br:7].[#6:8]-[#6:9]-1=[#6:10]-[#6:11]=[#6:12](-[#6:13]=[#6:14]-1)[S:15](=[O:16])(=[O:17])[#7:18](-[#6:19][C:20]#[N:21])-[#6:22][C:23]#[C:24][#6:25]-1=[#6:26]-[#6:27]=[#6:28]-[#6:29]=[#6:30]-1>>[#6:1]-[#6:2]-[#8:3]-[#6:4](=[O:5])-[#6:6]-1=[#6:20](-[#7:21])-[#6:19]-[#7:18](-[#6:22]-[#6:23]=[#6:24]-1-[#6:25]-1=[#6:30]-[#6:29]=[#6:28]-[#6:27]=[#6:26]-1)[S:15…
143	CC(C)C1CN1S(=O)(=O)C1=CC=C(Br)C=C1F.OCC1CCCCN1>>CC(C)C1CN2CCCCC2COC2=C(C=CC(Br)=C2)S(=O)(=O)N1	[#8:1]-[#6:2]-[#6:3]-1-[#6:4]-[#6:5]-[#6:6]-[#6:7]-[#7:8]-1.[#6:9]-[#6:10](-[#6:11])-[#6:12]-1-[#6:13]-[#7:14]-1[S:15](=[O:16])(=[O:17])[#6:18]-1=[#6:19]-[#6:20]=[#6:21]([Br:22])-[#6:23]=[#6:24]-1[F:25]>>[#6:11]-[#6:10](-[#6:9])-[#6:12]-1-[#6:13]-[#7:8]-2-[#6:7]-[#6:6]-[#6:5]-[#6:4]-[#6:3]-2-[#6:2]-[#8:1]-[#6:24]-2=[#6:18](-[#6:19]=[#6:20]-[#6:21]([Br:22])=[#6:23]-2)[S:15](=[O:16])(=[O:17])[#7:14…
144	CC(C)CC(=O)C1=C(O)C=C(O)C=C1O.COC(CC(C)C)OC.CC1(C)C(O)=CC(=O)C(C)(C)C1=O>>CC(C)CC1C2=C(OC3=C1C(=O)C(C)(C)C(=O)C3(C)C)C(C(=O)CC(C)C)=C(O)C=C2O	[#6:1]-[#6:2](-[#6:3])-[#6:4]-[#6:5](=[O:6])-[#6:7]-1=[#6:8](-[#8:9])-[#6:10]=[#6:11](-[#8:12])-[#6:13]=[#6:14]-1-[#8:15].[#6:16]-[#8:17]-[#6:18](-[#6:19]-[#6:20](-[#6:21])-[#6:22])-[#8:23]-[#6:24].[#6:25][C:26]1([#6:27])[#6:28](-[#8:29])=[#6:30]-[#6:31](=[O:32])[C:33]([#6:34])([#6:35])[#6:36]1=[O:37]>>[#6:21]-[#6:20](-[#6:22])-[#6:19]-[#6:18]-1-[#6:13]-2=[#6:14](-[#8:15]-[#6:28]3=[#6:30]-1-[#6:3…
145	CC(=O)O\N=C(/C)C1=CC=CC=C1.[H]C(=O)C1=CC=CO1.CC(=O)CC(C)=O>>CC(=O)C1=C(C)N=C(C=C1C1=CC=CO1)C1=CC=CC=C1	[#6:1]-[#6:2](=[O:3])-[#6:4]-[#6:5](-[#6:6])=[O:7].[O:9]=[#6:8]-[#6:10]-1=[#6:11]-[#6:12]=[#6:13]-[#8:14]-1.[#6:15]-[#6:16](=[O:17])-[#8:18]\[#7:19]=[#6:20](/[#6:21])-[#6:22]-1=[#6:23]-[#6:24]=[#6:25]-[#6:26]=[#6:27]-1>>[#6:6]-[#6:5](=[O:7])-[#6:4]-1=[#6:2](-[#6:1])-[#7:19]=[#6:20](-[#6:21]=[#6:8]-1-[#6:10]-1=[#6:11]-[#6:12]=[#6:13]-[#8:14]-1)-[#6:22]-1=[#6:27]-[#6:26]=[#6:25]-[#6:24]=[#6:23]-1.[…
146	CC1=C(C)C=C(C(OS(=O)(=O)C(F)(F)F)=C1)[Si](C)(C)C.C(N1CC1C1=CC=CC=C1)C1=CC=CC=C1>>CC1=C(C)C=C(C=C1)N(CC(O)C1=CC=CC=C1)CC1=CC=CC=C1.C[Si](C)(C)F.[O-]S(=O)(=O)C(F)(F)F	[#6:1](-[#7:2]-1-[#6:3]-[#6:4]-1-[#6:5]-1=[#6:6]-[#6:7]=[#6:8]-[#6:9]=[#6:10]-1)-[#6:11]-1=[#6:12]-[#6:13]=[#6:14]-[#6:15]=[#6:16]-1.[#6:17]-[#6:18]-1=[#6:19](-[#6:20])-[#6:21]=[#6:22](-[#6:23](-[#8:24][S:25](=[O:26])(=[O:27])[C:28]([F:29])([F:30])[F:31])=[#6:32]-1)[Si:33]([#6:34])([#6:35])[#6:36].[F:37].[#8:38]>>[#8-:24][S:25](=[O:26])(=[O:27])[C:28]([F:29])([F:30])[F:31].[#6:36][Si:33]([#6:34])…
147	CC1=CC=C(C=C1)S(=O)(=O)N=[N+]=[N-].CC1=CC=C(C=C1)S(=O)(=O)N=[N+]=[N-].C#CC1=CC=CC=C1.C#CC1CC1.C1=CC=C2N=CC=CC2=C1>>CC1=CC=C(C=C1)S(=O)(=O)\N=C1\N(\C(=C\C2CC2)N2C3=C(C=CC=C3)C=CC2=C1C1=CC=CC=C1)S(=O)(=O)C1=CC=C(C)C=C1	[#6:1]-1=[#6:2]-[#6:3]=[#6:4]-2-[#7:5]=[#6:6]-[#6:7]=[#6:8]-[#6:9]-2=[#6:10]-1.[C:11]#[C:12][#6:13]-1-[#6:14]-[#6:15]-1.[C:16]#[C:17][#6:18]-1=[#6:19]-[#6:20]=[#6:21]-[#6:22]=[#6:23]-1.[#6:24]-[#6:25]-1=[#6:26]-[#6:27]=[#6:28](-[#6:29]=[#6:30]-1)[S:31](=[O:32])(=[O:33])[#7:34]=[N+:35]=[#7-:36].[#6:37]-[#6:38]-1=[#6:39]-[#6:40]=[#6:41](-[#6:42]=[#6:43]-1)[S:44](=[O:45])(=[O:46])[#7:47]=[N+:48]=[#7…
148	BrC1=CC=CC2=CC=CC=C12.C1=CC=C(C=C1)C#CC1=CC=CC=C1>>C1C2=CC=CC=C2C2=C1C1=CC=CC=C1C=C2	[Br:1][#6:2]-1=[#6:3]-[#6:4]=[#6:5]-[#6:6]-2=[#6:7]-[#6:8]=[#6:9]-[#6:10]=[#6:11]-1-2.[#6:12]-1=[#6:13]-[#6:14]=[#6:15](-[#6:16]=[#6:17]-1)[C:18]#[C:19][#6:20]-1=[#6:21]-[#6:22]=[#6:23]-[#6:24]=[#6:25]-1>>[#6:18]-1-[#6:15]-2=[#6:14]-[#6:13]=[#6:12]-[#6:17]=[#6:16]-2-[#6:3]-2=[#6:2]-1-[#6:11]-1=[#6:10]-[#6:9]=[#6:8]-[#6:7]=[#6:6]-1-[#6:5]=[#6:4]-2
149	CCO\C=C(\C(=O)C#C[Si](C)(C)C)C1=CC=C(C=C1)[N+]([O-])=O.NC1=CC=CC=C1>>C[Si](C)(C)\C=C1\N(C=C(C1=O)C1=CC=C(C=C1)[N+]([O-])=O)C1=CC=CC=C1	[#7:1]-[#6:2]-1=[#6:3]-[#6:4]=[#6:5]-[#6:6]=[#6:7]-1.[#6:8]-[#6:9]-[#8:10]\[#6:11]=[#6:12](\[#6:13](=[O:14])[C:15]#[C:16][Si:17]([#6:18])([#6:19])[#6:20])-[#6:21]-1=[#6:22]-[#6:23]=[#6:24](-[#6:25]=[#6:26]-1)-[#7+:27](-[#8-:28])=[O:29]>>[#6:20][Si:17]([#6:19])([#6:18])\[#6:16]=[#6:15]-1\[#7:1](-[#6:11]=[#6:12](-[#6:13]-1=[O:14])-[#6:21]-1=[#6:26]-[#6:25]=[#6:24](-[#6:23]=[#6:22]-1)-[#7+:27](-[#8-…
150	C=C\C=C\CCNCC1=CC=CC=C1.O=C1OC(=O)C=C1>>[H][C@]12CCN(CC3=CC=CC=C3)C(=O)[C@@]1([H])[C@H](CC=C2)C(O)=O	[#6:1]=[#6:2]\[#6:3]=[#6:4]\[#6:5]-[#6:6]-[#7:7]-[#6:8]-[#6:9]-1=[#6:10]-[#6:11]=[#6:12]-[#6:13]=[#6:14]-1.[O:15]=[#6:16]-1-[#8:17]-[#6:18](=[O:19])-[#6:20]=[#6:21]-1>>[#8:17]-[#6:18](=[O:19])-[#6@H:20]-1-[#6:1]-[#6:2]=[#6:3]-[#6@H:4]-2-[#6:5]-[#6:6]-[#7:7](-[#6:8]-[#6:9]-3=[#6:14]-[#6:13]=[#6:12]-[#6:11]=[#6:10]-3)-[#6:16](=[O:15])-[#6@@H:21]-1-2
151	CC(=O)OC[C@@H]1CCC[C@H]1C=O.CCCC[N+]#[C-].CCC(O)=O.COC1=CC=C(CN)C=C1>>CCCCNC(=O)C([C@@H]1CCC[C@H]1COC(C)=O)N(CC1=CC=C(OC)C=C1)C(=O)CC	[#6:1]-[#8:2]-[#6:3]-1=[#6:4]-[#6:5]=[#6:6](-[#6:7]-[#7:8])-[#6:9]=[#6:10]-1.[#6:11]-[#6:12]-[#6:13](-[#8:14])=[O:15].[#6:16]-[#6:17]-[#6:18]-[#6:19][N+:20]#[C-:21].[#6:22]-[#6:23](=[O:24])-[#8:25]-[#6:26]-[#6@@H:27]-1-[#6:28]-[#6:29]-[#6:30]-[#6@H:31]-1-[#6:32]=[O:33]>>[#8:33].[#6:16]-[#6:17]-[#6:18]-[#6:19]-[#7:20]-[#6:21](=[O:14])-[#6:32](-[#6@@H:31]-1-[#6:30]-[#6:29]-[#6:28]-[#6@H:27]-1-[#6:2…
152	CC(C)C[C@H](N(C)C(=O)OC(C)(C)C)C(O)=O.O[C@@H](CCCCOCC1=CC=CC=C1)C=C>>CC(C)C[C@H](N(C)C(=O)OC(C)(C)C)C(=O)O[C@@H](CCCCOCC1=CC=CC=C1)C=C	[#6:17]-[#6:18](-[#6:19])-[#6:20]-[#6@H:21](-[#7:22](-[#6:23])-[#6:24](=[O:25])-[#8:26][C:27]([#6:28])([#6:29])[#6:30])-[#6:31](-[#8:32])=[O:33].[#8:1]-[#6@@H:2](-[#6:3]-[#6:4]-[#6:5]-[#6:6]-[#8:7]-[#6:8]-[#6:9]-1=[#6:10]-[#6:11]=[#6:12]-[#6:13]=[#6:14]-1)-[#6:15]=[#6:16]>>[#6:17]-[#6:18](-[#6:19])-[#6:20]-[#6@H:21](-[#7:22](-[#6:23])-[#6:24](=[O:25])-[#8:26][C:27]([#6:30])([#6:29])[#6:28])-[#6:3…
153	CO.COC1=CC(OCC2=CC=CC=C2)=C(C#CC2=C(O)C=C(OCC3=CC=CC=C3)C(OCC3=CC=CC=C3)=C2)C(OCC2=CC=CC=C2)=C1.C#[O]>>COC(=O)C1=C(OC2=CC(OCC3=CC=CC=C3)=C(OCC3=CC=CC=C3)C=C12)C1=C(OCC2=CC=CC=C2)C=C(OC)C=C1OCC1=CC=CC=C1	[C:1]#[O:2].[#6:3]-[#8:4]-[#6:5]-1=[#6:6]-[#6:7](-[#8:8]-[#6:9]-[#6:10]-2=[#6:11]-[#6:12]=[#6:13]-[#6:14]=[#6:15]-2)=[#6:16]([C:17]#[C:18][#6:19]-2=[#6:20](-[#8:21])-[#6:22]=[#6:23](-[#8:24]-[#6:25]-[#6:26]-3=[#6:27]-[#6:28]=[#6:29]-[#6:30]=[#6:31]-3)-[#6:32](-[#8:33]-[#6:34]-[#6:35]-3=[#6:36]-[#6:37]=[#6:38]-[#6:39]=[#6:40]-3)=[#6:41]-2)-[#6:42](-[#8:43]-[#6:44]-[#6:45]-2=[#6:46]-[#6:47]=[#6:48]…
154	COC1=CC=C(COCC(C)CC(OC(=O)C#CCCCC(C)(C)C#C)C#C)C=C1>>COC1=CC=C(COCC(C)CC2OC(=O)C3=C4CCCC(C)(C)C4=CC=C23)C=C1	[#6:1]-[#8:2]-[#6:3]-1=[#6:4]-[#6:5]=[#6:6](-[#6:7]-[#8:8]-[#6:9]-[#6:10](-[#6:11])-[#6:12]-[#6:13](-[#8:14]-[#6:15](=[O:16])[C:17]#[C:18][#6:19]-[#6:20]-[#6:21][C:22]([#6:23])([#6:24])[C:25]#[C:26])[C:27]#[C:28])-[#6:29]=[#6:30]-1>>[#6:1]-[#8:2]-[#6:3]-1=[#6:30]-[#6:29]=[#6:6](-[#6:7]-[#8:8]-[#6:9]-[#6:10](-[#6:11])-[#6:12]-[#6:13]-2-[#8:14]-[#6:15](=[O:16])-[#6:17]-3=[#6:18]-4-[#6:19]-[#6:20]-[…
155	CCOC(=O)C(=[N+]=[N-])C(=O)C=C[C@H]1CC[C@H]2C(=CCCC2(C)C)[C@@H]1OCOC>>CCOC(=O)C1C(=O)C=CC11CC[C@H]2C(=CCCC2(C)C)[C@@H]1OCOC	[CH3:1][CH2:2][O:3][C:4](=[O:5])[C:6](=[N+:7]=[N-:8])[C:9](=[O:10])[CH:11]=[CH:12][C@H:13]1[CH2:14][CH2:15][C@H:16]2[C:17](=[CH:18][CH2:19][CH2:20][C:21]2([CH3:22])[CH3:23])[C@@H:24]1[O:25][CH2:26][O:27][CH3:28]>>[CH3:1][CH2:2][O:3][C:4](=[O:5])[CH:6]1[C:9](=[O:10])[CH:11]=[CH:12][C:13]11[CH2:14][CH2:15][C@H:16]2[C:17](=[CH:18][CH2:19][CH2:20][C:21]2([CH3:22])[CH3:23])[C@@H:24]1[O:25][CH2:26][O:2…
156	C=CC1=CCCCC11OCCO1.CC(=C)C=O>>C[C@@]1(CCC=C2C1CCCC21OCCO1)C=O	[#6:1]=[#6:2]-[#6:3]1=[#6:4]-[#6:5]-[#6:6]-[#6:7][C:8]11[#8:9]-[#6:10]-[#6:11]-[#8:12]1.[#6:13]-[#6:14](=[#6:15])-[#6:16]=[O:17]>>[#6:13][C@@:14]1([#6:15]-[#6:1]-[#6:2]=[#6:3]2-[#6:4]1-[#6:5]-[#6:6]-[#6:7][C:8]21[#8:9]-[#6:10]-[#6:11]-[#8:12]1)[#6:16]=[O:17]
157	COC1=CC=C(C=O)C(OCC#CC2=CC=C(OC)C(OC)=C2)=C1>>COC1=CC2=C(C=C1)C=C(CO2)C(=O)C1=CC=C(OC)C(OC)=C1	[#6:1]-[#8:2]-[#6:3]-1=[#6:4]-[#6:5]=[#6:6](-[#6:7]=[O:8])-[#6:9](-[#8:10]-[#6:11][C:12]#[C:13][#6:14]-2=[#6:15]-[#6:16]=[#6:17](-[#8:18]-[#6:19])-[#6:20](-[#8:21]-[#6:22])=[#6:23]-2)=[#6:24]-1>>[#6:1]-[#8:2]-[#6:3]-1=[#6:24]-[#6:9]-2=[#6:6](-[#6:5]=[#6:4]-1)-[#6:7]=[#6:12](-[#6:11]-[#8:10]-2)-[#6:13](=[O:8])-[#6:14]-1=[#6:15]-[#6:16]=[#6:17](-[#8:18]-[#6:19])-[#6:20](-[#8:21]-[#6:22])=[#6:23]-1
158	[H][C@]1(C[C@@H](CC(O)(O1)C#COCC)O[Si](C1=CC=CC=C1)(C1=CC=CC=C1)C(C)(C)C)C(\C)=C\[C@H](C)[C@H](O)C(C)(C)[C@H](O)C(\C)=C\C[C@H](O)CCCCC>>[H][C@]12C[C@@H](CC(O)(CC(=O)O[C@H](CCCCC)C\C=C(C)\[C@@H](O)C(C)(C)[C@@H](O)[C@@H](C)\C=C1/C)O2)O[Si](C1=CC=CC=C1)(C1=CC=CC=C1)C(C)(C)C	[#6:53]-[#6:52]-[#6:51]-[#6:50]-[#6:49]-[#6@@H:47](-[#8:48])-[#6:46]\[#6:45]=[#6:43](/[#6:44])-[#6@@H:41](-[#8:42])[C:38]([#6:39])([#6:40])[#6@@H:36](-[#8:37])-[#6@@H:34](-[#6:35])\[#6:33]=[#6:31](/[#6:32])-[#6@@H:1]-1-[#6:2]-[#6@@H:3](-[#6:4][C:5]([#8:6])([#8:7]-1)[C:8]#[C:9][#8:10]-[#6:11]-[#6:12])-[#8:13][Si:14]([#6:15]-1=[#6:16]-[#6:17]=[#6:18]-[#6:19]=[#6:20]-1)([#6:21]-1=[#6:22]-[#6:23]=[#6…
159	C=CCOC1=CC2=C(C=CC(=O)O2)C=C1>>OC1=C(CC=C)C2=C(C=CC(=O)O2)C=C1	[#6:1]=[#6:2]-[#6:3]-[#8:4]-[#6:5]-1=[#6:6]-[#6:7]-2=[#6:8](-[#6:9]=[#6:10]-[#6:11](=[O:12])-[#8:13]-2)-[#6:14]=[#6:15]-1>>[#8:4]-[#6:5]-1=[#6:6](-[#6:1]-[#6:2]=[#6:3])-[#6:7]-2=[#6:8](-[#6:9]=[#6:10]-[#6:11](=[O:12])-[#8:13]-2)-[#6:14]=[#6:15]-1
160	CCCCCCCCC[C@@H](O)C[C@H]1CC(C)(C)C[C@@H]1\C=C\[C@H](C)CC(O)=O>>CCCCCCCCCC1C[C@H]2CC(C)(C)C[C@@H]2\C=C\[C@H](C)CC(=O)O1	[#6:1]-[#6:2]-[#6:3]-[#6:4]-[#6:5]-[#6:6]-[#6:7]-[#6:8]-[#6:9]-[#6@@H:10](-[#8:11])-[#6:12]-[#6@H:13]-1-[#6:14][C:15]([#6:16])([#6:17])[#6:18]-[#6@@H:19]-1\[#6:20]=[#6:21]\[#6@H:22](-[#6:23])-[#6:24]-[#6:25](-[#8:26])=[O:27]>>[#8:26].[#6:1]-[#6:2]-[#6:3]-[#6:4]-[#6:5]-[#6:6]-[#6:7]-[#6:8]-[#6:9]-[#6:10]-1-[#6:12]-[#6@H:13]-2-[#6:14][C:15]([#6:16])([#6:17])[#6:18]-[#6@@H:19]-2\[#6:20]=[#6:21]\[#6@…
161	CC(C)=CCC\C(C)=C\CCC(C)(O)C=O>>CC(C)=CCCC1(C)OC2(C)CCC1C2O	[#6:1]\[#6:2](-[#6:3])=[#6:4]\[#6:5]-[#6:6]\[#6:7](-[#6:8])=[#6:9]\[#6:10]-[#6:11][C:12]([#6:13])([#8:14])[#6:15]=[O:16]>>[#6:3]\[#6:2](-[#6:1])=[#6:4]\[#6:5]-[#6:6][C:7]1([#6:8])[#8:14][C:12]2([#6:13])[#6:11]-[#6:10]-[#6:9]1-[#6:15]2-[#8:16]
162	CC(C)(C)OC(=O)N(CC=C)[C@@H]1CC=C[C@H]1CN(CC=C)S(=O)(=O)C1=CC=C(C=C1)[N+]([O-])=O>>[H][C@]1(CN(CC=C1)S(=O)(=O)C1=CC=C(C=C1)[N+]([O-])=O)[C@@]1([H])CC=CCN1C(=O)OC(C)(C)C	[CH3:1][C:2]([CH3:3])([CH3:4])[O:5][C:6](=[O:7])[N:8]([CH2:9][CH:10]=[CH2:11])[C@@H:12]1[CH2:13][CH:14]=[CH:15][C@H:16]1[CH2:17][N:18]([CH2:19][CH:20]=[CH2:21])[S:22](=[O:23])(=[O:24])[C:25]1=[CH:26][CH:27]=[C:28]([CH:29]=[CH:30]1)[N+:31]([O-:32])=[O:33]>>[CH3:4][C:2]([CH3:3])([CH3:1])[O:5][C:6](=[O:7])[N:8]1[CH2:9][CH:10]=[CH:14][CH2:13][C@@H:12]1[C@@H:16]1[CH2:17][N:18]([CH2:19][CH:20]=[CH:15]1…
163	CC[Si](CC)(CC)O[C@@H]1CC[C@H](C)[C@@]2(C)CCC(=O)C(=C)[C@@]12CCCOC(C)=O.N1C=CC2=CC=CC=C12>>CC[Si](CC)(CC)O[C@@H]1CC[C@H](C)[C@@]2(C)CCC(=O)C(CC3=CNC4=CC=CC=C34)[C@@]12CCCOC(C)=O	[#6:1]-[#6:2][Si:3]([#6:4]-[#6:5])([#6:6]-[#6:7])[#8:8]-[#6@@H:9]1-[#6:10]-[#6:11]-[#6@H:12](-[#6:13])[C@@:14]2([#6:15])[#6:16]-[#6:17]-[#6:18](=[O:19])-[#6:20](=[#6:21])[C@@:22]12[#6:23]-[#6:24]-[#6:25]-[#8:26]-[#6:27](-[#6:28])=[O:29].[#7:30]-1-[#6:31]=[#6:32]-[#6:33]-2=[#6:34]-[#6:35]=[#6:36]-[#6:37]=[#6:38]-1-2>>[#6:7]-[#6:6][Si:3]([#6:4]-[#6:5])([#6:2]-[#6:1])[#8:8]-[#6@@H:9]1-[#6:10]-[#6:11…
164	COC(OC)C1C2C=CC1C(=O)C(SC)[C@H]2C.[H]O[H]>>CSC12[C@@H](C)C3C=CC(C3C1O)C2=O.CO.CO	[#8:1].[#6:2]-[#8:3]-[#6:4](-[#8:5]-[#6:6])-[#6:7]-1-[#6:8]-2-[#6:9]=[#6:10]-[#6:11]-1-[#6:12](=[O:13])-[#6:14](-[#16:15]-[#6:16])-[#6@H:17]-2-[#6:18]>>[#6:16]-[#16:15][C:14]12[#6@@H:17](-[#6:18])-[#6:8]-3-[#6:9]=[#6:10]-[#6:11](-[#6:7]-3-[#6:4]1-[#8:1])-[#6:12]2=[O:13].[#6;v0:2].[#6;v0:6].[#8:5].[#8:3]
165	CSC12[C@@H](C)C3C=CC(C3C1OS(C)(=O)=O)C2=O.[O-][H].C=[N+]#N>>COC(=O)[C@@H]1C=CC2[C@H](C)C(SC)=CC12.CS([O-])(=O)=O	[#6:1]=[N+:2]#[N:3].[#8-:4].[#6:5]-[#16:6][C:7]12[#6@@H:8](-[#6:9])-[#6:10]-3-[#6:11]=[#6:12]-[#6:13](-[#6:14]-3-[#6:15]1-[#8:16][S:17]([#6:18])(=[O:19])=[O:20])-[#6:21]2=[O:22]>>[#6:18][S:17]([#8-:16])(=[O:20])=[O:19].[#6:1]-[#8:4]-[#6:21](=[O:22])-[#6@@H:13]-1-[#6:12]=[#6:11]-[#6:10]-2-[#6@H:8](-[#6:9])-[#6:7](-[#16:6]-[#6:5])=[#6:15]-[#6:14]-1-2.[#7;v0:2].[#7;v0:3]
166	[H][C@@]1(C)CCC[C@]([H])(C[C@H](O)CC2=CC(OC)=CC(OC)=C2)O1.COC(OC)OC>>[H][C@@]1(C)CCC[C@]([H])(C[C@H]2CC3=CC(OC)=CC(OC)=C3[C@H](OC)O2)O1	[#6:1]-[#8:2]-[#6:3](-[#8:4]-[#6:5])-[#8:6]-[#6:7].[#6:22]-[#8:21]-[#6:20]-1=[#6:23]-[#6:24](-[#8:25]-[#6:26])=[#6:27]-[#6:18](-[#6:17]-[#6@@H:15](-[#8:16])-[#6:14]-[#6@H:13]-2-[#6:12]-[#6:11]-[#6:10]-[#6@@H:8](-[#6:9])-[#8:28]-2)=[#6:19]-1>>[#6:7]-[#8:6]-[#6@@H:3]-1-[#8:16]-[#6@@H:15](-[#6:14]-[#6@H:13]-2-[#6:12]-[#6:11]-[#6:10]-[#6@@H:8](-[#6:9])-[#8:28]-2)-[#6:17]-[#6:18]-2=[#6:19]-[#6:20](-[#…
167	COCOC1=CC=CC2=C1[C@H](O)[C@@H](O)C(Br)=C2C1CCC(=O)C2=C(OCOC)C=CC(Br)=C12>>[H][C@]12[C@H](O)[C@@H](O)C3=C(C=CC=C3OCOC)C1=C1CCC(=O)C3=C(OCOC)C=CC2=C13	[#6:1]-[#8:2]-[#6:3]-[#8:4]-[#6:5]-1=[#6:6]-[#6:7]=[#6:8]-[#6:9]-2=[#6:10]-1-[#6@H:11](-[#8:12])-[#6@@H:13](-[#8:14])-[#6:15]([Br:16])=[#6:17]-2-[#6:18]-1-[#6:19]-[#6:20]-[#6:21](=[O:22])-[#6:23]-2=[#6:24](-[#8:25]-[#6:26]-[#8:27]-[#6:28])-[#6:29]=[#6:30]-[#6:31]([Br:32])=[#6:33]-1-2>>[#6:1]-[#8:2]-[#6:3]-[#8:4]-[#6:5]-1=[#6:6]-[#6:7]=[#6:8]-[#6:9]-2=[#6:10]-1-[#6@H:11](-[#8:12])-[#6@@H:13](-[#8:…
168	CC[C@@H](O[Si](C)(C)C(C)(C)C)[C@@H](O[C@@H](CCOCOCCOC)C(=O)CS(=O)(=O)C1=CC=CC=C1)\C=C\COC(C)=O>>CC[C@@H](O[Si](C)(C)C(C)(C)C)[C@H]1O[C@@H](CCOCOCCOC)C(=O)CC\C=C\1	[CH3:1][CH2:2][C@@H:3]([O:4][Si:5]([CH3:6])([CH3:7])[C:8]([CH3:9])([CH3:10])[CH3:11])[C@@H:12]([O:13][C@@H:14]([CH2:15][CH2:16][O:17][CH2:18][O:19][CH2:20][CH2:21][O:22][CH3:23])[C:24](=[O:25])[CH2:26][S:27](=[O:28])(=[O:29])[C:30]1=[CH:31][CH:32]=[CH:33][CH:34]=[CH:35]1)\[CH:36]=[CH:37]\[CH2:38][O:39][C:40]([CH3:41])=[O:42]>>[CH3:1][CH2:2][C@@H:3]([O:4][Si:5]([CH3:7])([CH3:6])[C:8]([CH3:11])([CH…
169	COCOC[C@@]1(C)[C@@H]2C[C@@H](C=C2)[C@H]1C(=O)C(C)=C.C=C>>[H][C@@]12C[C@H](C=C)[C@](C)(COCOC)[C@]1([H])C(=O)C(C)=C2	[CH2:1]=[CH2:2].[CH3:3][O:4][CH2:5][O:6][CH2:7][C@@:8]1([CH3:9])[C@@H:10]2[CH2:11][C@@H:12]([CH:13]=[CH:14]2)[C@H:15]1[C:16](=[O:17])[C:18]([CH3:19])=[CH2:20]>>[CH3:3][O:4][CH2:5][O:6][CH2:7][C@@:8]1([CH3:9])[C@H:10]([CH2:11][C@H:12]2[CH:13]=[C:18]([CH3:19])[C:16](=[O:17])[C@@H:15]12)[CH:14]=[CH2:2].[C:1].[C:20]
170	OC1=CC=CC=C1\C=C\[N+]([O-])=O.CC(=O)CCCC=O>>[H][C@@]12CC[C@@](C)(O)[C@@H]([N+]([O-])=O)[C@]1([H])C1=C(OC2=O)C=CC=C1	[CH3:1][C:2](=[O:3])[CH2:4][CH2:5][CH2:6][CH:7]=[O:8].[OH:9][C:10]1=[CH:11][CH:12]=[CH:13][CH:14]=[C:15]1\[CH:16]=[CH:17]\[N+:18]([O-:19])=[O:20]>>[CH3:1][C@@:2]1([OH:3])[CH2:4][CH2:5][C@@H:6]2[C@H:16]([C@@H:17]1[N+:18]([O-:19])=[O:20])[C:15]1=[C:10]([O:9][C:7]2=[O:8])[CH:11]=[CH:12][CH:13]=[CH:14]1
171	OC1=C(C2=CC=CC=C2C=C1)C1=C(O)C=CC2=CC=CC=C12>>O=C1OC2=C(C3=CC=CC=C3C=C2)C11C=CC2=CC=CC=C12	[OH:1][C:2]1=[C:3]([C:4]2=[CH:5][CH:6]=[CH:7][CH:8]=[C:9]2[CH:10]=[CH:11]1)[C:12]1=[C:13]([OH:14])[CH:15]=[CH:16][C:17]2=[CH:18][CH:19]=[CH:20][CH:21]=[C:22]12>>[O:14]=[C:13]1[O:1][C:2]2=[C:3]([C:4]3=[CH:5][CH:6]=[CH:7][CH:8]=[C:9]3[CH:10]=[CH:11]2)[C:12]11[CH:15]=[CH:16][C:17]2=[CH:18][CH:19]=[CH:20][CH:21]=[C:22]12
172	COC1=C2C3=CC=C(OC(C)C)C=C3C(Br)=CC2=C(C(O)=C1)C1=C2C=C(Br)C3=CC(OC(C)C)=CC=C3C2=C(OC)C=C1O>>COC1=CC2=C(C3=C1C1=CC=C(OC(C)C)C=C1C(Br)=C3)C1(CC(=O)C3=C4C=CC(OC(C)C)=CC4=C(Br)C=C13)C(=O)O2	[CH3:1][O:2][C:3]1=[C:4]2[C:5]3=[CH:6][CH:7]=[C:8]([O:9][CH:10]([CH3:11])[CH3:12])[CH:13]=[C:14]3[C:15]([Br:16])=[CH:17][C:18]2=[C:19]([C:20]([OH:21])=[CH:22]1)[C:23]1=[C:24]2[CH:25]=[C:26]([Br:27])[C:28]3=[CH:29][C:30]([O:31][CH:32]([CH3:33])[CH3:34])=[CH:35][CH:36]=[C:37]3[C:38]2=[C:39]([O:40][CH3:41])[CH:42]=[C:43]1[OH:44]>>[CH3:1][O:2][C:3]1=[CH:22][C:20]2=[C:19]([C:18]3=[C:4]1[C:5]1=[CH:6][C…
173	C\C=C1\CN2CCC3=C(NC4=C3C=CC=C4)[C@]2(CO)[C@H]1CCO>>[H][C@]12CCN(C\C1=C\C)CCC1=C(NC3=C1C=CC=C3)C2=C	[CH3:23]\[CH:22]=[C:8]1\[CH2:9][N:10]2[CH2:11][CH2:12][C:13]3=[C:14]([NH:15][C:16]4=[C:17]3[CH:18]=[CH:19][CH:20]=[CH:21]4)[C@:3]2([CH2:2][OH:1])[C@H:4]1[CH2:5][CH2:6][OH:7]>>[H:24][C@@:4]12[CH2:5][CH2:6][N:10]([CH2:9]\[C:8]1=[CH:22]\[CH3:23])[CH2:11][CH2:12][C:13]1=[C:14]([NH:15][C:16]3=[C:17]1[CH:18]=[CH:19][CH:20]=[CH:21]3)[C:3]2=[CH2:2]
174	CCCCC1=C(CCCC1=O)OC(C)C.Br[Mg]C=C>>CCCCC1=C(CCCC1=O)C=C	[Br:1][Mg:2][#6:3]=[#6:4].[#6:5]-[#6:6]-[#6:7]-[#6:8]-[#6:9]-1=[#6:10](-[#6:11]-[#6:12]-[#6:13]-[#6:14]-1=[O:15])-[#8:16]-[#6:17](-[#6:18])-[#6:19]>>[#6:5]-[#6:6]-[#6:7]-[#6:8]-[#6:9]-1=[#6:10](-[#6:11]-[#6:12]-[#6:13]-[#6:14]-1=[O:15])-[#6:3]=[#6:4].[Br:1].[#6;v0:18].[#6;v0:17].[#6;v0:19].[Mg:2].[#8:16]
175	COC(=O)C1=CC=CC=C1Br.CC(=O)C1=CC=CC=C1>>O=C1OC(=CC2=C1C=CC=C2)C1=CC=CC=C1.CO	[CH3:1][C:2](=[O:3])[C:4]1=[CH:5][CH:6]=[CH:7][CH:8]=[CH:9]1.[CH3:10][O:11][C:12](=[O:13])[C:14]1=[CH:15][CH:16]=[CH:17][CH:18]=[C:19]1[Br:20]>>[CH3:10][OH:11].[O:13]=[C:12]1[O:3][C:2](=[CH:1][C:19]2=[C:14]1[CH:15]=[CH:16][CH:17]=[CH:18]2)[C:4]1=[CH:9][CH:8]=[CH:7][CH:6]=[CH:5]1.[Br:20]
176	COC(=O)C(\C)=C\[C@@H]([C@@H](CC1=CN(N=N1)S(=O)(=O)C1=CC=C(C)C=C1)N(C)S(=O)(=O)C1=CC=C(C)C=C1)C1=CC=CC=C1>>COC(=O)C(\C)=C\[C@H]1[C@@H](CC2=CN(C3=C2C1=CC=C3)S(=O)(=O)C1=CC=C(C)C=C1)N(C)S(=O)(=O)C1=CC=C(C)C=C1	[CH3:1][O:2][C:3](=[O:4])[C:5](\[CH3:6])=[CH:7]\[C@@H:8]([C@@H:9]([CH2:10][C:11]1=[CH:12][N:13]([N:14]=[N:15]1)[S:16](=[O:17])(=[O:18])[C:19]1=[CH:20][CH:21]=[C:22]([CH3:23])[CH:24]=[CH:25]1)[N:26]([CH3:27])[S:28](=[O:29])(=[O:30])[C:31]1=[CH:32][CH:33]=[C:34]([CH3:35])[CH:36]=[CH:37]1)[C:38]1=[CH:39][CH:40]=[CH:41][CH:42]=[CH:43]1>>[CH3:1][O:2][C:3](=[O:4])[C:5](\[CH3:6])=[CH:7]\[C@H:8]1[C@@H:9]…
177	[H][C@@]1(CCC#C[Si](C)(C)C)C[C@@H](C)CC(=O)C1CC=C>>[H][C@]12CCC(=C)[C@@]1(CC=C)C(=O)C[C@H](C)C2	[CH3:12][C@@H:11]1[CH2:10][C@@H:1]([CH2:2][CH2:3][C:4]#[C:5][Si:6]([CH3:7])([CH3:8])[CH3:9])[CH:16]([CH2:17][CH:18]=[CH2:19])[C:14](=[O:15])[CH2:13]1>>[CH3:12][C@@H:11]1[CH2:10][C@H:1]2[CH2:2][CH2:3][C:4](=[CH2:5])[C@@:16]2([CH2:17][CH:18]=[CH2:19])[C:14](=[O:15])[CH2:13]1.[C:8].[C:7].[C:9].[Si:6]
178	O[C@H]1C=CC=C(Br)[C@H]1O.COC(C)(C)OC>>CC1(C)O[C@H]2C=CC=C(Br)[C@H]2O1.CO.CO	[OH:1][C@H:2]1[CH:3]=[CH:4][CH:5]=[C:6]([Br:7])[C@H:8]1[OH:9].[CH3:10][O:11][C:12]([CH3:13])([CH3:14])[O:15][CH3:16]>>[CH3:13][C:12]1([CH3:14])[O:1][C@H:2]2[CH:3]=[CH:4][CH:5]=[C:6]([Br:7])[C@H:8]2[O:9]1.[CH3:16][OH:15].[CH3:10][OH:11]
179	COC1=CC=C(NC(=O)CC(C=C)C2=CC=CC=C2)C=C1.BrC1=CC=CC=C1>>COC1=CC=C(C=C1)N1[C@H](CC2=CC=CC=C2)[C@H](CC1=O)C1=CC=CC=C1	[Br:1][C:2]1=[CH:3][CH:4]=[CH:5][CH:6]=[CH:7]1.[CH3:8][O:9][C:10]1=[CH:11][CH:12]=[C:13]([NH:14][C:15](=[O:16])[CH2:17][CH:18]([CH:19]=[CH2:20])[C:21]2=[CH:22][CH:23]=[CH:24][CH:25]=[CH:26]2)[CH:27]=[CH:28]1>>[CH3:8][O:9][C:10]1=[CH:28][CH:27]=[C:13]([CH:12]=[CH:11]1)[N:14]1[C@H:19]([CH2:20][C:2]2=[CH:3][CH:4]=[CH:5][CH:6]=[CH:7]2)[C@H:18]([CH2:17][C:15]1=[O:16])[C:21]1=[CH:26][CH:25]=[CH:24][CH:…
180	COC(=O)C1=CC=C(C=C2CC2)C=C1>>COC(=O)C1=CC=C(C=C1)C1=CCC1	[CH3:1][O:2][C:3](=[O:4])[C:5]1=[CH:6][CH:7]=[C:8]([CH:9]=[C:10]2[CH2:11][CH2:12]2)[CH:13]=[CH:14]1>>[CH3:1][O:2][C:3](=[O:4])[C:5]1=[CH:14][CH:13]=[C:8]([CH:7]=[CH:6]1)[C:9]1=[CH:12][CH2:11][CH2:10]1
181	CCC(CC)=C=CC1=C(CC=C)C(=O)OC1(C)C>>CCC1(CC)C\C=C/C2=C(\C=C/1)C(C)(C)OC2=O	[#6:1]-[#6:2]-[#6:3](-[#6:4]-[#6:5])=[C:6]=[#6:7]-[#6:8]1=[#6:9](-[#6:10]-[#6:11]=[#6:12])-[#6:13](=[O:14])-[#8:15][C:16]1([#6:17])[#6:18]>>[#6:1]-[#6:2][C:3]1([#6:4]-[#6:5])[#6:12]\[#6:11]=[#6:10]/[#6:9]-2=[#6:8](\[#6:7]=[#6:6]/1)[C:16]([#6:18])([#6:17])[#8:15]-[#6:13]2=[O:14]
182	COC1=C(C)C(=O)C2=C([C@@H](C)CC[C@@H]2[C@@H](C)C\C=C\C(C)=C)C1=O>>COC1=C(C)C(=O)C23[C@H]4C[C@H](C)[C@H]2CC[C@H](C)[C@]3(CC(C)=C4)C1=O	[#6:1]-[#8:2]-[#6:3]-1=[#6:4](-[#6:5])-[#6:6](=[O:7])-[#6:8]-2=[#6:9](-[#6@@H:10](-[#6:11])-[#6:12]-[#6:13]-[#6@@H:14]-2-[#6@@H:15](-[#6:16])-[#6:17]\[#6:18]=[#6:19]\[#6:20](-[#6:21])=[#6:22])-[#6:23]-1=[O:24]>>[#6:1]-[#8:2]-[#6:3]-1=[#6:4](-[#6:5])-[#6:6](=[O:7])[C:8]23[#6@H:18]-4-[#6:17]-[#6@H:15](-[#6:16])-[#6@H:14]2-[#6:13]-[#6:12]-[#6@H:10](-[#6:11])[C@:9]3([#6:22]-[#6:20](-[#6:21])=[#6:19]-…
183	COC1=C(C)C(=O)C2=C([C@@H](C)CC[C@@H]2[C@@H](C)C\C=C\C(C)=C)C1=O>>C[C@@H]1C[C@H]2[C@H](C(C)=C)[C@@]3(C)C(=O)[C@@]22[C@@H]1CC[C@H](C)C2=C(O)C3=O	[#6:1]-[#8:2]-[#6:3]-1=[#6:4](-[#6:5])-[#6:6](=[O:7])-[#6:8]-2=[#6:9](-[#6@@H:10](-[#6:11])-[#6:12]-[#6:13]-[#6@@H:14]-2-[#6@@H:15](-[#6:16])-[#6:17]\[#6:18]=[#6:19]\[#6:20](-[#6:21])=[#6:22])-[#6:23]-1=[O:24]>>[#6:16]-[#6@@H:15]-1-[#6:17]-[#6@H:18]2-[#6@H:19](-[#6:20](-[#6:21])=[#6:22])[C@@:4]3([#6:5])[#6:6](=[O:7])[C@@:8]22[#6@@H:14]-1-[#6:13]-[#6:12]-[#6@H:10](-[#6:11])-[#6:9]2=[#6:23](-[#8:24…
184	CCCCCC(OC(=O)CC1=CN(C)C2=C1C=CC=C2)C#CC>>CCCCC\C=C1/[C@@H]2N(C)C3=C(C=CC=C3)[C@@]22CC(=O)O[C@@]12C	[CH3:1][CH2:2][CH2:3][CH2:4][CH2:5][CH:6]([O:7][C:8](=[O:9])[CH2:10][C:11]1=[CH:12][N:13]([CH3:14])[C:15]2=[C:16]1[CH:17]=[CH:18][CH:19]=[CH:20]2)[C:21]#[C:22][CH3:23]>>[CH3:1][CH2:2][CH2:3][CH2:4][CH2:5]\[CH:22]=[C:21]1/[C@@H:12]2[N:13]([CH3:14])[C:15]3=[C:16]([CH:17]=[CH:18][CH:19]=[CH:20]3)[C@@:11]22[CH2:10][C:8](=[O:7])[O:9][C@@:6]12[CH3:23]
185	CC(C)(C)OC(=O)N1C(=O)C(F)C2=C1C=CC=C2.O=N(=O)C=C1COC1>>CC(C)(C)OC(=O)N1C(=O)[C@@](F)(C2=C1C=CC=C2)C1(CN(=O)=O)COC1	[#6:1][C:2]([#6:3])([#6:4])[#8:5]-[#6:6](=[O:7])-[#7:8]-1-[#6:9](=[O:10])-[#6:11]([F:12])-[#6:13]-2=[#6:14]-1-[#6:15]=[#6:16]-[#6:17]=[#6:18]-2.[O:19]=[N:20](=[O:21])\[#6:22]=[#6:23]-1\[#6:24]-[#8:25]-[#6:26]-1>>[#6:4][C:2]([#6:3])([#6:1])[#8:5]-[#6:6](=[O:7])-[#7:8]-1-[#6:9](=[O:10])[C@@:11]([F:12])([#6:13]-2=[#6:14]-1-[#6:15]=[#6:16]-[#6:17]=[#6:18]-2)[C:23]1([#6:22][N:20](=[O:19])=[O:21])[#6:2…
186	OC1=CC=C(C=C1)C1=C(I)C=CC=C1.CC(=O)C1=CC=C(C=C=C)C=C1>>CC(=O)C1=CC=C(C=C1)C1=C(C)C2=CC=CC=C2C11C=CC(=O)C=C1	[#6:1]-[#6:2](=[O:3])-[#6:4]-1=[#6:5]-[#6:6]=[#6:7](-[#6:8]=[C:9]=[#6:10])-[#6:11]=[#6:12]-1.[#8:13]-[#6:14]-1=[#6:15]-[#6:16]=[#6:17](-[#6:18]=[#6:19]-1)-[#6:20]-1=[#6:21]([I:22])-[#6:23]=[#6:24]-[#6:25]=[#6:26]-1>>[#6:1]-[#6:2](=[O:3])-[#6:4]-1=[#6:5]-[#6:6]=[#6:7](-[#6:11]=[#6:12]-1)-[#6:8]1=[#6:9](-[#6:10])-[#6:21]-2=[#6:23]-[#6:24]=[#6:25]-[#6:26]=[#6:20]-2[C:17]11[#6:16]=[#6:15]-[#6:14](=[O…
187	COC(=O)\C=C\COC1=CC=CC=C1C=O.NCC1=CC=CO1.CC1=CC=C(CC(O)=O)C=C1>>COC(=O)C1=C(CC2=CC=C(C)C=C2)N(CC2=CC=CO2)[C@@H]2[C@H]1COC1=C2C=CC=C1	[#6:1]-[#6:2]-1=[#6:3]-[#6:4]=[#6:5](-[#6:6]-[#6:7](-[#8:8])=[O:9])-[#6:10]=[#6:11]-1.[#7:12]-[#6:13]-[#6:14]-1=[#6:15]-[#6:16]=[#6:17]-[#8:18]-1.[#6:19]-[#8:20]-[#6:21](=[O:22])\[#6:23]=[#6:24]\[#6:25]-[#8:26]-[#6:27]-1=[#6:28]-[#6:29]=[#6:30]-[#6:31]=[#6:32]-1-[#6:33]=[O:34]>>[#6:19]-[#8:20]-[#6:21](=[O:22])-[#6:23]-1=[#6:7](-[#6:6]-[#6:5]-2=[#6:4]-[#6:3]=[#6:2](-[#6:1])-[#6:11]=[#6:10]-2)-[#7:…
188	COC(=O)C1(CC1C=C)C(=O)OC.CC1(C)C(=O)C(C)(C)C1=S>>COC(=O)C1(CC(SC1=C(C)C)C=C)C(=O)OC.CC(C)=C=O	[#6:1]-[#8:2]-[#6:3](=[O:4])[C:5]1([#6:6]-[#6:7]1-[#6:8]=[#6:9])[#6:10](=[O:11])-[#8:12]-[#6:13].[#6:14][C:15]1([#6:16])[#6:17](=[O:18])[C:19]([#6:20])([#6:21])[#6:22]1=[S:23]>>[#6:13]-[#8:12]-[#6:10](=[O:11])[C:5]1([#6:6]-[#6:7](-[#16:23]\[#6:22]1=[#6:19](\[#6:21])-[#6:20])-[#6:8]=[#6:9])[#6:3](=[O:4])-[#8:2]-[#6:1].[#6:14]-[#6:15](-[#6:16])=[C:17]=[O:18]
189	CN1C(=O)\C(=C(\C#N)C(=O)C2=CC=CC=C2)C2=C1C=CC=C2.C\C=C\CC1=CC=C(O1)C=O>>C[C@@H]1[C@@H](CC2=CC=C(O2)C=O)OC(C2=CC=CC=C2)=C(C#N)[C@]11C(=O)N(C)C2=C1C=CC=C2	[#6:1]-[#7:2]-1-[#6:3](=[O:4])\[#6:5](=[#6:6](\[C:7]#[N:8])-[#6:9](=[O:10])-[#6:11]-2=[#6:12]-[#6:13]=[#6:14]-[#6:15]=[#6:16]-2)-[#6:17]-2=[#6:18]-1-[#6:19]=[#6:20]-[#6:21]=[#6:22]-2.[#6:23]\[#6:24]=[#6:25]\[#6:26]-[#6:27]-1=[#6:28]-[#6:29]=[#6:30](-[#8:31]-1)-[#6:32]=[O:33]>>[#6:23]-[#6@@H:24]1-[#6@@H:25](-[#6:26]-[#6:27]-2=[#6:28]-[#6:29]=[#6:30](-[#8:31]-2)-[#6:32]=[O:33])-[#8:10]-[#6:9](-[#6:…
190	FC(F)(F)\C=C1\C(=O)NC2=C1C=CC=C2.C\C=C(\C=C\C=O)/C1=CC=CC=C1>>CC1=C(C[C@@H](CO)[C@H](C(F)(F)F)[C@@]11C(=O)NC2=C1C=CC=C2)C1=CC=CC=C1	[#6:1]\[#6:2]=[#6:3](\[#6:4]=[#6:5]\[#6:6]=[O:7])/[#6:8]-1=[#6:9]-[#6:10]=[#6:11]-[#6:12]=[#6:13]1.[F:14][C:15]([F:16])([F:17])\[#6:18]=[#6:19]-1\[#6:20](=[O:21])-[#7:22]-[#6:23]-2=[#6:24]-1-[#6:25]=[#6:26]-[#6:27]=[#6:28]-2>>[#6:1]-[#6:2]1=[#6:3](-[#6:4]-[#6@@H:5](-[#6:6]-[#8:7])-[#6@H:18]([C:15]([F:14])([F:16])[F:17])[C@@:19]11[#6:20](=[O:21])-[#7:22]-[#6:23]-2=[#6:24]1-[#6:25]=[#6:26]-[#6:27]=…
191	FC(F)(F)\C=C1\C(=O)NC2=C1C=CC=C2.C\C=C(\C=C\C=O)/C1=CC=CC=C1>>C[C@]12C(O)[C@H](C=C1C1=CC=CC=C1)[C@H](C(F)(F)F)[C@@]21C(=O)NC2=C1C=CC=C2	[F:1][C:2]([F:3])([F:4])\[#6:5]=[#6:6]-1\[#6:7](=[O:8])-[#7:9]-[#6:10]-2=[#6:11]-1-[#6:12]=[#6:13]-[#6:14]=[#6:15]-2.[#6:16]\[#6:17]=[#6:18](\[#6:19]=[#6:20]\[#6:21]=[O:22])/[#6:23]-1=[#6:24]-[#6:25]=[#6:26]-[#6:27]=[#6:28]1>>[#6:16][C@:17]12[#6:21](-[#8:22])-[#6@H:20](-[#6:19]=[#6:18]1-[#6:23]-1=[#6:28]-[#6:27]=[#6:26]-[#6:25]=[#6:24]-1)-[#6@H:5]([C:2]([F:1])([F:3])[F:4])[C@@:6]21[#6:7](=[O:8])-…
192	OC(C#CC1CC1)C1=CC=CC=C1O.O=P(C1=CC=CC=C1)C1=CC=CC=C1>>O=P(C1=C(CC2CC2)OC2=C1C=CC=C2)(C1=CC=CC=C1)C1=CC=CC=C1	[O:1]=[#15:2](-[#6:3]-1=[#6:4]-[#6:5]=[#6:6]-[#6:7]=[#6:8]-1)-[#6:9]-1=[#6:10]-[#6:11]=[#6:12]-[#6:13]=[#6:14]-1.[#8:15]-[#6:16]([C:17]#[C:18][#6:19]-1-[#6:20]-[#6:21]-1)-[#6:22]-1=[#6:23]-[#6:24]=[#6:25]-[#6:26]=[#6:27]-1-[#8:28]>>[#8:15].[O:1]=[P:2]([#6:16]-1=[#6:17](-[#6:18]-[#6:19]-2-[#6:20]-[#6:21]-2)-[#8:28]-[#6:27]-2=[#6:22]-1-[#6:23]=[#6:24]-[#6:25]=[#6:26]-2)([#6:3]-1=[#6:8]-[#6:7]=[#6:6…
193	CC(=O)C1=CC=C(C)C=C1.CC1=CC=C(N)C=C1.O=O.CCOC(=O)CC(C)=O>>CCOC(=O)C1=C(C=O)N(C(=C1)C1=CC=C(C)C=C1)C1=CC=C(C)C=C1.O.O.O	[#6:1]-[#6:2]-[#8:3]-[#6:4](=[O:5])-[#6:6]-[#6:7](-[#6:8])=[O:9].[O:10]=[O:11].[#6:12]-[#6:13]-1=[#6:14]-[#6:15]=[#6:16](-[#7:17])-[#6:18]=[#6:19]-1.[#6:20]-[#6:21](=[O:22])-[#6:23]-1=[#6:24]-[#6:25]=[#6:26](-[#6:27])-[#6:28]=[#6:29]-1>>[#8:9].[#8:22].[#8:11].[#6:1]-[#6:2]-[#8:3]-[#6:4](=[O:5])-[#6:6]-1=[#6:7](-[#6:8]=[O:10])-[#7:17](-[#6:21](=[#6:20]-1)-[#6:23]-1=[#6:24]-[#6:25]=[#6:26](-[#6:27]…
194	C=C=COC1=CC=CC=C1.IC1=CC=CC=C1.CCNCC.O=C=O>>CCN(CC)C(=O)OC(OC1=CC=CC=C1)C(=C)C1=CC=CC=C1	[O:1]=[C:2]=[O:3].[#6:4]-[#6:5]-[#7:6]-[#6:7]-[#6:8].[I:9][#6:10]-1=[#6:11]-[#6:12]=[#6:13]-[#6:14]=[#6:15]-1.[#6:16]=[C:17]=[#6:18]-[#8:19]-[#6:20]-1=[#6:21]-[#6:22]=[#6:23]-[#6:24]=[#6:25]-1>>[#6:4]-[#6:5]-[#7:6](-[#6:7]-[#6:8])-[#6:2](=[O:1])-[#8:3]-[#6:18](-[#8:19]-[#6:20]-1=[#6:25]-[#6:24]=[#6:23]-[#6:22]=[#6:21]-1)-[#6:17](=[#6:16])-[#6:10]-1=[#6:11]-[#6:12]=[#6:13]-[#6:14]=[#6:15]-1.[I:9]
195	OC1=CC=CC=C1N\C(=C/C(=O)C1=CC=CC=C1)C1=CC=CC=C1.O=O>>OC1(OC2=C(C=CC=C2)N=C1C1=CC=CC=C1)C(=O)C1=CC=CC=C1	[O:1]=[O:2].[#8:3]-[#6:4]-1=[#6:5]-[#6:6]=[#6:7]-[#6:8]=[#6:9]-1-[#7:10]\[#6:11](=[#6:12]/[#6:13](=[O:14])-[#6:15]-1=[#6:16]-[#6:17]=[#6:18]-[#6:19]=[#6:20]-1)-[#6:21]-1=[#6:22]-[#6:23]=[#6:24]-[#6:25]=[#6:26]-1>>[#8:1].[#8:2][C:12]1([#8:3]-[#6:4]-2=[#6:9](-[#6:8]=[#6:7]-[#6:6]=[#6:5]-2)-[#7:10]=[#6:11]1-[#6:21]-1=[#6:26]-[#6:25]=[#6:24]-[#6:23]=[#6:22]-1)[#6:13](=[O:14])-[#6:15]-1=[#6:20]-[#6:19…
196	COC(=O)C(=C)CN(C(=O)C#CC1=CC=CC=C1)S(=O)(=O)C1=CC=C(C)C=C1.[I-].CC1=CC=C(C=C1)S(=O)(=O)NN>>COC(=O)C1(CS(=O)(=O)C2=CC=C(C)C=C2)CN(C(=O)\C1=C(\I)C1=CC=CC=C1)S(=O)(=O)C1=CC=C(C)C=C1	[#6:1]-[#6:2]-1=[#6:3]-[#6:4]=[#6:5](-[#6:6]=[#6:7]-1)[S:8](=[O:9])(=[O:10])[#7:11]-[#7:12].[I-:13].[#6:14]-[#8:15]-[#6:16](=[O:17])-[#6:18](=[#6:19])-[#6:20]-[#7:21](-[#6:22](=[O:23])[C:24]#[C:25][#6:26]-1=[#6:27]-[#6:28]=[#6:29]-[#6:30]=[#6:31]-1)[S:32](=[O:33])(=[O:34])[#6:35]-1=[#6:36]-[#6:37]=[#6:38](-[#6:39])-[#6:40]=[#6:41]-1>>[#6:14]-[#8:15]-[#6:16](=[O:17])[C:18]1([#6:19][S:8](=[O:9])(=[…
197	C(NC1=CON=C1)C#CC1=CC=CC=C1C#CC1=CC=CC=C1>>O1N=CC2=C1C1=C(C=N2)C(=CC2=C1C=CC=C2)C1=CC=CC=C1	[#6:1](-[#7:2]-[#6:3]-1=[#6:4]-[#8:5]-[#7:6]=[#6:7]-1)[C:8]#[C:9][#6:10]-1=[#6:11]-[#6:12]=[#6:13]-[#6:14]=[#6:15]-1[C:16]#[C:17][#6:18]-1=[#6:19]-[#6:20]=[#6:21]-[#6:22]=[#6:23]-1>>[#8:5]-1-[#7:6]=[#6:7]-[#6:3]-2=[#6:4]-1-[#6:9]-1=[#6:8](-[#6:1]=[#7:2]-2)-[#6:17](=[#6:16]-[#6:15]-2=[#6:10]-1-[#6:11]=[#6:12]-[#6:13]=[#6:14]-2)-[#6:18]-1=[#6:23]-[#6:22]=[#6:21]-[#6:20]=[#6:19]-1
198	CN(C)C#N.CC(C)(Br)C(=O)NOCC1=CC=CC=C1>>CN(C)C1=NC(C)(C)C(=O)N1OCC1=CC=CC=C1	[#6:1][C:2]([#6:3])([Br:4])[#6:5](=[O:6])-[#7:7]-[#8:8]-[#6:9]-[#6:10]-1=[#6:11]-[#6:12]=[#6:13]-[#6:14]=[#6:15]-1.[#6:16]-[#7:17](-[#6:18])[C:19]#[N:20]>>[#6:16]-[#7:17](-[#6:18])-[#6:19]-1=[#7:20][C:2]([#6:3])([#6:1])[#6:5](=[O:6])-[#7:7]-1-[#8:8]-[#6:9]-[#6:10]-1=[#6:15]-[#6:14]=[#6:13]-[#6:12]=[#6:11]-1.[Br:4]
199	C1=CC=NC=C1.CCOC(=O)C(CC1=CC=CC=C1)=C=C.O=O>>CCOC(=O)C1=C(N2C=CC=CC2=C1C=O)C1=CC=CC=C1	[O:1]=[O:2].[#6:3]-[#6:4]-[#8:5]-[#6:6](=[O:7])-[#6:8](-[#6:9]-[#6:10]-1=[#6:11]-[#6:12]=[#6:13]-[#6:14]=[#6:15]-1)=[C:16]=[#6:17].[#6:18]-1=[#6:19]-[#6:20]=[#7:21]-[#6:22]=[#6:23]-1>>[#6:3]-[#6:4]-[#8:5]-[#6:6](=[O:7])-[#6:8]-1=[#6:9](-[#7:21]-2-[#6:22]=[#6:23]-[#6:18]=[#6:19]-[#6:20]-2=[#6:16]-1-[#6:17]=[O:2])-[#6:10]-1=[#6:15]-[#6:14]=[#6:13]-[#6:12]=[#6:11]-1.[#8:1]
200	O=N(=O)C1=CC=CC=C1C#CC1CC1.CCOC(=O)C(F)(F)Br>>CCOC(=O)C(F)(F)C1(NC2=C(C=CC=C2)C1=O)C1CC1.[Br-]	[#6:1]-[#6:2]-[#8:3]-[#6:4](=[O:5])[C:6]([F:7])([F:8])[Br:9].[O:10]=[N:11](=[O:12])[#6:13]-1=[#6:14]-[#6:15]=[#6:16]-[#6:17]=[#6:18]-1[C:19]#[C:20][#6:21]-1-[#6:22]-[#6:23]-1>>[Br-:9].[#6:1]-[#6:2]-[#8:3]-[#6:4](=[O:5])[C:6]([F:7])([F:8])[C:20]1([#7:11]-[#6:13]-2=[#6:18](-[#6:17]=[#6:16]-[#6:15]=[#6:14]-2)-[#6:19]1=[O:12])[#6:21]-1-[#6:23]-[#6:22]-1.[#8:10]
201	CC1=CC(C)=C(N)C=C1.CC1=C(C=CC=C1)C#C.CS(C)=O>>CC1=CC(C)=C2N=CC=C(C2=C1)C1=C(C)C=CC=C1.CS.O	[#6:1][S:2]([#6:3])=[O:4].[#6:5]-[#6:6]-1=[#6:7](-[#6:8]=[#6:9]-[#6:10]=[#6:11]-1)[C:12]#[C:13].[#6:14]-[#6:15]-1=[#6:16]-[#6:17](-[#6:18])=[#6:19](-[#7:20])-[#6:21]=[#6:22]-1>>[#8:4].[#6:1]-[#16:2].[#6:14]-[#6:15]-1=[#6:16]-[#6:17](-[#6:18])=[#6:19]-2-[#7:20]=[#6:3]-[#6:13]=[#6:12](-[#6:21]-2=[#6:22]-1)-[#6:7]-1=[#6:6](-[#6:5])-[#6:11]=[#6:10]-[#6:9]=[#6:8]-1
EXTERNAL EXPERTS REACTIONS
no.	SMILES	CORRECT MAPPING
Anna Domżalska, Institute of Organic Chemistry PAS
1.	OC1=CC=CC=C1\N=C\C1=CC=CC=C1Cl.CCOC=C>>CCO[C@@H]1C[C@@H](NC2=C1C=CC=C2O)C1=C(Cl)C=CC=C1	[OH:1][C:2]1=[CH:3][CH:4]=[CH:5][CH:6]=[C:7]1\[N:8]=[CH:9]\[C:10]1=[CH:11][CH:12]=[CH:13][CH:14]=[C:15]1[Cl:16].[CH3:17][CH2:18][O:19][CH:20]=[CH2:21]>>[CH3:17][CH2:18][O:19][C@H:20]1[CH2:21][C@H:9]([NH:8][C:7]2=[C:6]1[CH:5]=[CH:4][CH:3]=[C:2]2[OH:1])[C:10]1=[C:15]([Cl:16])[CH:14]=[CH:13][CH:12]=[CH:11]1
2.	CC[C@H](OCC=C)\C=C\C1=CC=CO1>>CC\C=C\C([C@H](C)C=O)C1=CC=CO1	[CH3:1][CH2:2][C@H:3]([O:4][CH2:5][CH:6]=[CH2:7])\[CH:8]=[CH:9]\[C:10]1=[CH:11][CH:12]=[CH:13][O:14]1>>[CH3:1][CH2:2]\[CH:3]=[CH:8]\[CH:9]([C@H:6]([CH3:7])[CH:5]=[O:4])[C:10]1=[CH:11][CH:12]=[CH:13][O:14]1
3.	COC1=CC(OC)=CC(Br)=C1.CC(C)(C)CC(C)(C)N>>COC1=CC(OC)=CC(NC(C)(C)CC(C)(C)C)=C1	[CH3:1][C:2]([CH3:3])([CH3:4])[CH2:5][C:6]([CH3:7])([CH3:8])[NH2:9].[CH3:10][O:11][C:12]1=[CH:13][C:14]([O:15][CH3:16])=[CH:17][C:18]([Br:19])=[CH:20]1>>[CH3:16][O:15][C:14]1=[CH:13][C:12]([O:11][CH3:10])=[CH:20][C:18]([NH:9][C:6]([CH3:7])([CH3:8])[CH2:5][C:2]([CH3:1])([CH3:4])[CH3:3])=[CH:17]1.[Br:19]
4.	CC(=O)\C=C\C1=CC(=CC=C1)N(=O)=O>>CC(=O)O\C=C\C1=CC(=CC=C1)N(=O)=O	[CH3:1][C:2](=[O:3])\[CH:4]=[CH:5]\[C:6]1=[CH:7][C:8](=[CH:9][CH:10]=[CH:11]1)[N:12](=[O:13])=[O:14].[O:15]>>[CH3:1][C:2](=[O:3])[O:15]\[CH:4]=[CH:5]\[C:6]1=[CH:7][C:8](=[CH:9][CH:10]=[CH:11]1)[N:12](=[O:14])=[O:13]
5.	COC1=CC=CC=C1C(Cl)=O.CC#CC1=CC=CC=C1>>CC1=C(OC2=CC=CC=C2C1=O)C1=CC=CC=C1	[CH3:1][C:2]#[C:3][C:4]1=[CH:5][CH:6]=[CH:7][CH:8]=[CH:9]1.[CH3:10][O:11][C:12]1=[CH:13][CH:14]=[CH:15][CH:16]=[C:17]1[C:18]([Cl:19])=[O:20]>>[CH3:1][C:2]1=[C:3]([O:11][C:12]2=[CH:13][CH:14]=[CH:15][CH:16]=[C:17]2[C:18]1=[O:20])[C:4]1=[CH:9][CH:8]=[CH:7][CH:6]=[CH:5]1.[C:10].[Cl:19]
6.	FC(F)(F)\C=C\N1CCCC1=O>>FC(F)(F)C1=CNCCCC1=O	[F:1][C:2]([F:3])([F:4])\[CH:5]=[CH:6]\[N:7]1[CH2:8][CH2:9][CH2:10][C:11]1=[O:12]>>[F:1][C:2]([F:3])([F:4])[C:5]1=[CH:6][NH:7][CH2:8][CH2:9][CH2:10][C:11]1=[O:12]
7.	COC1=CC=CC=C1I.CC(C)(C)OC(=O)C=C>>COC1=CC=CC=C1\C=C\C(=O)OC(C)(C)C	[CH3:1][C:2]([CH3:3])([CH3:4])[O:5][C:6](=[O:7])[CH:8]=[CH2:9].[CH3:10][O:11][C:12]1=[CH:13][CH:14]=[CH:15][CH:16]=[C:17]1[I:18]>>[CH3:10][O:11][C:12]1=[CH:13][CH:14]=[CH:15][CH:16]=[C:17]1\[CH:9]=[CH:8]\[C:6](=[O:7])[O:5][C:2]([CH3:4])([CH3:3])[CH3:1].[I:18]
8.	O=CC1=CC=CC=C1.CCOC(=O)C(OCC=C)P(=O)(OCC)OCC>>OC(=O)C(=O)C(CC=C)C1=CC=CC=C1	[O:14]=[CH:3][C:4]1=[CH:5][CH:6]=[CH:7][CH:8]=[CH:9]1.[CH3:2][CH2:15][O:10][C:11](=[O:12])[CH:13]([O:16][CH2:1][CH:17]=[CH2:18])[P:19](=[O:20])([O:21][CH2:22][CH3:23])[O:24][CH2:25][CH3:26]>>[OH:4][C:11](=[O:12])[C:13](=[O:16])[CH:3]([CH2:18][CH:17]=[CH2:1])[C:4]1=[CH:5][CH:6]=[CH:7][CH:8]=[CH:9]1
9.	COC1=CC=CC(C=O)=C1.COC(=O)CC(=O)OC>>COC(=O)C(=CC1=CC(OC)=CC=C1)C(=O)OC	[CH3:1][O:2][C:3](=[O:4])[CH2:5][C:6](=[O:7])[O:8][CH3:9].[CH3:10][O:11][C:12]1=[CH:13][CH:14]=[CH:15][C:16]([CH:17]=[O:18])=[CH:19]1>>[OH2:18].[CH3:1][O:2][C:3](=[O:4])[C:5](=[CH:17][C:16]1=[CH:19][C:12]([O:11][CH3:10])=[CH:13][CH:14]=[CH:15]1)[C:6](=[O:7])[O:8][CH3:9]
10.	CC(C)(C)OC(=O)NC(C1=C(F)C=CC=C1)S(=O)(=O)C1=CC=CC=C1.C[N+]([O-])=O>>CC(C)(C)OC(=O)NC(C[N+]([O-])=O)C1=C(F)C=CC=C1.OS(=O)C1=CC=CC=C1	[CH3:1][C:2]([CH3:3])([CH3:4])[O:5][C:6](=[O:7])[NH:8][CH:9]([C:10]1=[C:11]([F:12])[CH:13]=[CH:14][CH:15]=[CH:16]1)[S:17](=[O:18])(=[O:19])[C:20]1=[CH:21][CH:22]=[CH:23][CH:24]=[CH:25]1.[CH3:26][N+:27]([O-:28])=[O:29]>>[CH3:4][C:2]([CH3:3])([CH3:1])[O:5][C:6](=[O:7])[NH:8][CH:9]([CH2:26][N+:27]([O-:28])=[O:29])[C:10]1=[C:11]([F:12])[CH:13]=[CH:14][CH:15]=[CH:16]1.[OH:19][S:17](=[O:18])[C:20]1=[CH…
11.	COC1=C(OC)C=C(C=C1)C(CCC#N)[N+]([O-])=O.[O-][Mn](=O)(=O)=O>>COC1=C(OC)C=C(C=C1)C(=O)CCC#N.O=[Mn]=O	[O-:1][Mn:2](=[O:3])(=[O:4])=[O:5].[CH3:6][O:7][C:8]1=[C:9]([O:10][CH3:11])[CH:12]=[C:13]([CH:14]=[CH:15]1)[CH:16]([CH2:17][CH2:18][C:19]#[N:20])[N+:21]([O-:22])=[O:23]>>[O:3]=[Mn:2]=[O:4].[CH3:6][O:7][C:8]1=[C:9]([O:10][CH3:11])[CH:12]=[C:13]([CH:14]=[CH:15]1)[C:16](=[O:5])[CH2:17][CH2:18][C:19]#[N:20].[N:21].[O:22].[O:1].[O:23]
12.	[O-][N+](=O)C1=CC=CC(C=O)=C1.C[N+]([O-])=O>>OC(C[N+]([O-])=O)C1=CC(=CC=C1)[N+]([O-])=O	[O-:1][N+:2](=[O:3])[C:4]1=[CH:5][CH:6]=[CH:7][C:8]([CH:9]=[O:10])=[CH:11]1.[CH3:12][N+:13]([O-:14])=[O:15]>>[OH:10][CH:9]([CH2:12][N+:13]([O-:14])=[O:15])[C:8]1=[CH:11][C:4](=[CH:5][CH:6]=[CH:7]1)[N+:2]([O-:1])=[O:3]
13.	CC1=CC(=CC(C)=C1)C#CCOCC=C.[C-]#[O+]>>[H][C@@]12COCC1=C(C(=O)C2)C1=CC(C)=CC(C)=C1	[CH3:1][C:2]1=[CH:3][C:4](=[CH:5][C:6]([CH3:7])=[CH:8]1)[C:9]#[C:10][CH2:11][O:12][CH2:13][CH:14]=[CH2:15].[C-:16]#[O+:17]>>[CH3:1][C:2]1=[CH:3][C:4](=[CH:5][C:6]([CH3:7])=[CH:8]1)[C:9]1=[C:10]2[CH2:11][O:12][CH2:13][C@H:14]2[CH2:15][C:16]1=[O:17]
14.	COC1=CC=C(C=C1)C(\C)=N\NS(=O)(=O)C1=CC=C(C)C=C1.O=CC1=CC=CC=C1>>COC1=CC=C(C=C1)C(=C)C(O)C1=CC=CC=C1.N#N.CC1=CC=C(C=C1)S([O-])(=O)=O	[O:1]=[CH:2][C:3]1=[CH:4][CH:5]=[CH:6][CH:7]=[CH:8]1.[CH3:9][O:10][C:11]1=[CH:12][CH:13]=[C:14]([CH:15]=[CH:16]1)[C:17](\[CH3:18])=[N:19]\[NH:20][S:21](=[O:22])(=[O:23])[C:24]1=[CH:25][CH:26]=[C:27]([CH3:28])[CH:29]=[CH:30]1.[O:31]>>[CH3:28][C:27]1=[CH:26][CH:25]=[C:24]([CH:30]=[CH:29]1)[S:21]([O-:31])(=[O:22])=[O:23].[N:20]#[N:19].[CH3:9][O:10][C:11]1=[CH:16][CH:15]=[C:14]([CH:13]=[CH:12]1)[C:17…
15.	C(OCC1=CC=CC=C1)\C=C\C1=CC=CC=C1.[N-]=[N+]=CC1=CC=CC=C1>>C(OCC1=CC=CC=C1)[C@H]1[C@@H]([C@@H]1C1=CC=CC=C1)C1=CC=CC=C1	[N-:1]=[N+:2]=[CH:3][C:4]1=[CH:5][CH:6]=[CH:7][CH:8]=[CH:9]1.[CH2:10]([O:11][CH2:12][C:13]1=[CH:14][CH:15]=[CH:16][CH:17]=[CH:18]1)\[CH:19]=[CH:20]\[C:21]1=[CH:22][CH:23]=[CH:24][CH:25]=[CH:26]1>>[CH2:10]([O:11][CH2:12][C:13]1=[CH:18][CH:17]=[CH:16][CH:15]=[CH:14]1)[C@H:19]1[C@@H:20]([C@@H:3]1[C:4]1=[CH:5][CH:6]=[CH:7][CH:8]=[CH:9]1)[C:21]1=[CH:26][CH:25]=[CH:24][CH:23]=[CH:22]1.[N:2].[N:1]
16.	FC(F)(F)C1=CC=C(C=O)C=C1.CCCCOP(=O)(OCCCC)C=C>>CCCCOP(=O)(CCC(=O)C1=CC=C(C=C1)C(F)(F)F)OCCCC	[F:1][C:2]([F:3])([F:4])[C:5]1=[CH:6][CH:7]=[C:8]([CH:9]=[O:10])[CH:11]=[CH:12]1.[CH3:13][CH2:14][CH2:15][CH2:16][O:17][P:18](=[O:19])([O:20][CH2:21][CH2:22][CH2:23][CH3:24])[CH:25]=[CH2:26]>>[CH3:24][CH2:23][CH2:22][CH2:21][O:20][P:18](=[O:19])([CH2:25][CH2:26][C:9](=[O:10])[C:8]1=[CH:7][CH:6]=[C:5]([CH:12]=[CH:11]1)[C:2]([F:1])([F:3])[F:4])[O:17][CH2:16][CH2:15][CH2:14][CH3:13]
17.	CCOC(=O)CC1=CC=CC=C1.C=[Ti](C1C=CC=C1)C1C=CC=C1>>CCOC(=C)CC1=CC=CC=C1.O=[Ti](C1C=CC=C1)C1C=CC=C1	[CH3:1][CH2:2][O:3][C:4](=[O:5])[CH2:6][C:7]1=[CH:8][CH:9]=[CH:10][CH:11]=[CH:12]1.[CH2:13]=[Ti:14]([CH:15]1[CH:16]=[CH:17][CH:18]=[CH:19]1)[CH:20]1[CH:21]=[CH:22][CH:23]=[CH:24]1>>[CH3:1][CH2:2][O:3][C:4](=[CH2:13])[CH2:6][C:7]1=[CH:12][CH:11]=[CH:10][CH:9]=[CH:8]1.[O:5]=[Ti:14]([CH:15]1[CH:16]=[CH:17][CH:18]=[CH:19]1)[CH:20]1[CH:21]=[CH:22][CH:23]=[CH:24]1
18.	CCC=O.COCCN.[C-]#[N+]C1CCCCC1.OC1=CC=CC=C1[N+]([O-])=O>>CCC(N(CCOC)C1=CC=CC=C1[N+]([O-])=O)C(=O)NC1CCCCC1	[OH:1][C:2]1=[CH:3][CH:4]=[CH:5][CH:6]=[C:7]1[N+:8]([O-:9])=[O:10].[C-:11]#[N+:12][CH:13]1[CH2:14][CH2:15][CH2:16][CH2:17][CH2:18]1.[CH3:19][O:20][CH2:21][CH2:22][NH2:23].[CH3:24][CH2:25][CH:26]=[O:27]>>[OH2:27].[CH3:24][CH2:25][CH:26]([N:23]([CH2:22][CH2:21][O:20][CH3:19])[C:2]1=[CH:3][CH:4]=[CH:5][CH:6]=[C:7]1[N+:8]([O-:9])=[O:10])[C:11](=[O:1])[NH:12][CH:13]1[CH2:18][CH2:17][CH2:16][CH2:15][CH…
19.	CCOC(=O)C(=C\C1=CC=C(OC)C=C1)\N=[N+]=[N-].[N-]=[N+]=CC(=O)C1=CC=CC=C1>>CCOC(=O)C1=CC2=CC=C(OC)C=C2C(CC2=CC=CC=C2)=N1.N#N.N#N	[N-:1]=[N+:2]=[CH:3][C:4](=[O:5])[C:6]1=[CH:7][CH:8]=[CH:9][CH:10]=[CH:11]1.[CH3:12][CH2:13][O:14][C:15](=[O:16])[C:17](=[CH:18]\[C:19]1=[CH:20][CH:21]=[C:22]([O:23][CH3:24])[CH:25]=[CH:26]1)\[N:27]=[N+:28]=[N-:29]>>[N:27]#[N:28].[N:1]#[N:2].[CH3:12][CH2:13][O:14][C:15](=[O:16])[C:17]1=[CH:18][C:19]2=[CH:26][CH:25]=[C:22]([O:23][CH3:24])[CH:21]=[C:20]2[C:3]([CH2:4][C:6]2=[CH:7][CH:8]=[CH:9][CH:10…
20.	CCOC(=O)C(=C)C(OC(=O)OC(C)(C)C)C1=CC=CC=C1.[H]C(=O)C1=C(C=CC=C1)[N+]([O-])=O>>CCOC(=O)\C(\C=C\C1=C(C=CC=C1)[N+]([O-])=O)=C\C1=CC=CC=C1.O=C=O.CC(C)(C)O	[CH3:1][CH2:2][O:3][C:4](=[O:5])[C:6](=[CH2:7])[CH:8]([O:30][C:31](=[O:32])[O:9][C:10]([CH3:11])([CH3:12])[CH3:13])[C:14]1=[CH:15][CH:16]=[CH:17][CH:18]=[CH:19]1.[H][C:20](=[O:33])[C:21]1=[C:22]([CH:23]=[CH:24][CH:25]=[CH:26]1)[N+:27]([O-:28])=[O:29]>>[CH3:1][CH2:2][O:3][C:4](=[O:5])\[C:6](\[CH:7]=[CH:20]\[C:21]1=[C:22]([CH:23]=[CH:24][CH:25]=[CH:26]1)[N+:27]([O-:28])=[O:29])=[CH:8]\[C:14]1=[CH:1…
21.	CC(C)[C@H](N)CO>>CC(C)[C@H]1CN1	[CH3:1][CH:2]([CH3:3])[C@H:4]([NH2:5])[CH2:6][OH:7]>>[OH2:7].[CH3:3][CH:2]([CH3:1])[C@H:4]1[CH2:6][NH:5]1
22.	CC(C)(C)OC1=CC=C(Br)C=C1.OC1=CC=CC=C1>>CC(C)(C)OC1=CC=C(OC2=CC=CC=C2)C=C1	[OH:1][C:2]1=[CH:3][CH:4]=[CH:5][CH:6]=[CH:7]1.[CH3:8][C:9]([CH3:10])([CH3:11])[O:12][C:13]1=[CH:14][CH:15]=[C:16]([Br:17])[CH:18]=[CH:19]1>>[CH3:11][C:9]([CH3:10])([CH3:8])[O:12][C:13]1=[CH:19][CH:18]=[C:16]([O:1][C:2]2=[CH:3][CH:4]=[CH:5][CH:6]=[CH:7]2)[CH:15]=[CH:14]1.[Br:17]
23.	CC1=CC=C(C=O)C=C1.[N-]=[N+]=[N-].[Na+]>>CC1=CC=C(C=C1)C#N	[Na+:1].[N-:2]=[N+:3]=[N-:4].[CH3:5][C:6]1=[CH:7][CH:8]=[C:9]([CH:10]=[O:11])[CH:12]=[CH:13]1>>[CH3:5][C:6]1=[CH:13][CH:12]=[C:9]([CH:8]=[CH:7]1)[C:10]#[N:4].[N:3].[N:2].[Na:1].[O:11]
24.	O=C1CCCCC1.OCCC=C>>O[C@H]1CCOC2(CCCCC2)C1	[O:1]=[C:2]1[CH2:3][CH2:4][CH2:5][CH2:6][CH2:7]1.[OH:8][CH2:9][CH2:10][CH:11]=[CH2:12]>>[OH:1][C@H:11]1[CH2:10][CH2:9][O:8][C:2]2([CH2:7][CH2:6][CH2:5][CH2:4][CH2:3]2)[CH2:12]1
25.	CC(C)=O.CCOC(=O)\C=C\C1=CC=CC=C1>>O=C1CC(CC(=O)C1)C1=CC=CC=C1	[CH3:1][CH2:2][O:3][C:4](=[O:5])\[CH:6]=[CH:7]\[C:8]1=[CH:9][CH:10]=[CH:11][CH:12]=[CH:13]1.[CH3:14][C:15]([CH3:16])=[O:17]>>[O:5]=[C:4]1[CH2:6][CH:7]([CH2:14][C:15](=[O:17])[CH2:16]1)[C:8]1=[CH:13][CH:12]=[CH:11][CH:10]=[CH:9]1.[C:1].[C:2].[O:3]
Michał Pieczykolan, PhD, Institute of Organic Chemistry PAS
no.	SMILES	CORRECT MAPPING
1	C[C@H](OC(N)=O)\C=C\C1=CC=C(Br)C=C1.CO>>COC(=O)N[C@@H](\C=C\C)C1=CC=C(Br)C=C1	[CH3:1][OH:2].[CH3:3][C@H:4]([O:5][C:6]([NH2:7])=[O:8])\[CH:9]=[CH:10]\[C:11]1=[CH:12][CH:13]=[C:14]([Br:15])[CH:16]=[CH:17]1>>[OH2:5].[CH3:1][O:2][C:6](=[O:8])[NH:7][C@@H:10](\[CH:9]=[CH:4]\[CH3:3])[C:11]1=[CH:17][CH:16]=[C:14]([Br:15])[CH:13]=[CH:12]1
2	CCOC(=O)CC1=NC=CC=C1.COC1=C(CN)C=CC=C1>>CCOC(=O)C1=C2C=CC=CN2C(=N1)C1=C(OC)C=CC=C1	[CH3:1][O:2][C:3]1=[C:4]([CH2:5][NH2:6])[CH:7]=[CH:8][CH:9]=[CH:10]1.[CH3:11][CH2:12][O:13][C:14](=[O:15])[CH2:16][C:17]1=[N:18][CH:19]=[CH:20][CH:21]=[CH:22]1>>[CH3:11][CH2:12][O:13][C:14](=[O:15])[C:16]1=[C:17]2[CH:22]=[CH:21][CH:20]=[CH:19][N:18]2[C:5](=[N:6]1)[C:4]1=[C:3]([O:2][CH3:1])[CH:10]=[CH:9][CH:8]=[CH:7]1
3	CCOC(=O)\C=C(/[O-])C(=O)OCC.CC1=CC=C(C=O)C=C1.CCCCN>>CCCCN1C(C(C(=O)OCC)=C(O)C1=O)C1=CC=C(C)C=C1	[CH3:1][CH2:2][CH2:3][CH2:4][NH2:5].[CH3:6][C:7]1=[CH:8][CH:9]=[C:10]([CH:11]=[O:12])[CH:13]=[CH:14]1.[CH3:15][CH2:16][O:17][C:18](=[O:19])\[CH:20]=[C:21](/[O-:22])[C:23](=[O:24])[O:25][CH2:26][CH3:27]>>[CH3:1][CH2:2][CH2:3][CH2:4][N:5]1[CH:11]([C:20]([C:18](=[O:19])[O:17][CH2:16][CH3:15])=[C:21]([OH:22])[C:23]1=[O:24])[C:10]1=[CH:13][CH:14]=[C:7]([CH3:6])[CH:8]=[CH:9]1.[C:26].[C:27].[O:25].[O:12]
4	COC1=C(C=O)C=CC(=C1)C#N.NC1=C(O)C=CC=C1>>COC1=C(C=CC(=C1)C#N)C1=NC2=C(O1)C=CC=C2	[NH2:1][C:2]1=[C:3]([OH:4])[CH:5]=[CH:6][CH:7]=[CH:8]1.[CH3:9][O:10][C:11]1=[C:12]([CH:13]=[O:14])[CH:15]=[CH:16][C:17](=[CH:18]1)[C:19]#[N:20]>>[CH3:9][O:10][C:11]1=[C:12]([CH:15]=[CH:16][C:17](=[CH:18]1)[C:19]#[N:20])[C:13]1=[N:1][C:2]2=[C:3]([O:4]1)[CH:5]=[CH:6][CH:7]=[CH:8]2.[O:14]
5	BrC1=CC=C(C=C1)C#N.CC(C)OC(=O)CCC(=O)OC(C)C>>BrC1=CC=C(C=C1)C1=C2C(=O)NC(=C2C(=O)N1)C1=CC=C(Br)C=C1.CC(C)O.CC(C)O	[Br:1][C:2]1=[CH:3][CH:4]=[C:5]([CH:6]=[CH:7]1)[C:8]#[N:9].[CH3:10][CH:11]([CH3:12])[O:13][C:14](=[O:15])[CH2:16][CH2:17][C:18](=[O:19])[O:20][CH:21]([CH3:22])[CH3:23].[Br:24][C:25]1=[CH:26][CH:27]=[C:28]([CH:29]=[CH:30]1)[C:31]#[N:32]>>[CH3:22][CH:21]([CH3:23])[OH:20].[CH3:12][CH:11]([CH3:10])[OH:13].[Br:24][C:25]1=[CH:30][CH:29]=[C:28]([CH:27]=[CH:26]1)[C:31]1=[C:16]2[C:14](=[O:15])[NH:9][C:8](…
6	CC(C)=CCOC(C)(C#C)C1=CC=CC=C1>>CC(C)=CC1=CCOC1(C)C1=CC=CC=C1	[CH3:1][C:2]([CH3:3])=[CH:4][CH2:5][O:6][C:7]([CH3:8])([C:9]#[CH:10])[C:11]1=[CH:12][CH:13]=[CH:14][CH:15]=[CH:16]1>>[CH3:3][C:2]([CH3:1])=[CH:10][C:9]1=[CH:4][CH2:5][O:6][C:7]1([CH3:8])[C:11]1=[CH:16][CH:15]=[CH:14][CH:13]=[CH:12]1
7	CC(O)C1=CC=CO1>>CC1C(O)C=CC1=O	[CH3:1][CH:2]([OH:3])[C:4]1=[CH:5][CH:6]=[CH:7][O:8]1>>[CH3:1][CH:2]1[CH:7]([OH:3])[CH:6]=[CH:5][C:4]1=[O:8]
8	O=C1CCCCC1.CC(C)(C)[N+]#[C-].CC([O-])=O.[NH4+]>>CC(=O)NC1(CCCCC1)C(=O)NC(C)(C)C	[NH4+:1].[CH3:2][C:3]([O-:4])=[O:5].[CH3:6][C:7]([CH3:8])([CH3:9])[N+:10]#[C-:11].[O:12]=[C:13]1[CH2:14][CH2:15][CH2:16][CH2:17][CH2:18]1>>[OH2:12].[CH3:2][C:3](=[O:5])[NH:1][C:13]1([CH2:14][CH2:15][CH2:16][CH2:17][CH2:18]1)[C:11](=[O:4])[NH:10][C:7]([CH3:6])([CH3:9])[CH3:8]
9	O=C(CC1CCC2=CC=CC=C2C1=O)C1=CC=CC=C1.N>>C1CC2=CC=CC=C2C2=C1C=C(N2)C1=CC=CC=C1	[NH3:1].[O:2]=[C:3]([CH2:4][CH:5]1[CH2:6][CH2:7][C:8]2=[CH:9][CH:10]=[CH:11][CH:12]=[C:13]2[C:14]1=[O:15])[C:16]1=[CH:17][CH:18]=[CH:19][CH:20]=[CH:21]1>>[OH2:15].[OH2:2].[CH2:6]1[CH2:7][C:8]2=[CH:9][CH:10]=[CH:11][CH:12]=[C:13]2[C:14]2=[C:5]1[CH:4]=[C:3]([NH:1]2)[C:16]1=[CH:21][CH:20]=[CH:19][CH:18]=[CH:17]1
10	CCCCCCCCCC[C@H](O)C1=CC=CC=C1.[OH-]>>CCCCCCCCCC[C@@H](O)C1=CC=CC=C1.O	[OH-:1].[CH3:2][CH2:3][CH2:4][CH2:5][CH2:6][CH2:7][CH2:8][CH2:9][CH2:10][CH2:11][C@H:12]([OH:13])[C:14]1=[CH:15][CH:16]=[CH:17][CH:18]=[CH:19]1>>[OH2:13].[CH3:2][CH2:3][CH2:4][CH2:5][CH2:6][CH2:7][CH2:8][CH2:9][CH2:10][CH2:11][C@@H:12]([OH:1])[C:14]1=[CH:15][CH:16]=[CH:17][CH:18]=[CH:19]1
11	CC(=O)C1CCCCC1.OOC(=O)C1=CC=CC=C1>>CC(=O)OC1CCCCC1.OC(=O)C1=CC=CC=C1	[CH3:1][C:2](=[O:3])[CH:4]1[CH2:5][CH2:6][CH2:7][CH2:8][CH2:9]1.[OH:10][O:11][C:12](=[O:13])[C:14]1=[CH:15][CH:16]=[CH:17][CH:18]=[CH:19]1>>[CH3:1][C:2](=[O:3])[O:10][CH:4]1[CH2:5][CH2:6][CH2:7][CH2:8][CH2:9]1.[OH:11][C:12](=[O:13])[C:14]1=[CH:19][CH:18]=[CH:17][CH:16]=[CH:15]1
12	OC1=CC=CC=C1.CCOC(=O)CC(C)=O>>CC1=CC(=O)OC2=CC=CC=C12.CCO	[CH3:1][CH2:2][O:3][C:4](=[O:5])[CH2:6][C:7]([CH3:8])=[O:9].[OH:10][C:11]1=[CH:12][CH:13]=[CH:14][CH:15]=[CH:16]1>>[OH2:9].[CH3:1][CH2:2][OH:3].[CH3:8][C:7]1=[CH:6][C:4](=[O:5])[O:10][C:11]2=[CH:16][CH:15]=[CH:14][CH:13]=[C:12]12
13	ClC1CCCCC1=O.CC[O-]>>CCOC(=O)C1CCCC1	[CH3:1][CH2:2][O-:3].[Cl:4][CH:5]1[CH2:6][CH2:7][CH2:8][CH2:9][C:10]1=[O:11]>>[CH3:1][CH2:2][O:3][C:10](=[O:11])[CH:5]1[CH2:6][CH2:7][CH2:8][CH2:9]1.[Cl:4]
14	OC(=O)CC1=CC=CC=C1.O=CC1=CC=CC=C1>>O[C@H]([C@@H](C(O)=O)C1=CC=CC=C1)C1=CC=CC=C1	[OH:1][C:2](=[O:3])[CH2:4][C:5]1=[CH:6][CH:7]=[CH:8][CH:9]=[CH:10]1.[O:11]=[CH:12][C:13]1=[CH:14][CH:15]=[CH:16][CH:17]=[CH:18]1>>[OH:11][C@H:12]([C@@H:4]([C:2]([OH:1])=[O:3])[C:5]1=[CH:10][CH:9]=[CH:8][CH:7]=[CH:6]1)[C:13]1=[CH:14][CH:15]=[CH:16][CH:17]=[CH:18]1
15	CCCC1CCCC(=O)C1.CN(C)CN(C)C>>CCCC1CCC(CN(C)C)C(=O)C1	[CH3:1][N:2]([CH3:3])[CH2:4][N:5]([CH3:6])[CH3:7].[CH3:8][CH2:9][CH2:10][CH:11]1[CH2:12][CH2:13][CH2:14][C:15](=[O:16])[CH2:17]1>>[CH3:8][CH2:9][CH2:10][CH:11]1[CH2:12][CH2:13][CH:14]([CH2:4][N:5]([CH3:6])[CH3:7])[C:15](=[O:16])[CH2:17]1.[C:3].[C:1].[N:2]
16	O=C1CCCCC1.CC(C)(C)[N+]#[C-].CC(O)=O>>CC(=O)OC1(CCCCC1)C(=O)NC(C)(C)C	[O:1]=[C:2]1[CH2:3][CH2:4][CH2:5][CH2:6][CH2:7]1.[CH3:8][C:9]([CH3:10])([CH3:11])[N+:12]#[C-:13].[CH3:14][C:15]([OH:16])=[O:17]>>[CH3:14][C:15](=[O:17])[O:1][C:2]1([CH2:3][CH2:4][CH2:5][CH2:6][CH2:7]1)[C:13](=[O:16])[NH:12][C:9]([CH3:8])([CH3:11])[CH3:10]
17	CC(C)C(C)=O>>CC=C(C)C	[CH3:1][CH:2]([CH3:3])[C:4]([CH3:5])=[O:6]>>[CH3:5][CH:4]=[C:2]([CH3:3])[CH3:1].[O:6]
18	O=CC1=CC=CC=C1.C=CC#N>>O=C(CCC#N)C1=CC=CC=C1	[O:1]=[CH:2][C:3]1=[CH:4][CH:5]=[CH:6][CH:7]=[CH:8]1.[CH2:9]=[CH:10][C:11]#[N:12]>>[O:1]=[C:2]([CH2:9][CH2:10][C:11]#[N:12])[C:3]1=[CH:8][CH:7]=[CH:6][CH:5]=[CH:4]1
19	C=CCOC1=CC=C(C=C1)N(=O)=O>>OC1=CC=C(C=C1CC=C)N(=O)=O	[CH2:1]=[CH:2][CH2:3][O:4][C:5]1=[CH:6][CH:7]=[C:8]([CH:9]=[CH:10]1)[N:11](=[O:12])=[O:13]>>[OH:4][C:5]1=[CH:6][CH:7]=[C:8]([CH:9]=[C:10]1[CH2:1][CH:2]=[CH2:3])[N:11](=[O:13])=[O:12]
20	CCOC(=O)CCCCCC(=O)OCC>>CCOC(=O)C1CCCCC1=O.CCO	[CH3:1][CH2:2][O:3][C:4](=[O:5])[CH2:6][CH2:7][CH2:8][CH2:9][CH2:10][C:11](=[O:12])[O:13][CH2:14][CH3:15]>>[CH3:1][CH2:2][O:3][C:4](=[O:5])[CH:6]1[CH2:7][CH2:8][CH2:9][CH2:10][C:11]1=[O:12].[CH3:15][CH2:14][OH:13]
21	C[C@H](C1=CC=CC=C1)[Si](Cl)(Cl)Cl.OO>>C[C@@H](O)C1=CC=CC=C1	[OH:1][OH:2].[CH3:3][C@H:4]([C:5]1=[CH:6][CH:7]=[CH:8][CH:9]=[CH:10]1)[Si:11]([Cl:12])([Cl:13])[Cl:14]>>[CH3:3][C@@H:4]([OH:2])[C:5]1=[CH:10][CH:9]=[CH:8][CH:7]=[CH:6]1.[Cl:13].[Cl:12].[Cl:14].[O:1].[Si:11]
22	COC(=O)C1CCCN1.Br[Mg]C1=CC=CC=C1.Br[Mg]C1=CC=CC=C1>>OC(C1CCCN1)(C1=CC=CC=C1)C1=CC=CC=C1.CO	[Br:1][Mg:2][C:3]1=[CH:4][CH:5]=[CH:6][CH:7]=[CH:8]1.[Br:9][Mg:10][C:11]1=[CH:12][CH:13]=[CH:14][CH:15]=[CH:16]1.[CH3:17][O:18][C:19](=[O:20])[CH:21]1[CH2:22][CH2:23][CH2:24][NH:25]1>>[CH3:17][OH:18].[OH:20][C:19]([CH:21]1[CH2:22][CH2:23][CH2:24][NH:25]1)([C:3]1=[CH:8][CH:7]=[CH:6][CH:5]=[CH:4]1)[C:11]1=[CH:12][CH:13]=[CH:14][CH:15]=[CH:16]1.[Br:1].[Br:9].[Mg:10].[Mg:2]
23	CCOC(=O)[C@H]([C@@H](C)O)[C@H]1C[C@H](OCC2=CC=CC=C2)[C@H](COCC2=CC=CC=C2)N1>>C[C@@H](O)[C@@H]1[C@H]2C[C@H](OCC3=CC=CC=C3)[C@H](COCC3=CC=CC=C3)N2C1=O.CCO	[CH3:1][CH2:2][O:3][C:4](=[O:5])[C@H:6]([C@@H:7]([CH3:8])[OH:9])[C@H:10]1[CH2:11][C@H:12]([O:13][CH2:14][C:15]2=[CH:16][CH:17]=[CH:18][CH:19]=[CH:20]2)[C@H:21]([CH2:22][O:23][CH2:24][C:25]2=[CH:26][CH:27]=[CH:28][CH:29]=[CH:30]2)[NH:31]1>>[CH3:8][C@@H:7]([OH:9])[C@@H:6]1[C@H:10]2[CH2:11][C@H:12]([O:13][CH2:14][C:15]3=[CH:20][CH:19]=[CH:18][CH:17]=[CH:16]3)[C@H:21]([CH2:22][O:23][CH2:24][C:25]3=[C…
24	OC1C[C@H](OCC2=CC=CC=C2)[C@@H](COCC2=CC=CC=C2)O1.CC(C)(C)[Si](ON)(C1=CC=CC=C1)C1=CC=CC=C1>>CC(C)(C)[Si](O\N=C\C[C@H](OCC1=CC=CC=C1)[C@H](O)COCC1=CC=CC=C1)(C1=CC=CC=C1)C1=CC=CC=C1	[CH3:1][C:2]([CH3:3])([CH3:4])[Si:5]([O:6][NH2:7])([C:8]1=[CH:9][CH:10]=[CH:11][CH:12]=[CH:13]1)[C:14]1=[CH:15][CH:16]=[CH:17][CH:18]=[CH:19]1.[OH:20][CH:21]1[CH2:22][C@H:23]([O:24][CH2:25][C:26]2=[CH:27][CH:28]=[CH:29][CH:30]=[CH:31]2)[C@@H:32]([CH2:33][O:34][CH2:35][C:36]2=[CH:37][CH:38]=[CH:39][CH:40]=[CH:41]2)[O:42]1>>[OH2:20].[CH3:1][C:2]([CH3:4])([CH3:3])[Si:5]([O:6]\[N:7]=[CH:21]\[CH2:22][…
25	CCOC(=O)C1=COC=N1.N>>NC(=O)C1=COC=N1	[CH3:2][CH2:3][O:4][C:5](=[O:6])[C:7]1=[CH:8][O:9][CH:10]=[N:11]1.[NH3:1]>>[NH2:1][C:5](=[O:6])[C:7]1=[CH:8][O:9][CH:10]=[N:11]1.[CH3:2][CH2:3][OH:4]
Dorota Jakubczyk, PhD, University of Lorrain
no.	SMILES	CORRECT MAPPING
1	O=C1C2CC3CC(C2)CC1C3>>O=C1OC2CC3CC(C2)CC1C3	[O:1]=[C:2]1[CH:3]2[CH2:4][CH:5]3[CH2:6][CH:7]([CH2:8]2)[CH2:9][CH:10]1[CH2:11]3.[O:12]>>[O:1]=[C:2]1[O:12][CH:10]2[CH2:11][CH:5]3[CH2:6][CH:7]([CH2:9]2)[CH2:8][CH:3]1[CH2:4]3
2	Br[Mg]C1CC2CC1C=C2.O=C(CCN1CCCCC1)C1=CC=CC=C1>>OC(CCN1CCCCC1)(C1CC2CC1C=C2)C1=CC=CC=C1	[O:1]=[C:2]([CH2:3][CH2:4][N:5]1[CH2:6][CH2:7][CH2:8][CH2:9][CH2:10]1)[C:11]1=[CH:12][CH:13]=[CH:14][CH:15]=[CH:16]1.[Br:17][Mg:18][CH:19]1[CH2:20][CH:21]2[CH2:22][CH:23]1[CH:24]=[CH:25]2>>[OH:1][C:2]([CH2:3][CH2:4][N:5]1[CH2:10][CH2:9][CH2:8][CH2:7][CH2:6]1)([CH:19]1[CH2:20][CH:21]2[CH2:22][CH:23]1[CH:24]=[CH:25]2)[C:11]1=[CH:16][CH:15]=[CH:14][CH:13]=[CH:12]1.[Br:17].[Mg:18]
3	COC1(C)OCC(CCO)O1>>CC12OCC(CCO1)O2	[CH3:1][O:2][C:3]1([CH3:4])[O:5][CH2:6][CH:7]([CH2:8][CH2:9][OH:10])[O:11]1>>[CH3:4][C:3]12[O:5][CH2:6][CH:7]([CH2:8][CH2:9][O:10]1)[O:11]2.[C:1].[O:2]
4	O=C(C(=O)C1=CC=CC=C1)C1=CC=CC=C1.O=C(CC1=CC=CC=C1)CC1=CC=CC=C1>>O=C1C(=C(C(=C1C1=CC=CC=C1)C1=CC=CC=C1)C1=CC=CC=C1)C1=CC=CC=C1	[O:1]=[C:2]([CH2:3][C:4]1=[CH:5][CH:6]=[CH:7][CH:8]=[CH:9]1)[CH2:10][C:11]1=[CH:12][CH:13]=[CH:14][CH:15]=[CH:16]1.[O:17]=[C:18]([C:19](=[O:20])[C:21]1=[CH:22][CH:23]=[CH:24][CH:25]=[CH:26]1)[C:27]1=[CH:28][CH:29]=[CH:30][CH:31]=[CH:32]1>>[OH2:17].[OH2:20].[O:1]=[C:2]1[C:3](=[C:18]([C:19](=[C:10]1[C:11]1=[CH:16][CH:15]=[CH:14][CH:13]=[CH:12]1)[C:21]1=[CH:26][CH:25]=[CH:24][CH:23]=[CH:22]1)[C:27]1…
5	COC(=O)CCC1N(C(CC2=C1NC1=C2C=CC=C1)C(=O)OC)C(=O)C1=CC=CC=C1>>O=C(N1C2CCC(=O)C1CC1=C2NC2=C1C=CC=C2)C1=CC=CC=C1.CO.CO	[CH3:1][O:2][C:3](=[O:4])[CH2:5][CH2:6][CH:7]1[N:8]([CH:9]([CH2:10][C:11]2=[C:12]1[NH:13][C:14]1=[C:15]2[CH:16]=[CH:17][CH:18]=[CH:19]1)[C:20](=[O:21])[O:22][CH3:23])[C:24](=[O:25])[C:26]1=[CH:27][CH:28]=[CH:29][CH:30]=[CH:31]1>>[CH3:1][OH:2].[CH3:23][OH:22].[O:25]=[C:24]([N:8]1[CH:7]2[CH2:6][CH2:5][C:20](=[O:21])[CH:9]1[CH2:10][C:11]1=[C:12]2[NH:13][C:14]2=[C:15]1[CH:16]=[CH:17][CH:18]=[CH:19]2)…
6	COC1=CC=C(CCNC(C)=O)C=C1>>COC1=CC=C2CCN=C(C)C2=C1	[CH3:1][O:2][C:3]1=[CH:4][CH:5]=[C:6]([CH2:7][CH2:8][NH:9][C:10]([CH3:11])=[O:12])[CH:13]=[CH:14]1>>[OH2:12].[CH3:1][O:2][C:3]1=[CH:14][CH:13]=[C:6]2[CH2:7][CH2:8][N:9]=[C:10]([CH3:11])[C:5]2=[CH:4]1
7	COC1=C(C(=O)C2=C(C=O)C(O)=CC(O)=C2CC=C(C)C)C(O)=C(Cl)C(C)=C1Cl>>COC1=C(C2OC(=O)C3=C2C(CC=C(C)C)=C(O)C=C3O)C(O)=C(Cl)C(C)=C1Cl	[CH3:1][O:2][C:3]1=[C:4]([C:5](=[O:6])[C:7]2=[C:8]([CH:9]=[O:10])[C:11]([OH:12])=[CH:13][C:14]([OH:15])=[C:16]2[CH2:17][CH:18]=[C:19]([CH3:20])[CH3:21])[C:22]([OH:23])=[C:24]([Cl:25])[C:26]([CH3:27])=[C:28]1[Cl:29]>>[CH3:1][O:2][C:3]1=[C:4]([CH:5]2[O:6][C:9](=[O:10])[C:8]3=[C:7]2[C:16]([CH2:17][CH:18]=[C:19]([CH3:21])[CH3:20])=[C:14]([OH:15])[CH:13]=[C:11]3[OH:12])[C:22]([OH:23])=[C:24]([Cl:25])[…
8	CC(C)=O.CCOC(=O)\C=C\C>>CC1CC(=O)CC(=O)C1.CCO	[CH3:1][C:2]([CH3:3])=[O:4].[CH3:5][CH2:6][O:7][C:8](=[O:9])\[CH:10]=[CH:11]\[CH3:12]>>[CH3:12][CH:11]1[CH2:1][C:2](=[O:4])[CH2:3][C:8](=[O:9])[CH2:10]1.[CH3:5][CH2:6][OH:7]
9	[N-]=[N+]=NCC1=CC=CC=C1.CC#C>>CC1=CN(CC2=CC=CC=C2)N=N1	[N-:1]=[N+:2]=[N:3][CH2:4][C:5]1=[CH:6][CH:7]=[CH:8][CH:9]=[CH:10]1.[CH3:11][C:12]#[CH:13]>>[CH3:11][C:12]1=[CH:13][N:3]([CH2:4][C:5]2=[CH:10][CH:9]=[CH:8][CH:7]=[CH:6]2)[N:2]=[N:1]1
10	CC(=O)N1C(CC=C)C(=O)C2=C1C=CC=C2.CC(C#N)=P(C1=CC=CC=C1)(C1=CC=CC=C1)C1=CC=CC=C1>>CC(=O)N1C=C(C2=C1C=CC=C2)C(C)(CC=C)C#N.O=P(C1=CC=CC=C1)(C1=CC=CC=C1)C1=CC=CC=C1	[CH3:1][C:2](=[O:3])[N:4]1[CH:5]([CH2:8][CH:7]=[CH2:6])[C:9](=[O:10])[C:11]2=[C:12]1[CH:13]=[CH:14][CH:15]=[CH:16]2.[CH3:17][C:18]([C:19]#[N:20])=[P:21]([C:22]1=[CH:23][CH:24]=[CH:25][CH:26]=[CH:27]1)([C:28]1=[CH:29][CH:30]=[CH:31][CH:32]=[CH:33]1)[C:34]1=[CH:35][CH:36]=[CH:37][CH:38]=[CH:39]1>>[CH3:1][C:2](=[O:3])[N:4]1[CH:5]=[C:9]([C:11]2=[C:12]1[CH:13]=[CH:14][CH:15]=[CH:16]2)[C:18]([CH3:17])(…
11	[O-][N+](=O)C1(CC=C)COC2(CCCCC2)OC1.COC(=O)C=C>>COC(=O)\C=C\CC1(COC2(CCCCC2)OC1)[N+]([O-])=O.C=C	[O-:1][N+:2](=[O:3])[C:4]1([CH2:5][CH:6]=[CH2:7])[CH2:8][O:9][C:10]2([CH2:11][CH2:12][CH2:13][CH2:14][CH2:15]2)[O:16][CH2:17]1.[CH3:18][O:19][C:20](=[O:21])[CH:22]=[CH2:23]>>[CH3:18][O:19][C:20](=[O:21])\[CH:22]=[CH:6]\[CH2:5][C:4]1([CH2:8][O:9][C:10]2([CH2:15][CH2:14][CH2:13][CH2:12][CH2:11]2)[O:16][CH2:17]1)[N+:2]([O-:1])=[O:3].[CH2:7]=[CH2:23]
12	CCC=O.ClCC(=O)C1=CC=CC=C1>>CC[C@H]1O[C@H]1C(=O)C1=CC=CC=C1	[Cl:1][CH2:2][C:3](=[O:4])[C:5]1=[CH:6][CH:7]=[CH:8][CH:9]=[CH:10]1.[CH3:11][CH2:12][CH:13]=[O:14]>>[CH3:11][CH2:12][C@H:13]1[O:14][C@H:2]1[C:3](=[O:4])[C:5]1=[CH:10][CH:9]=[CH:8][CH:7]=[CH:6]1.[Cl:1]
13	C1CC=CC=C1.BrC1=CCC1=O>>BrC12C(CC1=O)C1CCC2C=C1	[CH2:1]1[CH2:2][CH:3]=[CH:4][CH:5]=[CH:6]1.[Br:7][C:8]1=[CH:9][CH2:10][C:11]1=[O:12]>>[Br:7][C:8]12[CH:9]([CH2:10][C:11]1=[O:12])[CH:6]1[CH2:1][CH2:2][CH:3]2[CH:4]=[CH:5]1
14	COC(=O)CC1=CC=CC=C1.COC(=O)C(O)(C1=CC=CC=C1)C1=CC=CC=C1>>OC1=C(C(=O)OC1(C1=CC=CC=C1)C1=CC=CC=C1)C1=CC=CC=C1.CO.CO	[CH3:1][O:2][C:3](=[O:4])[CH2:5][C:6]1=[CH:7][CH:8]=[CH:9][CH:10]=[CH:11]1.[CH3:12][O:13][C:14](=[O:15])[C:16]([OH:17])([C:18]1=[CH:19][CH:20]=[CH:21][CH:22]=[CH:23]1)[C:24]1=[CH:25][CH:26]=[CH:27][CH:28]=[CH:29]1>>[OH:15][C:14]1=[C:5]([C:3](=[O:4])[O:17][C:16]1([C:24]1=[CH:29][CH:28]=[CH:27][CH:26]=[CH:25]1)[C:18]1=[CH:23][CH:22]=[CH:21][CH:20]=[CH:19]1)[C:6]1=[CH:7][CH:8]=[CH:9][CH:10]=[CH:11]1…
15	C=CC1=CC=CC=C1>>C1OC1C1=CC=CC=C1	[CH2:1]=[CH:2][C:3]1=[CH:4][CH:5]=[CH:6][CH:7]=[CH:8]1.[O:9]>>[CH2:1]1[O:9][CH:2]1[C:3]1=[CH:8][CH:7]=[CH:6][CH:5]=[CH:4]1
16	CN(N)C1=CC=CC=C1.CCC(C)O>>CN1C(C)=C(C)C2=C1C=CC=C2	[CH3:1][CH2:2][CH:3]([CH3:4])[OH:5].[CH3:6][N:7]([NH2:8])[C:9]1=[CH:10][CH:11]=[CH:12][CH:13]=[CH:14]1>>[CH3:6][N:7]1[C:3]([CH3:4])=[C:2]([CH3:1])[C:10]2=[C:9]1[CH:14]=[CH:13][CH:12]=[CH:11]2.[N:8].[O:5]
17	BrC1=CC=CC=C1.CCCCCC=C>>CCCCC\C=C\C1=CC=CC=C1	[CH3:1][CH2:2][CH2:3][CH2:4][CH2:5][CH:6]=[CH2:7].[Br:8][C:9]1=[CH:10][CH:11]=[CH:12][CH:13]=[CH:14]1>>[CH3:1][CH2:2][CH2:3][CH2:4][CH2:5]\[CH:6]=[CH:7]\[C:9]1=[CH:10][CH:11]=[CH:12][CH:13]=[CH:14]1.[Br:8]
18	C\C=C\C1=CC=CC=C1>>C[C@@H]1O[C@H]1C1=CC=CC=C1	[CH3:1]\[CH:2]=[CH:3]\[C:4]1=[CH:5][CH:6]=[CH:7][CH:8]=[CH:9]1.[O:10]>>[CH3:1][C@@H:2]1[O:10][C@H:3]1[C:4]1=[CH:9][CH:8]=[CH:7][CH:6]=[CH:5]1
19	CS(=O)(=O)C1=NC2=C(N1)C=CC=C2.CC(=O)C1=CC=CC=C1>>CC(=C)C1=CC=CC=C1.OC1=NC2=C(N1)C=CC=C2.O=S=O	[CH3:1][S:2](=[O:3])(=[O:4])[C:5]1=[N:6][C:7]2=[C:8]([NH:9]1)[CH:10]=[CH:11][CH:12]=[CH:13]2.[CH3:14][C:15](=[O:16])[C:17]1=[CH:18][CH:19]=[CH:20][CH:21]=[CH:22]1>>[CH3:14][C:15](=[CH2:1])[C:17]1=[CH:18][CH:19]=[CH:20][CH:21]=[CH:22]1.[OH:16][C:5]1=[N:6][C:7]2=[C:8]([NH:9]1)[CH:10]=[CH:11][CH:12]=[CH:13]2.[O:4]=[S:2]=[O:3]
20	NC1=CC=CC=C1.O=CC1=CC=CC=C1.CC(=O)C1=CC=CC=C1>>O=C(CC(NC1=CC=CC=C1)C1=CC=CC=C1)C1=CC=CC=C1	[CH3:1][C:2](=[O:3])[C:4]1=[CH:5][CH:6]=[CH:7][CH:8]=[CH:9]1.[O:10]=[CH:11][C:12]1=[CH:13][CH:14]=[CH:15][CH:16]=[CH:17]1.[NH2:18][C:19]1=[CH:20][CH:21]=[CH:22][CH:23]=[CH:24]1>>[OH2:10].[O:3]=[C:2]([CH2:1][CH:11]([NH:18][C:19]1=[CH:24][CH:23]=[CH:22][CH:21]=[CH:20]1)[C:12]1=[CH:17][CH:16]=[CH:15][CH:14]=[CH:13]1)[C:4]1=[CH:5][CH:6]=[CH:7][CH:8]=[CH:9]1
21	O=C(CN(CC(=O)C1=CC=CC=C1)C1=CC=CC=C1)C1=CC=CC=C1>>C1=C(C(=CN1C1=CC=CC=C1)C1=CC=CC=C1)C1=CC=CC=C1	[O:1]=[C:2]([CH2:3][N:4]([CH2:5][C:6](=[O:7])[C:8]1=[CH:9][CH:10]=[CH:11][CH:12]=[CH:13]1)[C:14]1=[CH:15][CH:16]=[CH:17][CH:18]=[CH:19]1)[C:20]1=[CH:21][CH:22]=[CH:23][CH:24]=[CH:25]1>>[CH:3]1=[C:2]([C:6](=[CH:5][N:4]1[C:14]1=[CH:19][CH:18]=[CH:17][CH:16]=[CH:15]1)[C:8]1=[CH:13][CH:12]=[CH:11][CH:10]=[CH:9]1)[C:20]1=[CH:25][CH:24]=[CH:23][CH:22]=[CH:21]1.[O:1].[O:7]
22	CC(C)OC(=O)\C=C\C1=CC=CC=C1.CCC(=O)NBr>>CCC(=O)N[C@H]([C@@H](O)C(=O)OC(C)C)C1=CC=CC=C1	[CH3:1][CH2:2][C:3](=[O:4])[NH:5][Br:6].[CH3:7][CH:8]([CH3:9])[O:10][C:11](=[O:12])\[CH:13]=[CH:14]\[C:15]1=[CH:16][CH:17]=[CH:18][CH:19]=[CH:20]1.[O:21]>>[CH3:1][CH2:2][C:3](=[O:4])[NH:5][C@H:14]([C@@H:13]([OH:21])[C:11](=[O:12])[O:10][CH:8]([CH3:9])[CH3:7])[C:15]1=[CH:20][CH:19]=[CH:18][CH:17]=[CH:16]1.[Br:6]
23	CCCB(O)O.ClC1=CC=CC=C1>>CCCC1=CC=CC=C1	[Cl:1][C:2]1=[CH:3][CH:4]=[CH:5][CH:6]=[CH:7]1.[CH3:8][CH2:9][CH2:10][B:11]([OH:12])[OH:13]>>[CH3:8][CH2:9][CH2:10][C:2]1=[CH:7][CH:6]=[CH:5][CH:4]=[CH:3]1.[B:11].[Cl:1].[O:13].[O:12]
24	CCCCC=O.NCC1=CC=CC=C1.BrC1=NC(=CC=C1)[N+]#[C-]>>CCCCC(N(CC1=CC=CC=C1)C(=O)CCCC)C(=O)NC1=NC(Br)=CC=C1	[CH3:1][CH2:2][CH2:3][CH2:4][C:5]([OH:7])=[O:6].[Br:8][C:9]1=[N:10][C:11](=[CH:12][CH:13]=[CH:14]1)[N+:15]#[C-:16].[NH2:17][CH2:18][C:19]1=[CH:20][CH:21]=[CH:22][CH:23]=[CH:24]1.[CH3:25][CH2:26][CH2:27][CH2:28][CH:29]=[O:30]>>[OH2:30].[CH3:25][CH2:26][CH2:27][CH2:28][CH:29]([N:17]([CH2:18][C:19]1=[CH:24][CH:23]=[CH:22][CH:21]=[CH:20]1)[C:5](=[O:6])[CH2:4][CH2:3][CH2:2][CH3:1])[C:16](=[O:7])[NH:15…
25	BrC1=CC=CC=C1.C(C1=CC=CC=C1)[Sn](CC1=CC=CC=C1)(CC1=CC=CC=C1)CC1=CC=CC=C1>>C(C1=CC=CC=C1)C1=CC=CC=C1.Br[Sn](CC1=CC=CC=C1)(CC1=CC=CC=C1)CC1=CC=CC=C1	[Br:1][C:2]1=[CH:3][CH:4]=[CH:5][CH:6]=[CH:7]1.[CH2:8]([C:9]1=[CH:10][CH:11]=[CH:12][CH:13]=[CH:14]1)[Sn:15]([CH2:16][C:17]1=[CH:18][CH:19]=[CH:20][CH:21]=[CH:22]1)([CH2:23][C:24]1=[CH:25][CH:26]=[CH:27][CH:28]=[CH:29]1)[CH2:30][C:31]1=[CH:32][CH:33]=[CH:34][CH:35]=[CH:36]1>>[CH2:30]([C:2]1=[CH:7][CH:6]=[CH:5][CH:4]=[CH:3]1)[C:31]1=[CH:32][CH:33]=[CH:34][CH:35]=[CH:36]1.[Br:1][Sn:15]([CH2:23][C:2…
Patryk Kasza, Jagiellonian University Medical College
no.	SMILES	CORRECT MAPPING
1	CCO\C(=C/CCC1=CC=CC=C1)C(F)(F)F.OOC(=O)C1=CC=CC=C1>>[H][C@@]1(CCC2=CC=CC=C2)O[C@@]1(OCC)C(F)(F)F.OC(=O)C1=CC=CC=C1	[CH3:1][CH2:2][O:3]\[C:4](=[CH:5]/[CH2:6][CH2:7][C:8]1=[CH:9][CH:10]=[CH:11][CH:12]=[CH:13]1)[C:14]([F:15])([F:16])[F:17].[OH:18][O:19][C:20](=[O:21])[C:22]1=[CH:23][CH:24]=[CH:25][CH:26]=[CH:27]1>>[CH3:1][CH2:2][O:3][C@:4]1([O:18][C@H:5]1[CH2:6][CH2:7][C:8]1=[CH:13][CH:12]=[CH:11][CH:10]=[CH:9]1)[C:14]([F:15])([F:16])[F:17].[OH:19][C:20](=[O:21])[C:22]1=[CH:23][CH:24]=[CH:25][CH:26]=[CH:27]1
2	O=CC1=CC=CC=C1.ClC(Cl)=P(C1=CC=CC=C1)(C1=CC=CC=C1)C1=CC=CC=C1>>ClC(Cl)=CC1=CC=CC=C1.O=P(C1=CC=CC=C1)(C1=CC=CC=C1)C1=CC=CC=C1	[O:1]=[CH:2][C:3]1=[CH:4][CH:5]=[CH:6][CH:7]=[CH:8]1.[Cl:9][C:10]([Cl:11])=[P:12]([C:13]1=[CH:14][CH:15]=[CH:16][CH:17]=[CH:18]1)([C:19]1=[CH:20][CH:21]=[CH:22][CH:23]=[CH:24]1)[C:25]1=[CH:26][CH:27]=[CH:28][CH:29]=[CH:30]1>>[Cl:11][C:10]([Cl:9])=[CH:2][C:3]1=[CH:4][CH:5]=[CH:6][CH:7]=[CH:8]1.[O:1]=[P:12]([C:25]1=[CH:30][CH:29]=[CH:28][CH:27]=[CH:26]1)([C:19]1=[CH:24][CH:23]=[CH:22][CH:21]=[CH:20…
3	CC(C)=CCBr.[Mg]>>CC(C)=CC[Mg]Br	[CH3:1][C:2]([CH3:3])=[CH:4][CH2:5][Br:6].[Mg:7]>>[CH3:3][C:2]([CH3:1])=[CH:4][CH2:5][Mg:7][Br:6]
4	COC1=CC=C2C=C([Mg]Br)C=CC2=C1.CC(Br)C(=O)O[Mg]Br>>COC1=CC=C2C=C(C=CC2=C1)C(C)C(O)=O	[CH3:1][CH:2]([Br:3])[C:4](=[O:5])[O:6][Mg:7][Br:8].[CH3:9][O:10][C:11]1=[CH:12][CH:13]=[C:14]2[CH:15]=[C:16]([Mg:17][Br:18])[CH:19]=[CH:20][C:21]2=[CH:22]1>>[CH3:9][O:10][C:11]1=[CH:12][CH:13]=[C:14]2[CH:15]=[C:16]([CH:19]=[CH:20][C:21]2=[CH:22]1)[CH:2]([CH3:1])[C:4]([OH:6])=[O:5].[Br:18].[Br:8].[Br:3].[Mg:7].[Mg:17]
5	OC1CCCCC1N=[N+]=[N-].CN(C)CC#C>>CN(C)CC1=CN(N=N1)C1CCCCC1O	[OH:1][CH:2]1[CH2:3][CH2:4][CH2:5][CH2:6][CH:7]1[N:8]=[N+:9]=[N-:10].[CH3:11][N:12]([CH3:13])[CH2:14][C:15]#[CH:16]>>[CH3:11][N:12]([CH3:13])[CH2:14][C:15]1=[CH:16][N:8]([N:9]=[N:10]1)[CH:7]1[CH2:6][CH2:5][CH2:4][CH2:3][CH:2]1[OH:1]
6	COC1=CC=C2C=C(Br)C=CC2=C1.C=C>>COC1=CC=C2C=C(C=C)C=CC2=C1	[CH2:1]=[CH2:2].[CH3:3][O:4][C:5]1=[CH:6][CH:7]=[C:8]2[CH:9]=[C:10]([Br:11])[CH:12]=[CH:13][C:14]2=[CH:15]1>>[CH3:3][O:4][C:5]1=[CH:6][CH:7]=[C:8]2[CH:9]=[C:10]([CH:1]=[CH2:2])[CH:12]=[CH:13][C:14]2=[CH:15]1.[Br:11]
7	O=C1CCCCC1.NO>>ON=C1CCCCC1	[NH2:1][OH:2].[O:3]=[C:4]1[CH2:5][CH2:6][CH2:7][CH2:8][CH2:9]1>>[OH2:3].[OH:2][N:1]=[C:4]1[CH2:9][CH2:8][CH2:7][CH2:6][CH2:5]1
8	ON=C1CCCCC1>>O=C1CCCCCN1	[OH:1][N:2]=[C:3]1[CH2:4][CH2:5][CH2:6][CH2:7][CH2:8]1>>[O:1]=[C:3]1[CH2:8][CH2:7][CH2:6][CH2:5][CH2:4][NH:2]1
9	CC(N)C1=CC=CC=C1.CC(Cl)=O>>CC(NC(C)=O)C1=CC=CC=C1	[CH3:1][C:2]([Cl:3])=[O:4].[CH3:5][CH:6]([NH2:7])[C:8]1=[CH:9][CH:10]=[CH:11][CH:12]=[CH:13]1>>[CH3:5][CH:6]([NH:7][C:2]([CH3:1])=[O:4])[C:8]1=[CH:13][CH:12]=[CH:11][CH:10]=[CH:9]1.[Cl:3]
10	IC1=CC=CC=C1I.C#CC1=CC=CC=C1.C#CC1=CC=CC=C1>>C1=CC=C(C=C1)C#CC1=CC=CC=C1C#CC1=CC=CC=C1	[CH:1]#[C:2][C:3]1=[CH:4][CH:5]=[CH:6][CH:7]=[CH:8]1.[CH:9]#[C:10][C:11]1=[CH:12][CH:13]=[CH:14][CH:15]=[CH:16]1.[I:17][C:18]1=[CH:19][CH:20]=[CH:21][CH:22]=[C:23]1[I:24]>>[CH:14]1=[CH:15][CH:16]=[C:11]([CH:12]=[CH:13]1)[C:10]#[C:9][C:18]1=[CH:19][CH:20]=[CH:21][CH:22]=[C:23]1[C:1]#[C:2][C:3]1=[CH:4][CH:5]=[CH:6][CH:7]=[CH:8]1.[I:24].[I:17]
11	C1=CC=CC=C1.CC(Cl)=O>>CC(=O)C1=CC=CC=C1	[CH3:1][C:2]([Cl:3])=[O:4].[CH:5]1=[CH:6][CH:7]=[CH:8][CH:9]=[CH:10]1>>[CH3:1][C:2](=[O:4])[C:7]1=[CH:6][CH:5]=[CH:10][CH:9]=[CH:8]1.[Cl:3]
12	CCBr.CCBr>>CCCC	[CH3:1][CH2:2][Br:3].[CH3:4][CH2:5][Br:6]>>[CH3:4][CH2:5][CH2:2][CH3:1].[Br:3].[Br:6]
13	CC(C)=O>>CCC	[CH3:1][C:2]([CH3:3])=[O:4]>>[CH3:1][CH2:2][CH3:3].[O:4]
14	CCCCO.Cl>>CCCCCl	[ClH:1].[CH3:2][CH2:3][CH2:4][CH2:5][OH:6]>>[OH2:6].[CH3:2][CH2:3][CH2:4][CH2:5][Cl:1]
15	BrC1=CC=CC=C1.BrC1=CC=CC=C1>>C1=CC=C(C=C1)C1=CC=CC=C1	[Br:1][C:2]1=[CH:3][CH:4]=[CH:5][CH:6]=[CH:7]1.[Br:8][C:9]1=[CH:10][CH:11]=[CH:12][CH:13]=[CH:14]1>>[CH:12]1=[CH:13][CH:14]=[C:9]([CH:10]=[CH:11]1)[C:2]1=[CH:3][CH:4]=[CH:5][CH:6]=[CH:7]1.[Br:1].[Br:8]
16	CCCO.ClC(Cl)(Cl)Cl>>CCCCl.ClC(Cl)Cl	[Cl:1][C:2]([Cl:3])([Cl:4])[Cl:5].[CH3:6][CH2:7][CH2:8][OH:9]>>[Cl:1][CH:2]([Cl:3])[Cl:4].[CH3:6][CH2:7][CH2:8][Cl:5].[O:9]
17	C1=CC=NC=C1.N[Na]>>NC1=NC=CC=C1	[NH2:1][Na:2].[CH:3]1=[CH:4][CH:5]=[N:6][CH:7]=[CH:8]1>>[NH2:1][C:5]1=[N:6][CH:7]=[CH:8][CH:3]=[CH:4]1.[Na:2]
18	O=CC1=CC=CC=C1>>OCC1=CC=CC=C1.OC(=O)C1=CC=CC=C1	[OH2:1].[O:2]=[CH:3][C:4]1=[CH:5][CH:6]=[CH:7][CH:8]=[CH:9]1.[O:10]=[CH:11][C:12]1=[CH:13][CH:14]=[CH:15][CH:16]=[CH:17]1>>[OH:1][C:3](=[O:2])[C:4]1=[CH:9][CH:8]=[CH:7][CH:6]=[CH:5]1.[OH:10][CH2:11][C:12]1=[CH:13][CH:14]=[CH:15][CH:16]=[CH:17]1
19	ClC(=O)OCC1C2=CC=CC=C2C2=C1C=CC=C2.OCC#C>>O=C(OCC#C)OCC1C2=CC=CC=C2C2=C1C=CC=C2	[Cl:5][C:6](=[O:7])[O:8][CH2:9][CH:10]1[C:11]2=[CH:12][CH:13]=[CH:14][CH:15]=[C:16]2[C:17]2=[C:18]1[CH:19]=[CH:20][CH:21]=[CH:22]2.[OH:1][CH2:2][C:3]#[CH:4]>>[O:7]=[C:6]([O:1][CH2:2][C:3]#[CH:4])[O:8][CH2:9][CH:10]1[C:11]2=[CH:12][CH:13]=[CH:14][CH:15]=[C:16]2[C:17]2=[C:18]1[CH:19]=[CH:20][CH:21]=[CH:22]2.[ClH:5]
20	CCCBr.[N-]=[N+]=[N-]>>CCCN=[N+]=[N-]	[N-:1]=[N+:2]=[N-:3].[CH3:4][CH2:5][CH2:6][Br:7]>>[CH3:4][CH2:5][CH2:6][N:1]=[N+:2]=[N-:3].[Br:7]
21	O=C(ON1C(=O)CCC1=O)C1=CC=CC=C1.CCCN>>CCCNC(=O)C1=CC=CC=C1	[O:5]=[C:6]([O:7][N:8]1[C:9](=[O:10])[CH2:11][CH2:12][C:13]1=[O:14])[C:15]1=[CH:16][CH:17]=[CH:18][CH:19]=[CH:20]1.[CH3:1][CH2:2][CH2:3][NH2:4]>>[CH3:1][CH2:2][CH2:3][NH:4][C:6](=[O:5])[C:15]1=[CH:20][CH:19]=[CH:18][CH:17]=[CH:16]1.[OH:7][N:8]1[C:9](=[O:10])[CH2:11][CH2:12][C:13]1=[O:14]
22	CC(=O)CCC(C)=O>>CC1=CC=C(C)O1	[CH3:1][C:2](=[O:3])[CH2:4][CH2:5][C:6]([CH3:7])=[O:8]>>[OH2:8].[CH3:1][C:2]1=[CH:4][CH:5]=[C:6]([CH3:7])[O:3]1
23	OC(=O)C1=CC=CC=C1O.CC(=O)OC(C)=O>>CC(=O)OC1=CC=CC=C1C(O)=O.CC(O)=O	[OH:1][C:2](=[O:3])[C:4]1=[CH:5][CH:6]=[CH:7][CH:8]=[C:9]1[OH:10].[CH3:11][C:12](=[O:13])[O:14][C:15]([CH3:16])=[O:17]>>[CH3:16][C:15](=[O:17])[O:10][C:9]1=[CH:8][CH:7]=[CH:6][CH:5]=[C:4]1[C:2]([OH:1])=[O:3].[CH3:11][C:12]([OH:14])=[O:13]
24	NC1=CC=C(O)C=C1.CC(=O)OC(C)=O>>CC(=O)NC1=CC=C(O)C=C1.CC(O)=O	[NH2:1][C:2]1=[CH:3][CH:4]=[C:5]([OH:6])[CH:7]=[CH:8]1.[CH3:9][C:10](=[O:11])[O:12][C:13]([CH3:14])=[O:15]>>[CH3:14][C:13](=[O:15])[NH:1][C:2]1=[CH:3][CH:4]=[C:5]([OH:6])[CH:7]=[CH:8]1.[CH3:9][C:10]([OH:12])=[O:11]
25	C(=C/C1=CC=CC=C1)\C1=CC=CC=C1>>O[C@@H]([C@H](O)C1=CC=CC=C1)C1=CC=CC=C1	[CH:1](=[CH:2]/[C:3]1=[CH:4][CH:5]=[CH:6][CH:7]=[CH:8]1)\[C:9]1=[CH:10][CH:11]=[CH:12][CH:13]=[CH:14]1.[O:15].[O:16]>>[OH:15][C@@H:2]([C@H:1]([OH:16])[C:9]1=[CH:14][CH:13]=[CH:12][CH:11]=[CH:10]1)[C:3]1=[CH:8][CH:7]=[CH:6][CH:5]=[CH:4]1
Students, Ulsan Institute of Science and Technology
no.	SMILES	CORRECT MAPPING
1	C1=CC=NC=C1.BrCC#N>>N#CC[N+]1=CC=CC=C1.[Br-]	[CH:1]1=[CH:2][CH:3]=[N:4][CH:5]=[CH:6]1.[Br:7][CH2:8][C:9]#[N:10]>>[N:10]#[C:9][CH2:8][N+:4]1=[CH:3][CH:2]=[CH:1][CH:6]=[CH:5]1.[Br-:7]
2	C1=CC=NC=C1.CCBr>>CC[N+]1=CC=CC=C1.[Br-]	[CH:1]1=[CH:2][CH:3]=[N:4][CH:5]=[CH:6]1.[CH3:7][CH2:8][Br:9]>>[CH3:7][CH2:8][N+:4]1=[CH:3][CH:2]=[CH:1][CH:6]=[CH:5]1.[Br-:9]
3	COC(=O)C1=CC=C(O)C=C1.CCBr>>CCOC1=CC=C(C=C1)C(=O)OC.[Br-]	[CH3:1][CH2:2][Br:3].[CH3:4][O:5][C:6](=[O:7])[C:8]1=[CH:9][CH:10]=[C:11]([OH:12])[CH:13]=[CH:14]1>>[Br-:3].[CH3:1][CH2:2][O:12][C:11]1=[CH:10][CH:9]=[C:8]([CH:14]=[CH:13]1)[C:6](=[O:7])[O:5][CH3:4]
4	CCCOC1=CC(=CC=C1)C(=O)OCC>>CCCOC1=CC(CO)=CC=C1.CCO	[CH3:1][CH2:2][CH2:3][O:4][C:5]1=[CH:6][C:7](=[CH:8][CH:9]=[CH:10]1)[C:11](=[O:12])[O:13][CH2:14][CH3:15]>>[CH3:15][CH2:14][OH:13].[CH3:1][CH2:2][CH2:3][O:4][C:5]1=[CH:6][C:7]([CH2:11][OH:12])=[CH:8][CH:9]=[CH:10]1
5	COC1=C(OC)C=CC=C1.COC1=C(OC)C=CC=C1.COC1=C(OC)C=CC=C1>>COC1=C(OC)C=C2C(=C1)C1=CC(OC)=C(OC)C=C1C1=CC(OC)=C(OC)C=C21	[CH3:1][O:2][C:3]1=[C:4]([O:5][CH3:6])[CH:7]=[CH:8][CH:9]=[CH:10]1.[CH3:11][O:12][C:13]1=[C:14]([O:15][CH3:16])[CH:17]=[CH:18][CH:19]=[CH:20]1.[CH3:21][O:22][C:23]1=[C:24]([O:25][CH3:26])[CH:27]=[CH:28][CH:29]=[CH:30]1>>[CH3:26][O:25][C:24]1=[C:23]([O:22][CH3:21])[CH:30]=[C:29]2[C:28](=[CH:27]1)[C:9]1=[CH:10][C:3]([O:2][CH3:1])=[C:4]([O:5][CH3:6])[CH:7]=[C:8]1[C:18]1=[CH:17][C:14]([O:15][CH3:16])…
6	OCCCC1=CC=CC=C1.BrP(Br)Br>>BrCCCC1=CC=CC=C1.OP(Br)Br	[OH:1][CH2:2][CH2:3][CH2:4][C:5]1=[CH:6][CH:7]=[CH:8][CH:9]=[CH:10]1.[Br:11][P:12]([Br:13])[Br:14]>>[Br:14][CH2:2][CH2:3][CH2:4][C:5]1=[CH:10][CH:9]=[CH:8][CH:7]=[CH:6]1.[OH:1][P:12]([Br:11])[Br:13]
7	CC1=CC=C(C=C1)S(=O)(=O)N\N=C\C1=CC=CC=C1>>[N-]=[N+]=CC1=CC=CC=C1.CC1=CC=C(C=C1)S([O-])=O	[CH3:1][C:2]1=[CH:3][CH:4]=[C:5]([CH:6]=[CH:7]1)[S:8](=[O:9])(=[O:10])[NH:11]\[N:12]=[CH:13]\[C:14]1=[CH:15][CH:16]=[CH:17][CH:18]=[CH:19]1>>[CH3:1][C:2]1=[CH:3][CH:4]=[C:5]([CH:6]=[CH:7]1)[S:8]([O-:9])=[O:10].[N-:11]=[N+:12]=[CH:13][C:14]1=[CH:15][CH:16]=[CH:17][CH:18]=[CH:19]1
8	COC1=CC(I)=CC(OC)=C1OC>>OC1=CC(I)=CC(O)=C1O	[CH3:1][O:2][C:3]1=[CH:4][C:5]([I:6])=[CH:7][C:8]([O:9][CH3:10])=[C:11]1[O:12][CH3:13]>>[OH:9][C:8]1=[CH:7][C:5]([I:6])=[CH:4][C:3]([OH:2])=[C:11]1[OH:12].[C:10].[C:1].[C:13]
9	O=C1OC(=O)C2=CC3=C(C=C12)C(=O)OC3=O.C1=CC=CC=C1.C1=CC=CC=C1>>OC(=O)C1=CC(C(=O)C2=CC=CC=C2)=C(C=C1C(=O)C1=CC=CC=C1)C(O)=O	[O:1]=[C:2]1[O:3][C:4](=[O:5])[C:6]2=[CH:7][C:8]3=[C:9]([CH:10]=[C:11]12)[C:12](=[O:13])[O:14][C:15]3=[O:16].[CH:17]1=[CH:18][CH:19]=[CH:20][CH:21]=[CH:22]1.[CH:23]1=[CH:24][CH:25]=[CH:26][CH:27]=[CH:28]1>>[OH:3][C:4](=[O:5])[C:6]1=[CH:7][C:8]([C:15](=[O:16])[C:21]2=[CH:20][CH:19]=[CH:18][CH:17]=[CH:22]2)=[C:9]([CH:10]=[C:11]1[C:2](=[O:1])[C:24]1=[CH:23][CH:28]=[CH:27][CH:26]=[CH:25]1)[C:12]([OH:…
10	COCCCBr.[I-]>>COCCCI.[Br-]	[CH3:1][O:2][CH2:3][CH2:4][CH2:5][Br:6].[I-:7]>>[CH3:1][O:2][CH2:3][CH2:4][CH2:5][I:7].[Br-:6]
11	O=C1CC=CC1>>O=C1CCCC1	[O:1]=[C:2]1[CH2:3][CH:4]=[CH:5][CH2:6]1>>[O:1]=[C:2]1[CH2:6][CH2:5][CH2:4][CH2:3]1
12	BrCC1=CC=CC=C1.[Mg].O=C=O>>OC(=O)CC1=CC=CC=C1.[Mg+]Br	[O:1]=[C:2]=[O:3].[Mg:4].[Br:5][CH2:6][C:7]1=[CH:8][CH:9]=[CH:10][CH:11]=[CH:12]1>>[Mg+:4][Br:5].[OH:3][C:2](=[O:1])[CH2:6][C:7]1=[CH:12][CH:11]=[CH:10][CH:9]=[CH:8]1
13	C=CC=C.COC(=O)\C=C/C(=O)OC>>COC(=O)[C@H]1CC=CC[C@H]1C(=O)OC	[CH2:1]=[CH:2][CH:3]=[CH2:4].[CH3:5][O:6][C:7](=[O:8])\[CH:9]=[CH:10]/[C:11](=[O:12])[O:13][CH3:14]>>[CH3:14][O:13][C:11](=[O:12])[C@H:10]1[CH2:4][CH:3]=[CH:2][CH2:1][C@H:9]1[C:7](=[O:8])[O:6][CH3:5]
14	C[Si](C)(C)C#C.Cl\C=C\I>>C[Si](C)(C)C#C\C=C\Cl	[Cl:1]\[CH:2]=[CH:3]\[I:4].[CH3:5][Si:6]([CH3:7])([CH3:8])[C:9]#[CH:10]>>[CH3:8][Si:6]([CH3:7])([CH3:5])[C:9]#[C:10]\[CH:3]=[CH:2]\[Cl:1].[I:4]
15	CCOC(=O)CCCCC(=O)OCC>>CCOC(=O)C1CCCC1=O.CCO	[CH3:1][CH2:2][O:3][C:4](=[O:5])[CH2:6][CH2:7][CH2:8][CH2:9][C:10](=[O:11])[O:12][CH2:13][CH3:14]>>[CH3:1][CH2:2][O:3][C:4](=[O:5])[CH:6]1[CH2:7][CH2:8][CH2:9][C:10]1=[O:11].[CH3:14][CH2:13][OH:12]
16	OC1=CC=CC=C1.OCCCBr>>BrCCCOC1=CC=CC=C1	[OH:1][CH2:2][CH2:3][CH2:4][Br:5].[OH:6][C:7]1=[CH:8][CH:9]=[CH:10][CH:11]=[CH:12]1>>[OH2:1].[Br:5][CH2:4][CH2:3][CH2:2][O:6][C:7]1=[CH:12][CH:11]=[CH:10][CH:9]=[CH:8]1
17	C[C@]12CC[C@H](O)CC1CCCC2=O.OO>>C[C@]12CC[C@H](O)CC1CCCC(=O)O2.O	[CH3:1][C@:2]12[CH2:3][CH2:4][C@H:5]([OH:6])[CH2:7][CH:8]1[CH2:9][CH2:10][CH2:11][C:12]2=[O:13].[OH:14][OH:15]>>[CH3:1][C@:2]12[CH2:3][CH2:4][C@H:5]([OH:6])[CH2:7][CH:8]1[CH2:9][CH2:10][CH2:11][C:12](=[O:13])[O:15]2.[OH2:14]
18	CC1=CCC[C@H](C1)C=C.COC(=O)C(C)=C>>COC(=O)C(\C)=C\[C@@H]1CCC=C(C)C1.C=C	[CH3:1][C:2]1=[CH:3][CH2:4][CH2:5][C@H:6]([CH2:7]1)[CH:8]=[CH2:9].[CH3:10][O:11][C:12](=[O:13])[C:14]([CH3:15])=[CH2:16]>>[CH3:10][O:11][C:12](=[O:13])[C:14](\[CH3:15])=[CH:8]\[C@@H:6]1[CH2:5][CH2:4][CH:3]=[C:2]([CH3:1])[CH2:7]1.[CH2:9]=[CH2:16]
19	OCC1=CC2=CC=CC=C2C=C1.BrS(Br)=O>>OS(Br)=O.BrCC1=CC2=CC=CC=C2C=C1	[OH:1][CH2:2][C:3]1=[CH:4][C:5]2=[CH:6][CH:7]=[CH:8][CH:9]=[C:10]2[CH:11]=[CH:12]1.[Br:13][S:14]([Br:15])=[O:16]>>[OH:1][S:14]([Br:13])=[O:16].[Br:15][CH2:2][C:3]1=[CH:4][C:5]2=[CH:6][CH:7]=[CH:8][CH:9]=[C:10]2[CH:11]=[CH:12]1
20	ICC1=CC=CC=C1.CN(C)C>>C[N+](C)(C)CC1=CC=CC=C1.[I-]	[I:1][CH2:2][C:3]1=[CH:4][CH:5]=[CH:6][CH:7]=[CH:8]1.[CH3:9][N:10]([CH3:11])[CH3:12]>>[CH3:11][N+:10]([CH3:12])([CH3:9])[CH2:2][C:3]1=[CH:8][CH:7]=[CH:6][CH:5]=[CH:4]1.[I-:1]
21	CCC(C)O.C1=CC=NC=C1.O[Cr](Cl)(=O)=O>>CCC(C)=O.C1=CC=NC=C1.[Cl-].O[Cr](O)=O	[OH:1][Cr:2]([Cl:3])(=[O:4])=[O:5].[CH:6]1=[CH:7][CH:8]=[N:9][CH:10]=[CH:11]1.[CH3:12][CH2:13][CH:14]([CH3:15])[OH:16]>>[OH:1][Cr:2]([OH:5])=[O:4].[Cl-:3].[CH:6]1=[CH:7][CH:8]=[N:9][CH:10]=[CH:11]1.[CH3:12][CH2:13][C:14]([CH3:15])=[O:16]
22	CC#N.[OH3+].O>>CC(O)=O.[NH4+]	[CH3:1][C:2]#[N:3].[OH3+:4].[OH2:5]>>[CH3:1][C:2]([OH:5])=[O:4].[NH4+:3]
23	O=C(CC1=CC=CC=C1)C1=CC=CC=C1.NN>>N\N=C(/CC1=CC=CC=C1)C1=CC=CC=C1.O	[O:1]=[C:2]([CH2:3][C:4]1=[CH:5][CH:6]=[CH:7][CH:8]=[CH:9]1)[C:10]1=[CH:11][CH:12]=[CH:13][CH:14]=[CH:15]1.[NH2:16][NH2:17]>>[NH2:16]\[N:17]=[C:2](/[CH2:3][C:4]1=[CH:9][CH:8]=[CH:7][CH:6]=[CH:5]1)[C:10]1=[CH:15][CH:14]=[CH:13][CH:12]=[CH:11]1.[OH2:1]
24	CC(=O)C1CCCCC1.CCC(CC)=P(C1=CC=CC=C1)(C1=CC=CC=C1)C1=CC=CC=C1>>CCC(CC)=C(C)C1CCCCC1.O=P(C1=CC=CC=C1)(C1=CC=CC=C1)C1=CC=CC=C1	[CH3:1][C:2](=[O:3])[CH:4]1[CH2:5][CH2:6][CH2:7][CH2:8][CH2:9]1.[CH3:10][CH2:11][C:12]([CH2:13][CH3:14])=[P:15]([C:16]1=[CH:17][CH:18]=[CH:19][CH:20]=[CH:21]1)([C:22]1=[CH:23][CH:24]=[CH:25][CH:26]=[CH:27]1)[C:28]1=[CH:29][CH:30]=[CH:31][CH:32]=[CH:33]1>>[CH3:14][CH2:13][C:12]([CH2:11][CH3:10])=[C:2]([CH3:1])[CH:4]1[CH2:5][CH2:6][CH2:7][CH2:8][CH2:9]1.[O:3]=[P:15]([C:28]1=[CH:33][CH:32]=[CH:31][C…
25	CN(C)C1=CC=CC=C1.CI>>C[N+](C)(C)C1=CC=CC=C1.[I-]	[CH3:1][N:2]([CH3:3])[C:4]1=[CH:5][CH:6]=[CH:7][CH:8]=[CH:9]1.[CH3:10][I:11]>>[CH3:1][N+:2]([CH3:3])([CH3:10])[C:4]1=[CH:9][CH:8]=[CH:7][CH:6]=[CH:5]1.[I-:11]
26	N[C@@H](CO)C(O)=O.CC(C)(C)OC(=O)OC(=O)OC(C)(C)C>>CC(C)(C)OC(=O)N[C@@H](CO)C(O)=O.O=C=O.CC(C)(C)O	[NH2:1][C@@H:2]([CH2:3][OH:4])[C:5]([OH:6])=[O:7].[CH3:8][C:9]([CH3:10])([CH3:11])[O:12][C:13](=[O:14])[O:15][C:16](=[O:17])[O:18][C:19]([CH3:20])([CH3:21])[CH3:22]>>[CH3:11][C:9]([CH3:10])([CH3:8])[O:12][C:13](=[O:14])[NH:1][C@@H:2]([CH2:3][OH:4])[C:5]([OH:6])=[O:7].[O:17]=[C:16]=[O:15].[CH3:22][C:19]([CH3:21])([CH3:20])[OH:18]
27	CC(C)(C)OC(=O)N[C@@H](CO)C(Cl)=O.CNOC>>CON(C)C(=O)[C@H](CO)NC(=O)OC(C)(C)C.[Cl-]	[CH3:1][NH:2][O:3][CH3:4].[CH3:5][C:6]([CH3:7])([CH3:8])[O:9][C:10](=[O:11])[NH:12][C@@H:13]([CH2:14][OH:15])[C:16]([Cl:17])=[O:18]>>[Cl-:17].[CH3:4][O:3][N:2]([CH3:1])[C:16](=[O:18])[C@H:13]([CH2:14][OH:15])[NH:12][C:10](=[O:11])[O:9][C:6]([CH3:8])([CH3:7])[CH3:5]
28	COC(=O)CCS.[NH4+].[OH-]>>NC(=O)CCS.CO.O	[CH3:1][O:2][C:3](=[O:4])[CH2:5][CH2:6][SH:7].[NH4+:8].[OH-:9]>>[NH2:8][C:3](=[O:4])[CH2:5][CH2:6][SH:7].[CH3:1][OH:2].[OH2:9]
29	COC(=O)C(N)CS.[NH4+].[OH-]>>NC(CS)C(N)=O.CO.O	[CH3:1][O:2][C:3](=[O:4])[CH:5]([NH2:6])[CH2:7][SH:8].[NH4+:9].[OH-:10]>>[NH2:6][CH:5]([CH2:7][SH:8])[C:3]([NH2:9])=[O:4].[CH3:1][OH:2].[OH2:10]
30	CC1=NC2=C(O)C=CC(=C2C=C1)S(Cl)(=O)=O.CNC>>CN(C)S(=O)(=O)C1=C2C=CC(C)=NC2=C(O)C=C1.[Cl-]	[CH3:1][NH:2][CH3:3].[CH3:4][C:5]1=[N:6][C:7]2=[C:8]([OH:9])[CH:10]=[CH:11][C:12](=[C:13]2[CH:14]=[CH:15]1)[S:16]([Cl:17])(=[O:18])=[O:19]>>[Cl-:17].[CH3:3][N:2]([CH3:1])[S:16](=[O:19])(=[O:18])[C:12]1=[C:13]2[CH:14]=[CH:15][C:5]([CH3:4])=[N:6][C:7]2=[C:8]([OH:9])[CH:10]=[CH:11]1
31	O=[Se]=O.CN(C)S(=O)(=O)C1=C2C=CC(C)=NC2=C(O)C=C1>>CN(C)S(=O)(=O)C1=C2C=CC(C=O)=NC2=C(O)C=C1.O=[Se]	[CH3:1][N:2]([CH3:3])[S:4](=[O:5])(=[O:6])[C:7]1=[C:8]2[CH:9]=[CH:10][C:11]([CH3:12])=[N:13][C:14]2=[C:15]([OH:16])[CH:17]=[CH:18]1.[O:19]=[Se:20]=[O:21]>>[O:19]=[Se:20].[CH3:3][N:2]([CH3:1])[S:4](=[O:5])(=[O:6])[C:7]1=[C:8]2[CH:9]=[CH:10][C:11]([CH:12]=[O:21])=[N:13][C:14]2=[C:15]([OH:16])[CH:17]=[CH:18]1
32	CC1=NC2=C(O)C=CC=C2C=C1.OS(Cl)(=O)=O>>CC1=NC2=C(O)C=CC(=C2C=C1)S(Cl)(=O)=O.O	CH3:1][C:2]1=[N:3][C:4]2=[C:5]([OH:6])[CH:7]=[CH:8][CH:9]=[C:10]2[CH:11]=[CH:12]1.[OH:13][S:14]([Cl:15])(=[O:16])=[O:17]>>[CH3:1][C:2]1=[N:3][C:4]2=[C:5]([OH:6])[CH:7]=[CH:8][C:9](=[C:10]2[CH:11]=[CH:12]1)[S:14]([Cl:15])(=[O:16])=[O:17].[OH2:13]
33	CN(C)CCCl.[O-]S([S-])(=O)=O>>CN(C)CCS.[O-]S(=O)=O	[O-:1][S:2]([S-:3])(=[O:4])=[O:5].[CH3:6][N:7]([CH3:8])[CH2:9][CH2:10][Cl:11]>>[O-:1][SH:2](=[O:5])=[O:4].[CH3:8][N:7]([CH3:6])[CH2:9][CH2:10][SH:3].[Cl:11]
34	ClCCCCC=C.[I-]>>ICCCCC=C.[Cl-]	[Cl:1][CH2:2][CH2:3][CH2:4][CH2:5][CH:6]=[CH2:7].[I-:8]>>[I:8][CH2:2][CH2:3][CH2:4][CH2:5][CH:6]=[CH2:7].[Cl-:1]
35	O=C1CCCCC1.C[N+]#N>>O=C1CCCCCC1.N#N	[CH3:1][N+:2]#[N:3].[O:4]=[C:5]1[CH2:6][CH2:7][CH2:8][CH2:9][CH2:10]1>>[N:2]#[N:3].[O:4]=[C:5]1[CH2:6][CH2:7][CH2:8][CH2:9][CH2:10][CH2:1]1
36	CN=C=O.O>>CN.O=C=O	[CH3:1][N:2]=[C:3]=[O:4].[OH2:5]>>[CH3:1][NH2:2].[O:5]=[C:3]=[O:4]
37	CN=C=O.CCN>>CCNC(=O)NC	[CH3:1][N:2]=[C:3]=[O:4].[CH3:5][CH2:6][NH2:7]>>[CH3:5][CH2:6][NH:7][C:3](=[O:4])[NH:2][CH3:1]
38	CN=C=O.CCO>>CCOC(=O)NC	[CH3:1][N:2]=[C:3]=[O:4].[CH3:5][CH2:6][OH:7]>>[CH3:5][CH2:6][O:7][C:3](=[O:4])[NH:2][CH3:1]
39	CCC(Cl)=O.[N-]=[N+]=[N-]>>CCN=C=O.N#N.[Cl-]	[CH3:1][CH2:2][C:3]([Cl:4])=[O:5].[N-:6]=[N+:7]=[N-:8]>>[CH3:1][CH2:2][N:8]=[C:3]=[O:5].[N:7]#[N:6].[Cl-:4]
40	CON(C)C(=O)[C@H](CO[Si](C)(C)C(C)(C)C)NC(=O)OC(C)(C)C.Br[Mg]C=C>>CC(C)(C)OC(=O)N[C@@H](CO[Si](C)(C)C(C)(C)C)C(=O)C=C.CNOC.[Br-].[Mg++]	[Br:1][Mg:2][CH:3]=[CH2:4].[CH3:5][O:6][N:7]([CH3:8])[C:9](=[O:10])[C@H:11]([CH2:12][O:13][Si:14]([CH3:15])([CH3:16])[C:17]([CH3:18])([CH3:19])[CH3:20])[NH:21][C:22](=[O:23])[O:24][C:25]([CH3:26])([CH3:27])[CH3:28]>>[Mg+:2].[Br-:1].[CH3:8][NH:7][O:6][CH3:5].[CH3:28][C:25]([CH3:27])([CH3:26])[O:24][C:22](=[O:23])[NH:21][C@@H:11]([CH2:12][O:13][Si:14]([CH3:15])([CH3:16])[C:17]([CH3:20])([CH3:19])[C…
41	CCCCCCO.[Br-]>>CCCCCCBr.[OH-]	[CH3:1][CH2:2][CH2:3][CH2:4][CH2:5][CH2:6][OH:7].[Br-:8]>>[CH3:1][CH2:2][CH2:3][CH2:4][CH2:5][CH2:6][Br:8].[OH-:7]
42	CCC(=O)OC.I>>CCC(O)=O.CI	[CH3:1][CH2:2][C:3](=[O:4])[O:5][CH3:6].[IH:7]>>[CH3:1][CH2:2][C:3]([OH:5])=[O:4].[CH3:6][I:7]
43	C1CCC=CC1.BrBr>>BrC1CCCCC1Br	[CH2:1]1[CH2:2][CH2:3][CH:4]=[CH:5][CH2:6]1.[Br:7][Br:8]>>[Br:7][CH:5]1[CH2:6][CH2:1][CH2:2][CH2:3][CH:4]1[Br:8]
44	OCC1=NC=CC=C1.BrN1C(=O)CCC1=O>>BrCC1=NC=CC=C1.O=C1CCC(=O)N1.[OH-]	[Br:1][N:2]1[C:3](=[O:4])[CH2:5][CH2:6][C:7]1=[O:8].[OH:9][CH2:10][C:11]1=[N:12][CH:13]=[CH:14][CH:15]=[CH:16]1>>[OH-:9].[O:4]=[C:3]1[CH2:5][CH2:6][C:7](=[O:8])[NH:2]1.[Br:1][CH2:10][C:11]1=[N:12][CH:13]=[CH:14][CH:16]=[CH:15]1
45	N[C@@H](O)C(O)C=C.COP(OC)OC>>COP(=O)(OC)O[C@H](N)C(O)C=C.C	[NH2:1][C@@H:2]([OH:3])[CH:4]([OH:5])[CH:6]=[CH2:7].[CH3:8][O:9][P:10]([O:11][CH3:12])[O:13][CH3:14]>>[CH3:14][O:13][P:10](=[O:9])([O:11][CH3:12])[O:3][C@H:2]([NH2:1])[CH:4]([OH:5])[CH:6]=[CH2:7].[CH4:8]
46	BrCCC=C.CC(S)=O>>CC(=O)SCCC=C.[Br-]	[CH3:1][C:2]([SH:3])=[O:4].[Br:5][CH2:6][CH2:7][CH:8]=[CH2:9]>>[Br-:5].[CH3:1][C:2](=[O:4])[S:3][CH2:6][CH2:7][CH:8]=[CH2:9]
47	CC(=O)CSCC=C.C[C@H](N)[C@H](O)C=C>>C[C@H](N)[C@H](O)\C=C\CSCC(C)=O.C=C	[CH3:1][C:2](=[O:3])[CH2:4][S:5][CH2:6][CH:7]=[CH2:8].[CH3:9][C@H:10]([NH2:11])[C@H:12]([OH:13])[CH:14]=[CH2:15]>>[CH3:9][C@H:10]([NH2:11])[C@H:12]([OH:13])\[CH:14]=[CH:7]\[CH2:6][S:5][CH2:4][C:2]([CH3:1])=[O:3].[CH2:8]=[CH2:15]
48	COC(=O)C(CCSC)NC(=O)OC(C)(C)C.ICC=C>>COC(=O)C(CCSCC=C)NC(=O)OC(C)(C)C.CI	[CH3:1][O:2][C:3](=[O:4])[CH:5]([CH2:6][CH2:7][S:8][CH3:9])[NH:10][C:11](=[O:12])[O:13][C:14]([CH3:15])([CH3:16])[CH3:17].[I:18][CH2:19][CH:20]=[CH2:21]>>[CH3:1][O:2][C:3](=[O:4])[CH:5]([CH2:6][CH2:7][S:8][CH2:19][CH:20]=[CH2:21])[NH:10][C:11](=[O:12])[O:13][C:14]([CH3:17])([CH3:16])[CH3:15].[CH3:9][I:18]
49	CC(=O)OCCS>>CC(O)=O.C1CS1	[CH3:1][C:2](=[O:3])[O:4][CH2:5][CH2:6][SH:7]>>[CH3:1][C:2]([OH:4])=[O:3].[CH2:6]1[CH2:5][S:7]1
50	CCCBr.C#CC1=CC=CC=C1>>CCCC#CC1=CC=CC=C1.[Br-]	[CH:1]#[C:2][C:3]1=[CH:4][CH:5]=[CH:6][CH:7]=[CH:8]1.[CH3:9][CH2:10][CH2:11][Br:12]>>[Br-:12].[CH3:9][CH2:10][CH2:11][C:1]#[C:2][C:3]1=[CH:8][CH:7]=[CH:6][CH:5]=[CH:4]1
51	ClC(=O)OCC1=CC=CC=C1.NCCCCO>>OCCCCNC(=O)OCC1=CC=CC=C1.[Cl-]	[NH2:1][CH2:2][CH2:3][CH2:4][CH2:5][OH:6].[Cl:7][C:8](=[O:9])[O:10][CH2:11][C:12]1=[CH:13][CH:14]=[CH:15][CH:16]=[CH:17]1>>[Cl-:7].[OH:6][CH2:5][CH2:4][CH2:3][CH2:2][NH:1][C:8](=[O:9])[O:10][CH2:11][C:12]1=[CH:17][CH:16]=[CH:15][CH:14]=[CH:13]1
52	OCCCCNC(=O)OCC1=CC=CC=C1.ON1C(=O)C2=C(C=CC=C2)C1=O>>O=C(NCCCCON1C(=O)C2=C(C=CC=C2)C1=O)OCC1=CC=CC=C1.[OH-]	[OH:1][N:2]1[C:3](=[O:4])[C:5]2=[C:6]([CH:7]=[CH:8][CH:9]=[CH:10]2)[C:11]1=[O:12].[OH:13][CH2:14][CH2:15][CH2:16][CH2:17][NH:18][C:19](=[O:20])[O:21][CH2:22][C:23]1=[CH:24][CH:25]=[CH:26][CH:27]=[CH:28]1>>[OH-:1].[O:20]=[C:19]([NH:18][CH2:17][CH2:16][CH2:15][CH2:14][O:13][N:2]1[C:3](=[O:4])[C:5]2=[C:6]([CH:7]=[CH:8][CH:9]=[CH:10]2)[C:11]1=[O:12])[O:21][CH2:22][C:23]1=[CH:28][CH:27]=[CH:26][CH:25]…
53	O=P(OCC1=CC=CC=C1)OCC1=CC=CC=C1.ClN1C(=O)CCC1=O>>ClP(=O)(OCC1=CC=CC=C1)OCC1=CC=CC=C1.O=C1CCC(=O)N1	[O:1]=[PH:2]([O:3][CH2:4][C:5]1=[CH:6][CH:7]=[CH:8][CH:9]=[CH:10]1)[O:11][CH2:12][C:13]1=[CH:14][CH:15]=[CH:16][CH:17]=[CH:18]1.[Cl:19][N:20]1[C:21](=[O:22])[CH2:23][CH2:24][C:25]1=[O:26]>>[Cl:19][P:2](=[O:1])([O:3][CH2:4][C:5]1=[CH:10][CH:9]=[CH:8][CH:7]=[CH:6]1)[O:11][CH2:12][C:13]1=[CH:18][CH:17]=[CH:16][CH:15]=[CH:14]1.[O:22]=[C:21]1[CH2:23][CH2:24][C:25](=[O:26])[NH:20]1
54	ClP(=O)(OCC1=CC=CC=C1)OCC1=CC=CC=C1.O=C1CCC(=O)N1>>O=C1CCC(=O)N1P(=O)(OCC1=CC=CC=C1)OCC1=CC=CC=C1.[Cl-]	[O:1]=[C:2]1[CH2:3][CH2:4][C:5](=[O:6])[NH:7]1.[Cl:8][P:9](=[O:10])([O:11][CH2:12][C:13]1=[CH:14][CH:15]=[CH:16][CH:17]=[CH:18]1)[O:19][CH2:20][C:21]1=[CH:22][CH:23]=[CH:24][CH:25]=[CH:26]1>>[Cl-:8].[O:6]=[C:5]1[CH2:4][CH2:3][C:2](=[O:1])[N:7]1[P:9](=[O:10])([O:19][CH2:20][C:21]1=[CH:26][CH:25]=[CH:24][CH:23]=[CH:22]1)[O:11][CH2:12][C:13]1=[CH:18][CH:17]=[CH:16][CH:15]=[CH:14]1
55	NCC(N)=O.CC(C)(C)OC(=O)OC(=O)OC(C)(C)C>>CC(C)(C)OC(=O)NCC(N)=O.O=C=O.CC(C)(C)O	[NH2:1][CH2:2][C:3]([NH2:4])=[O:5].[CH3:6][C:7]([CH3:8])([CH3:9])[O:10][C:11](=[O:12])[O:13][C:14](=[O:15])[O:16][C:17]([CH3:18])([CH3:19])[CH3:20]>>[CH3:9][C:7]([CH3:8])([CH3:6])[O:10][C:11](=[O:12])[NH:1][CH2:2][C:3]([NH2:4])=[O:5].[O:15]=[C:14]=[O:13].[CH3:20][C:17]([CH3:19])([CH3:18])[OH:16]
56	O=C1CCC(=O)N1P(=O)(OCC1=CC=CC=C1)OCC1=CC=CC=C1.N>>NC(=O)CCC(=O)NP(=O)(OCC1=CC=CC=C1)OCC1=CC=CC=C1	[O:1]=[C:2]1[CH2:3][CH2:4][C:5](=[O:6])[N:7]1[P:8](=[O:9])([O:10][CH2:11][C:12]1=[CH:13][CH:14]=[CH:15][CH:16]=[CH:17]1)[O:18][CH2:19][C:20]1=[CH:21][CH:22]=[CH:23][CH:24]=[CH:25]1.[NH3:26]>>[NH2:26][C:5](=[O:6])[CH2:4][CH2:3][C:2](=[O:1])[NH:7][P:8](=[O:9])([O:18][CH2:19][C:20]1=[CH:25][CH:24]=[CH:23][CH:22]=[CH:21]1)[O:10][CH2:11][C:12]1=[CH:17][CH:16]=[CH:15][CH:14]=[CH:13]1
57	O=C1CCC(=O)N1P(=O)(OCC1=CC=CC=C1)OCC1=CC=CC=C1.NCCN>>NCCNC(=O)CCC(=O)NP(=O)(OCC1=CC=CC=C1)OCC1=CC=CC=C1	[O:1]=[C:2]1[CH2:3][CH2:4][C:5](=[O:6])[N:7]1[P:8](=[O:9])([O:10][CH2:11][C:12]1=[CH:13][CH:14]=[CH:15][CH:16]=[CH:17]1)[O:18][CH2:19][C:20]1=[CH:21][CH:22]=[CH:23][CH:24]=[CH:25]1.[NH2:26][CH2:27][CH2:28][NH2:29]>>[NH2:29][CH2:28][CH2:27][NH:26][C:5](=[O:6])[CH2:4][CH2:3][C:2](=[O:1])[NH:7][P:8](=[O:9])([O:18][CH2:19][C:20]1=[CH:25][CH:24]=[CH:23][CH:22]=[CH:21]1)[O:10][CH2:11][C:12]1=[CH:17][CH…
58	CC(=C)C=C.CC(=O)C=C>>CC(=O)C1CCC(C)=CC1	[CH3:1][C:2](=[CH2:3])[CH:4]=[CH2:5].[CH3:6][C:7](=[O:8])[CH:9]=[CH2:10]>>[CH3:6][C:7](=[O:8])[CH:9]1[CH2:10][CH2:3][C:2]([CH3:1])=[CH:4][CH2:5]1
59	ClC1CCCCC1=O.[OH-]>>OC(=O)C1CCCC1.[Cl-]	[Cl:1][CH:2]1[CH2:3][CH2:4][CH2:5][CH2:6][C:7]1=[O:8].[OH-:9]>>[OH:9][C:7](=[O:8])[CH:2]1[CH2:3][CH2:4][CH2:5][CH2:6]1.[Cl-:1]
60	C1CCNCC1.CCBr>>CCN1CCCCC1.[Br-]	[CH3:1][CH2:2][Br:3].[CH2:4]1[CH2:5][CH2:6][NH:7][CH2:8][CH2:9]1>>[Br-:3].[CH3:1][CH2:2][N:7]1[CH2:8][CH2:9][CH2:4][CH2:5][CH2:6]1
61	CC(C)=O>>CC(O)=C	[CH3:1][C:2]([CH3:3])=[O:4]>>[CH3:1][C:2]([OH:4])=[CH2:3]
62	N.CI>>C[NH3+].[I-]	[NH3:1].[CH3:2][I:3]>>[CH3:2][NH3+:1].[I-:3]
63	COC.FB(F)F>>C[O+](C)[B-](F)(F)F	[CH3:1][O:2][CH3:3].[F:4][B:5]([F:6])[F:7]>>[CH3:1][O+:2]([CH3:3])[B-:5]([F:4])([F:6])[F:7]
64	COC(C)=O.CC[O-]>>CCOC(C)=O.C[O-]	[CH3:1][O:2][C:3]([CH3:4])=[O:5].[CH3:6][CH2:7][O-:8]>>[CH3:6][CH2:7][O:8][C:3]([CH3:4])=[O:5].[CH3:1][O-:2]
65	C\C=C\C.OOC(=O)C1=CC=CC=C1>>C[C@H]1O[C@@H]1C.OC(=O)C1=CC=CC=C1	[CH3:1]\[CH:2]=[CH:3]\[CH3:4].[OH:5][O:6][C:7](=[O:8])[C:9]1=[CH:10][CH:11]=[CH:12][CH:13]=[CH:14]1>>[CH3:1][C@H:2]1[O:5][C@@H:3]1[CH3:4].[OH:6][C:7](=[O:8])[C:9]1=[CH:14][CH:13]=[CH:12][CH:11]=[CH:10]1
66	C\C=C\CCCO.BrBr>>CC(Br)C1CCCO1.[Br-]	[Br:1][Br:2].[CH3:3]\[CH:4]=[CH:5]\[CH2:6][CH2:7][CH2:8][OH:9]>>[Br-:1].[CH3:3][CH:4]([Br:2])[CH:5]1[CH2:6][CH2:7][CH2:8][O:9]1
67	CC1=CC=CC=C1.O=[N+]=O>>CC1=CC=C(C=C1)[N+]([O-])=O	[O:1]=[N+:2]=[O:3].[CH3:4][C:5]1=[CH:6][CH:7]=[CH:8][CH:9]=[CH:10]1>>[CH3:4][C:5]1=[CH:6][CH:7]=[C:8]([CH:9]=[CH:10]1)[N+:2]([O-:3])=[O:1]
68	COC1=CC=CC(=C1)[N+]#N.[I-]>>COC1=CC=CC(I)=C1.N#N	[CH3:1][O:2][C:3]1=[CH:4][CH:5]=[CH:6][C:7](=[CH:8]1)[N+:9]#[N:10].[I-:11]>>[CH3:1][O:2][C:3]1=[CH:4][CH:5]=[CH:6][C:7]([I:11])=[CH:8]1.[N:10]#[N:9]
69	CC(C)=O.C1CCNC1>>CC(C)N1CCCC1.O	[CH2:1]1[CH2:2][CH2:3][NH:4][CH2:5]1.[CH3:6][C:7]([CH3:8])=[O:9]>>[OH2:9].[CH3:6][CH:7]([CH3:8])[N:4]1[CH2:3][CH2:2][CH2:1][CH2:5]1
70	CCCC(=O)OCC.CCCCN>>CCCCNC(=O)CCC.CCO	[CH3:1][CH2:2][CH2:3][C:4](=[O:5])[O:6][CH2:7][CH3:8].[CH3:9][CH2:10][CH2:11][CH2:12][NH2:13]>>[CH3:9][CH2:10][CH2:11][CH2:12][NH:13][C:4](=[O:5])[CH2:3][CH2:2][CH3:1].[CH3:8][CH2:7][OH:6]
71	CCCCC(=O)OCC>>C(O)CCCC.CCO	[CH3:1][CH2:2][CH2:3][CH2:4][C:5](=[O:6])[O:7][CH2:8][CH3:9]>>[CH3:9][CH2:8][OH:7].[CH3:1][CH2:2][CH2:3][CH2:4][CH2:5][OH:6]
72	ClC1=CC(=O)CCC1.[C-]#N>>O=C1CCCC(=C1)C#N.[Cl-]	[Cl:1][C:2]1=[CH:3][C:4](=[O:5])[CH2:6][CH2:7][CH2:8]1.[C-:9]#[N:10]>>[O:5]=[C:4]1[CH2:6][CH2:7][CH2:8][C:2](=[CH:3]1)[C:9]#[N:10].[Cl-:1]
73	[O-][N+](=O)C1=CC=C(F)C(=C1)[N+]([O-])=O.N>>NC1=CC=C(C=C1[N+]([O-])=O)[N+]([O-])=O.[F-]	[NH3:1].[O-:2][N+:3](=[O:4])[C:5]1=[CH:6][CH:7]=[C:8]([F:9])[C:10](=[CH:11]1)[N+:12]([O-:13])=[O:14]>>[F-:9].[NH2:1][C:8]1=[CH:7][CH:6]=[C:5]([CH:11]=[C:10]1[N+:12]([O-:13])=[O:14])[N+:3]([O-:2])=[O:4]
74	N1C=CN=C1.NP(O)(O)=O>>OP(O)(=O)N1C=CN=C1.N	[NH:1]1[CH:2]=[CH:3][N:4]=[CH:5]1.[NH2:6][P:7]([OH:8])([OH:9])=[O:10]>>[OH:9][P:7]([OH:8])(=[O:10])[N:1]1[CH:2]=[CH:3][N:4]=[CH:5]1.[NH3:6]
75	CCOC(=C)C=C.COC(=O)C=C>>CCOC1=CCC(CC1)C(=O)OC	[CH3:1][CH2:2][O:3][C:4](=[CH2:5])[CH:6]=[CH2:7].[CH3:8][O:9][C:10](=[O:11])[CH:12]=[CH2:13]>>[CH3:1][CH2:2][O:3][C:4]1=[CH:6][CH2:7][CH:12]([CH2:13][CH2:5]1)[C:10](=[O:11])[O:9][CH3:8]

## Sheet: training_set
241 typical reactions with full stoichiometry
no.	SMILES	CORRECT MAPPING
1	[H][Si](CC)(CC)CC.COC(CCC(Cl)=O)=O>>COC(CCC=O)=O.Cl[Si](CC)(CC)CC	[#6:3]-[#6:2]-[#14:1](-[#6:4]-[#6:5])-[#6:6]-[#6:7].[#6:8]-[#8:9]-[#6:10](=[O:16])-[#6:11]-[#6:12]-[#6:13]([Cl:14])=[O:15]>>[#6:8]-[#8:9]-[#6:10](=[O:16])-[#6:11]-[#6:12]-[#6:13]=[O:15].[#6:3]-[#6:2][Si:1]([Cl:14])([#6:4]-[#6:5])[#6:6]-[#6:7]
2	OO.OO.COC1=CC=CC(C=O)=C1O>>COC2=C(C(O)=CC=C2)O.O=C=O.O.O	[#8:1]-[#8:2].[#8:3]-[#8:4].[#6:5]-[#8:6]-[#6:7]-1=[#6:8]-[#6:9]=[#6:10]-[#6:11](-[#6:12]=[O:13])=[#6:14]-1-[#8:15]>>[#6:5]-[#8:6]-[#6:7]-1=[#6:14](-[#8:15])-[#6:11](-[#8:2])=[#6:10]-[#6:9]=[#6:8]-1.[O:13]=[C:12]=[O:1].[#8:4].[#8:3]
3	O=N(C1=CC=CC=C1N=N#N)=O>>[O-][N+]2=C3C=CC=CC3=NO2.N#N	[O:1]=[N:2](=[O:12])[#6:3]-1=[#6:4]-[#6:5]=[#6:6]-[#6:7]=[#6:8]-1-[#7:9]=[N+:10]=[N-:11]>>[#8-:12]-[#7+:2]-1=[#6:3]-2-[#6:4]=[#6:5]-[#6:6]=[#6:7]-[#6:8]-2=[#7:9]-[#8:1]-1.[N:11]#[N:10]
4	NC1=CC=CC=C1Br.BrC2=CC=C(C=C2)C(Cl)=O>>BrC3=CC=C(C=C3)C(NC4=CC=CC=C4Br)=O.[H+].[Cl-]	[#7:1]-[#6:2]-1=[#6:3]-[#6:4]=[#6:5]-[#6:6]=[#6:7]-1[Br:8].[Cl:17][#6:16](=[O:18])-[#6:13]-1=[#6:12]-[#6:11]=[#6:10]([Br:9])-[#6:15]=[#6:14]-1>>[Br:9][#6:10]-1=[#6:11]-[#6:12]=[#6:13](-[#6:14]=[#6:15]-1)-[#6:16](=[O:18])-[#7:1]-[#6:2]-1=[#6:3]-[#6:4]=[#6:5]-[#6:6]=[#6:7]-1[Br:8].[Cl-:17]
5	S[H].CC1=CC=C(N(=O)=O)C=C1>>NC2=CC=C(C=C2)C=O.O.[S]	[#16:1].[#6:2]-[#6:3]-1=[#6:4]-[#6:5]=[#6:6](-[#6:10]=[#6:11]-1)[N:7](=[O:8])=[O:9]>>[#7:7]-[#6:6]-1=[#6:10]-[#6:11]=[#6:3](-[#6:2]=[O:8])-[#6:4]=[#6:5]-1.[#8:9].[#16:1]
6	OCCCCCO.CC(OC(C)=O)=O.CC(OC(C)=O)=O>>CC(OCCCCCOC(C)=O)=O.CC(O)=O.CC(O)=O	[#8:1]-[#6:2]-[#6:3]-[#6:4]-[#6:5]-[#6:6]-[#8:7].[#6:8]-[#6:9](=[O:14])-[#8:10]-[#6:11](-[#6:12])=[O:13].[#6:15]-[#6:16](=[O:21])-[#8:17]-[#6:18](-[#6:19])=[O:20]>>[#6:19]-[#6:18](=[O:20])-[#8:7]-[#6:6]-[#6:5]-[#6:4]-[#6:3]-[#6:2]-[#8:1]-[#6:11](-[#6:12])=[O:13].[#6:8]-[#6:9](-[#8:10])=[O:14].[#6:15]-[#6:16](-[#8:17])=[O:21]
7	CC(OCCCCCOC(C)=O)=O>>CC(O)=O.C=CCC=C.OC(C)=O	[CH3:1][C:2](=[O:13])[O:3][CH2:4][CH2:5][CH2:6][CH2:7][CH2:8][O:9][C:10](=[O:12])[CH3:11]>>[CH3:1][C:2](=[O:13])[OH:3].[CH3:11][C:10](=[O:12])[OH:9].[CH2:4]=[CH:5][CH2:6][CH:7]=[CH2:8]
8	CC(OCC)Cl.BrBr>>BrC(OCC)CBr.Cl	[#6:5]-[#6:4]-[#8:3]-[#6:2](-[#6:1])[Cl:6].[Br:7][Br:8]>>[#6:5]-[#6:4]-[#8:3]-[#6:2]([Br:7])-[#6:1][Br:8].[Cl:6]
9	CCN(CC)CC.ClC(C1=CC=CC=C1I)=O.NC2=CC=CC=C2>>IC3=C(C(NC4=CC=CC=C4)=O)C=CC=C3.CC[NH+](CC)CC.[Cl-]	[#6:1]-[#6:2]-[#7:3](-[#6:4]-[#6:5])-[#6:6]-[#6:7].[Cl:8][#6:9](=[O:17])-[#6:10]-1=[#6:11]-[#6:12]=[#6:13]-[#6:14]=[#6:15]-1[I:16].[#7:18]-[#6:19]-1=[#6:20]-[#6:21]=[#6:22]-[#6:23]=[#6:24]-1>>[I:16][#6:15]-1=[#6:10](-[#6:11]=[#6:12]-[#6:13]=[#6:14]-1)-[#6:9](=[O:17])-[#7:18]-[#6:19]-1=[#6:20]-[#6:21]=[#6:22]-[#6:23]=[#6:24]-1.[#6:7]-[#6:6]-[#7+:3](-[#6:4]-[#6:5])-[#6:2]-[#6:1].[Cl-:8]
10	NN.ClS(=O)(C1=CC=C(C)C=C1)=O>>NNS(=O)(C2=CC=C(C)C=C2)=O.Cl	[NH2:1][NH2:2].[CH3:10][C:9]1=[CH:8][CH:7]=[C:6]([CH:12]=[CH:11]1)[S:4]([Cl:3])(=[O:5])=[O:13]>>[CH3:10][C:9]1=[CH:11][CH:12]=[C:6]([CH:7]=[CH:8]1)[S:4](=[O:5])(=[O:13])[NH:1][NH2:2].[ClH:3]
11	C/C(C1=CC=CN=C1)=N\O.BrCC2=CC=CC=C2.[H-]>>C/C(C3=CC=CN=C3)=N\OCC4=CC=CC=C4.[H][H].[Br-]	[#6:1]\[#6:2](=[#7:9]/[#8:10])-[#6:3]-1=[#6:4]-[#6:5]=[#6:6]-[#7:7]=[#6:8]-1.[Br:11][#6:12]-[#6:13]-1=[#6:14]-[#6:15]=[#6:16]-[#6:17]=[#6:18]-1>>[#6:1]\[#6:2](=[#7:9]/[#8:10]-[#6:12]-[#6:13]-1=[#6:18]-[#6:17]=[#6:16]-[#6:15]=[#6:14]-1)-[#6:3]-1=[#6:4]-[#6:5]=[#6:6]-[#7:7]=[#6:8]-1.[Br-:11]
12	CC(C)([Si](C)(Cl)C)C.OCC=C.C1=NC=CN1>>CC(C)([Si](C)(OCC=C)C)C.[Cl-].C2=[NH+]C=CN2	[#6:1][C:2]([#6:3])([#6:8])[Si:4]([#6:5])([#6:7])[Cl:6].[#8:9]-[#6:10]-[#6:11]=[#6:12].[#7:17]-1-[#6:16]=[#6:15]-[#7:14]=[#6:13]-1>>[#6:8][C:2]([#6:3])([#6:1])[Si:4]([#6:7])([#6:5])[#8:9]-[#6:10]-[#6:11]=[#6:12].[Cl-:6].[#7:17]-1-[#6:16]=[#6:15]-[#7+:14]=[#6:13]-1
13	CCC(Cl)=O.S=C1N[C@H](CS1)CC2=CC=CC=C2.C3=CC=CN=C3>>CCC(N4[C@H](CSC4=S)CC5=CC=CC=C5)=O.[Cl-].C6=CC=C[NH+]=C6	[#6:1]-[#6:2]-[#6:3]([Cl:4])=[O:5].[S:6]=[#6:7]-1-[#7:8]-[#6@@H:9](-[#6:12]-[#6:13]-2=[#6:14]-[#6:15]=[#6:16]-[#6:17]=[#6:18]-2)-[#6:10]-[#16:11]-1.[#6:20]-1=[#6:19]-[#6:24]=[#7:23]-[#6:22]=[#6:21]-1>>[#6:1]-[#6:2]-[#6:3](=[O:5])-[#7:8]-1-[#6@@H:9](-[#6:12]-[#6:13]-2=[#6:18]-[#6:17]=[#6:16]-[#6:15]=[#6:14]-2)-[#6:10]-[#16:11]-[#6:7]-1=[S:6].[Cl-:4].[#6:20]-1=[#6:19]-[#6:24]=[#7+:23]-[#6:22]=[#6:2…
14	O=N[O-].NC1=CC=C(C=C1)N(=O)=O.CC2(C)OB(OC2(C)C)B3OC(C(O3)(C)C)(C)C>>CC4(C)OB(OC4(C)C)C5=CC=C(C=C5)N(=O)=O.CC6(C)OB(OC6(C)C)O.N#N.[OH-]	[#8-:3]-[#7:2]=[O:1].[#7:4]-[#6:5]-1=[#6:6]-[#6:7]=[#6:8](-[#6:9]=[#6:10]-1)[N:11](=[O:12])=[O:13].[#6:14][C:15]1([#6:16])[#8:17]-[#5:18](-[#8:19][C:20]1([#6:21])[#6:22])-[#5:23]-1-[#8:27][C:26]([#6:28])([#6:29])[C:25]([#6:30])([#6:31])[#8:24]-1>>[#6:22][C:20]1([#6:21])[#8:19]-[#5:18](-[#8:17][C:15]1([#6:16])[#6:14])-[#6:5]-1=[#6:6]-[#6:7]=[#6:8](-[#6:9]=[#6:10]-1)[N:11](=[O:12])=[O:13].[#6:30][C…
15	[H][C@@]12CCC([C@]1(CC[C@]3([C@]2(CC=C4C[C@H](CC[C@]34C)O)[H])[H])C)=O.CC(C)([Si](C)(Cl)C)C.C5=NC=CN5>>[H][C@@]67CCC([C@]6(CC[C@]8([C@]7(CC=C9C[C@@H](O[Si](C)(C(C)(C)C)C)CC[C@]89C)[H])[H])C)=O.[Cl-].C1=[NH+]C=CN1	[#6:20][C@:5]12[#6:6]-[#6:7]-[#6@H:8]3-[#6@@H:9](-[#6:10]-[#6:11]=[#6:12]4-[#6:13]-[#6@@H:14](-[#8:19])-[#6:15]-[#6:16][C@:17]34[#6:18])-[#6@@H:1]1-[#6:2]-[#6:3]-[#6:4]2=[O:21].[#6:22][C:23]([#6:24])([#6:29])[Si:25]([#6:26])([#6:28])[Cl:27].[#7:34]-1-[#6:33]=[#6:32]-[#7:31]=[#6:30]-1>>[#6:24][C:23]([#6:22])([#6:29])[Si:25]([#6:26])([#6:28])[#8:19]-[#6@H:14]-1-[#6:15]-[#6:16][C@:17]2([#6:18])[#6@H…
16	CC(C)(C)OOC(C)(C)C.[H]C(C1=CC=CC=C1)=O.NCCC2=CC=CC=C2>>O=C(C3=CC=CC=C3)NCCC4=CC=CC=C4.OC(C)(C)C.OC(C)(C)C	[#6:1][C:2]([#6:3])([#6:4])[#8:5]-[#8:6][C:7]([#6:8])([#6:9])[#6:10].[O:18]=[#6:11]-[#6:12]-1=[#6:13]-[#6:14]=[#6:15]-[#6:16]=[#6:17]-1.[#7:19]-[#6:20]-[#6:21]-[#6:22]-1=[#6:23]-[#6:24]=[#6:25]-[#6:26]=[#6:27]-1>>[O:18]=[#6:11](-[#7:19]-[#6:20]-[#6:21]-[#6:22]-1=[#6:27]-[#6:26]=[#6:25]-[#6:24]=[#6:23]-1)-[#6:12]-1=[#6:17]-[#6:16]=[#6:15]-[#6:14]=[#6:13]-1.[#6:4][C:2]([#6:3])([#6:1])[#8:5].[#6:9][…
17	[O-]C([O-])=O.NC1=CC=CC=C1C(O)=O.CC2=CC=C(S(Cl)(=O)=O)C=C2>>CC3=CC=C(S(=O)(NC4=C(C([O-])=O)C=CC=C4)=O)C=C3.O=C=O.[Cl-].O	[#8-:1]-[#6:2](-[#8-:3])=[O:4].[#7:5]-[#6:6]-1=[#6:7]-[#6:8]=[#6:9]-[#6:10]=[#6:11]-1-[#6:12](-[#8:13])=[O:14].[#6:15]-[#6:16]-1=[#6:17]-[#6:18]=[#6:19](-[#6:24]=[#6:25]-1)[S:20]([Cl:21])(=[O:22])=[O:23]>>[#6:15]-[#6:16]-1=[#6:17]-[#6:18]=[#6:19](-[#6:24]=[#6:25]-1)[S:20](=[O:22])(=[O:23])[#7:5]-[#6:6]-1=[#6:11](-[#6:10]=[#6:9]-[#6:8]=[#6:7]-1)-[#6:12](-[#8-:13])=[O:14].[O:3]=[C:2]=[O:4].[Cl-:21]…
18	COC1=CC=C(C=C1)Br.CC(OC(C)(C)C)=O.C2(CCCCC2)[N-]C3CCCCC3>>COC4=CC=C(C=C4)CC(OC(C)(C)C)=O.C5(CCCCC5)NC6CCCCC6.[Br-]	[#6:1]-[#8:2]-[#6:3]-1=[#6:4]-[#6:5]=[#6:6]([Br:9])-[#6:7]=[#6:8]-1.[#6:10]-[#6:11](=[O:17])-[#8:12][C:13]([#6:14])([#6:15])[#6:16].[#6:21]-1-[#6:20]-[#6:19]-[#6:18](-[#6:23]-[#6:22]-1)-[#7-:24]-[#6:25]-1-[#6:26]-[#6:27]-[#6:28]-[#6:29]-[#6:30]-1>>[#6:1]-[#8:2]-[#6:3]-1=[#6:4]-[#6:5]=[#6:6](-[#6:10]-[#6:11](=[O:17])-[#8:12][C:13]([#6:16])([#6:15])[#6:14])-[#6:7]=[#6:8]-1.[#6:28]-1-[#6:29]-[#6:30]…
19	COC(C(C)C)=O.FC1=CC(Br)=CC=C1.C2(CCCCC2)[N-]C3CCCCC3>>COC(C(C)(C4=CC(F)=CC=C4)C)=O.C5(CCCCC5)NC6CCCCC6.[Br-]	[#6:1]-[#8:2]-[#6:3](=[O:7])-[#6:4](-[#6:5])-[#6:6].[F:8][#6:9]-1=[#6:10]-[#6:11]([Br:12])=[#6:13]-[#6:14]=[#6:15]-1.[#6:19]-1-[#6:18]-[#6:17]-[#6:16](-[#6:21]-[#6:20]-1)-[#7-:22]-[#6:23]-1-[#6:24]-[#6:25]-[#6:26]-[#6:27]-[#6:28]-1>>[#6:1]-[#8:2]-[#6:3](=[O:7])[C:4]([#6:6])([#6:5])[#6:11]-1=[#6:10]-[#6:9]([F:8])=[#6:15]-[#6:14]=[#6:13]-1.[#6:26]-1-[#6:27]-[#6:28]-[#6:23](-[#6:24]-[#6:25]-1)-[#7:2…
20	CC(=O)CCC1(CC=C)C(=O)CCCC1=O>>C=CC[C@]12CCC(=O)C=C1CCCC2=O.O	[#6:1]-[#6:2](=[O:3])-[#6:4]-[#6:5][C:6]1([#6:7]-[#6:8]=[#6:9])[#6:10](=[O:11])-[#6:12]-[#6:13]-[#6:14]-[#6:15]1=[O:16]>>[#6:9]=[#6:8]-[#6:7][C@:6]12[#6:5]-[#6:4]-[#6:2](=[O:3])-[#6:1]=[#6:10]1-[#6:12]-[#6:13]-[#6:14]-[#6:15]2=[O:16].[#8:11]
21	CC(C)[N-]C(C)C.[H][C@@]12CCCN1[C@@H](C(Cl)(Cl)Cl)OC2=O.BrCC=C>>ClC(Cl)([C@H]3OC([C@@]4(CCCN34)CC=C)=O)Cl.CC(C)NC(C)C.[Br-]	[CH3:1][CH:2]([CH3:3])[N-:4][CH:5]([CH3:6])[CH3:7].[Cl:15][C:14]([Cl:16])([Cl:17])[C@H:13]1[O:18][C:19](=[O:20])[C@@H:8]2[CH2:9][CH2:10][CH2:11][N:12]12.[Br:21][CH2:22][CH:23]=[CH2:24]>>[Cl:17][C:14]([Cl:16])([Cl:15])[C@H:13]1[O:18][C:19](=[O:20])[C@:8]2([CH2:22][CH:23]=[CH2:24])[CH2:9][CH2:10][CH2:11][N:12]12.[CH3:1][CH:2]([CH3:3])[NH:4][CH:5]([CH3:6])[CH3:7].[Br-:21]
22	[H][C@@]1(C(O)=O)CCCN1.OC(OCC)C(Cl)(Cl)Cl>>[H][C@@]23CCCN2[C@@H](C(Cl)(Cl)Cl)OC3=O.CCO.O	[#8:3]-[#6:2](=[O:4])-[#6@@H:1]-1-[#6:5]-[#6:6]-[#6:7]-[#7:8]-1.[#6:13]-[#6:12]-[#8:11]-[#6:10](-[#8:9])[C:14]([Cl:15])([Cl:16])[Cl:17]>>[Cl:16][C:14]([Cl:15])([Cl:17])[#6@H:10]-1-[#8:9]-[#6:2](=[O:4])-[#6@@H:1]-2-[#6:5]-[#6:6]-[#6:7]-[#7:8]-1-2.[#6:13]-[#6:12]-[#8:11].[#8:3]
23	BrBr.O=C1OCC2=C1C=CC=C2>>BrC3OC(C4=CC=CC=C34)=O.[H]Br	[Br:1][Br:2].[O:3]=[#6:4]-1-[#8:5]-[#6:6]-[#6:7]-2=[#6:8]-1-[#6:9]=[#6:10]-[#6:11]=[#6:12]-2>>[Br:2][#6:6]-1-[#8:5]-[#6:4](=[O:3])-[#6:8]-2=[#6:9]-[#6:10]=[#6:11]-[#6:12]=[#6:7]-1-2.[Br:1]
24	CCNCC.CCNCC.COC1=CC(C(Cl)=O)=CC(OC)=C1OC>>COC2=CC(C(N(CC)CC)=O)=CC(OC)=C2OC.CC[NH2+]CC.[Cl-]	[#6:1]-[#6:2]-[#7:3]-[#6:4]-[#6:5].[#6:6]-[#6:7]-[#7:8]-[#6:9]-[#6:10].[#6:11]-[#8:12]-[#6:13]-1=[#6:14]-[#6:15](=[#6:19]-[#6:20](-[#8:21]-[#6:22])=[#6:23]-1-[#8:24]-[#6:25])-[#6:16]([Cl:17])=[O:18]>>[#6:10]-[#6:9]-[#7:8](-[#6:7]-[#6:6])-[#6:16](=[O:18])-[#6:15]-1=[#6:14]-[#6:13](-[#8:12]-[#6:11])=[#6:23](-[#8:24]-[#6:25])-[#6:20](-[#8:21]-[#6:22])=[#6:19]-1.[#6:5]-[#6:4]-[#7+:3]-[#6:2]-[#6:1].[C…
25	CC(OC(C)(C)C)=O.FC1=CC=C(C=C1)Br.C2(CCCCC2)[N-]C3CCCCC3>>CC(C)(OC(CC4=CC=C(C=C4)F)=O)C.C5(CCCCC5)NC6CCCCC6.[Br-]	[#6:1]-[#6:2](=[O:8])-[#8:3][C:4]([#6:5])([#6:6])[#6:7].[F:9][#6:10]-1=[#6:11]-[#6:12]=[#6:13]([Br:16])-[#6:14]=[#6:15]-1.[#6:20]-1-[#6:19]-[#6:18]-[#6:17](-[#6:22]-[#6:21]-1)-[#7-:23]-[#6:24]-1-[#6:25]-[#6:26]-[#6:27]-[#6:28]-[#6:29]-1>>[#6:6][C:4]([#6:5])([#6:7])[#8:3]-[#6:2](=[O:8])-[#6:1]-[#6:13]-1=[#6:14]-[#6:15]=[#6:10]([F:9])-[#6:11]=[#6:12]-1.[#6:27]-1-[#6:28]-[#6:29]-[#6:24](-[#6:25]-[#6…
26	BrBr.CC(/C=C/C1=CC=CC=C1)=O>>BrC(C(C2=CC=CC=C2)Br)C(C)=O	[Br:1][Br:2].[#6:3]-[#6:4](=[O:13])\[#6:5]=[#6:6]\[#6:7]-1=[#6:8]-[#6:9]=[#6:10]-[#6:11]=[#6:12]1>>[#6:3]-[#6:4](=[O:13])-[#6:5]([Br:2])-[#6:6]([Br:1])-[#6:7]-1=[#6:8]-[#6:9]=[#6:10]-[#6:11]=[#6:12]-1
27	ClC1=CC=C(C=C1)Br.COC(C(C)C)=O.C2(CCCCC2)[N-]C3CCCCC3>>COC(C(C)(C4=CC=C(C=C4)Cl)C)=O.C5(CCCCC5)NC6CCCCC6.[Br-]	[Cl:1][#6:2]-1=[#6:3]-[#6:4]=[#6:5]([Br:8])-[#6:6]=[#6:7]-1.[#6:9]-[#8:10]-[#6:11](=[O:15])-[#6:12](-[#6:13])-[#6:14].[#6:19]-1-[#6:18]-[#6:17]-[#6:16](-[#6:21]-[#6:20]-1)-[#7-:22]-[#6:23]-1-[#6:24]-[#6:25]-[#6:26]-[#6:27]-[#6:28]-1>>[#6:9]-[#8:10]-[#6:11](=[O:15])[C:12]([#6:14])([#6:13])[#6:5]-1=[#6:6]-[#6:7]=[#6:2]([Cl:1])-[#6:3]=[#6:4]-1.[#6:26]-1-[#6:27]-[#6:28]-[#6:23](-[#6:24]-[#6:25]-1)-[#…
28	COC(C1=CC=C(N(C(CCl)=O)C2CCN(C(OCC3=CC=CC=C3)=O)CC2)C=C1)=O.CCN(CC)CC>>COC(C4=CC=C(N(C(C5)=O)C6CCN(C(OCC7=CC=CC=C7)=O)CC6)C5=C4)=O.CC[NH+](CC)CC.[Cl-]	[#6:1]-[#8:2]-[#6:3](=[O:31])-[#6:4]-1=[#6:5]-[#6:6]=[#6:7](-[#6:29]=[#6:30]-1)-[#7:8](-[#6:13]-1-[#6:14]-[#6:15]-[#7:16](-[#6:27]-[#6:28]-1)-[#6:17](=[O:26])-[#8:18]-[#6:19]-[#6:20]-1=[#6:21]-[#6:22]=[#6:23]-[#6:24]=[#6:25]-1)-[#6:9](=[O:12])-[#6:10][Cl:11].[#6:32]-[#6:33]-[#7:34](-[#6:35]-[#6:36])-[#6:37]-[#6:38]>>[#6:1]-[#8:2]-[#6:3](=[O:31])-[#6:4]-1=[#6:30]-[#6:29]=[#6:7]-2-[#7:8](-[#6:13]-3…
29	COC1=CC=C(C=C1)Br.COC(C(C)C)=O.C2(CCCCC2)[N-]C3CCCCC3>>COC(C(C)(C4=CC=C(C=C4)OC)C)=O.C5(CCCCC5)NC6CCCCC6.[Br-]	[#6:1]-[#8:2]-[#6:3]-1=[#6:4]-[#6:5]=[#6:6]([Br:9])-[#6:7]=[#6:8]-1.[#6:10]-[#8:11]-[#6:12](=[O:16])-[#6:13](-[#6:14])-[#6:15].[#6:20]-1-[#6:19]-[#6:18]-[#6:17](-[#6:22]-[#6:21]-1)-[#7-:23]-[#6:24]-1-[#6:25]-[#6:26]-[#6:27]-[#6:28]-[#6:29]-1>>[#6:10]-[#8:11]-[#6:12](=[O:16])[C:13]([#6:14])([#6:15])[#6:6]-1=[#6:5]-[#6:4]=[#6:3](-[#8:2]-[#6:1])-[#6:8]=[#6:7]-1.[#6:27]-1-[#6:28]-[#6:29]-[#6:24](-[#6…
30	C=CC#N.OCC1=CC=CC=C1>>C=CC(=O)NCC1=CC=CC=C1	[CH2:1]=[CH:2][C:3]#[N:4].[OH:5][CH2:6][C:7]1=[CH:8][CH:9]=[CH:10][CH:11]=[CH:12]1>>[CH2:1]=[CH:2][C:3](=[O:5])[NH:4][CH2:6][C:7]1=[CH:8][CH:9]=[CH:10][CH:11]=[CH:12]1
31	ClP(Cl)(Cl)(Cl)Cl.NC(CC#N)=O>>N#CCC#N.ClP(Cl)(Cl)=O.[H]Cl.[H]Cl	[Cl:1][P:2]([Cl:3])([Cl:4])([Cl:5])[Cl:6].[NH2:7][C:8](=[O:12])[CH2:9][C:10]#[N:11]>>[N:11]#[C:10][CH2:9][C:8]#[N:7].[Cl:3][P:2]([Cl:4])([Cl:1])=[O:12].[ClH:6].[ClH:5]
32	O=C1CCCCCCC1.CCOC(OCC)=O.[H-]>>CCOC(/C2=C([O-])/CCCCCC2)=O.CCO.[H][H]	[O:1]=[#6:2]-1-[#6:3]-[#6:4]-[#6:5]-[#6:6]-[#6:7]-[#6:8]-[#6:9]-1.[#6:10]-[#6:11]-[#8:12]-[#6:13](=[O:17])-[#8:14]-[#6:15]-[#6:16]>>[#6:16]-[#6:15]-[#8:14]-[#6:13](=[O:17])-[#6:9]-1=[#6:2](-[#8-:1])/[#6:3]-[#6:4]-[#6:5]-[#6:6]-[#6:7]-[#6:8]\1.[#6:10]-[#6:11]-[#8:12]
33	CC(CCC1(C(CCCC1=O)=O)CC2=CC=CC=C2)=O>>O=C(C=C3CCCC4=O)CC[C@@]34CC5=CC=CC=C5.O	[#6:1]-[#6:2](=[O:20])-[#6:3]-[#6:4][C:5]1([#6:13]-[#6:14]-2=[#6:15]-[#6:16]=[#6:17]-[#6:18]=[#6:19]-2)[#6:10](=[O:11])-[#6:9]-[#6:8]-[#6:7]-[#6:6]1=[O:12]>>[O:20]=[#6:2]-1-[#6:3]-[#6:4][C@:5]2([#6:13]-[#6:14]-3=[#6:19]-[#6:18]=[#6:17]-[#6:16]=[#6:15]-3)[#6:10](=[O:11])-[#6:9]-[#6:8]-[#6:7]-[#6:6]2=[#6:1]-1.[#8:12]
34	CC(OC(C)(C)C)=O.CC(C)(C1=CC=C(C=C1)Br)C.C2(CCCCC2)[N-]C3CCCCC3>>CC(C)(OC(CC4=CC=C(C(C)(C)C)C=C4)=O)C.C5(CCCCC5)NC6CCCCC6.[Br-]	[#6:1]-[#6:2](=[O:8])-[#8:3][C:4]([#6:5])([#6:6])[#6:7].[#6:9][C:10]([#6:11])([#6:19])[#6:12]-1=[#6:13]-[#6:14]=[#6:15]([Br:18])-[#6:16]=[#6:17]-1.[#6:23]-1-[#6:22]-[#6:21]-[#6:20](-[#6:25]-[#6:24]-1)-[#7-:26]-[#6:27]-1-[#6:28]-[#6:29]-[#6:30]-[#6:31]-[#6:32]-1>>[#6:7][C:4]([#6:6])([#6:5])[#8:3]-[#6:2](=[O:8])-[#6:1]-[#6:15]-1=[#6:14]-[#6:13]=[#6:12](-[#6:17]=[#6:16]-1)[C:10]([#6:11])([#6:9])[#6:…
35	CS(=O)(Cl)=O.CCN(CC)CC.CC(C)([C@H](NC(C1=C(C=CC=C1)Br)=O)CO)C>>CC(C)([C@H]2COC(C3=C(C=CC=C3)Br)=N2)C.CS(=O)(O)=O.CC[NH+](CC)CC.[Cl-]	[CH3:1][S:2]([Cl:4])(=[O:3])=[O:5].[CH3:6][CH2:7][N:8]([CH2:9][CH3:10])[CH2:11][CH3:12].[CH3:13][C:14]([CH3:15])([CH3:29])[C@@H:16]([CH2:27][OH:28])[NH:17][C:18](=[O:26])[C:19]1=[C:20]([Br:25])[CH:21]=[CH:22][CH:23]=[CH:24]1>>[CH3:29][C:14]([CH3:15])([CH3:13])[C@H:16]1[CH2:27][O:26][C:18](=[N:17]1)[C:19]1=[C:20]([Br:25])[CH:21]=[CH:22][CH:23]=[CH:24]1.[CH3:1][S:2]([OH:28])(=[O:5])=[O:3].[CH3:6][C…
36	COC(C(C)C)=O.CN(C1=CC=C(C=C1)Br)C.C2(CCCCC2)[N-]C3CCCCC3>>COC(C(C)(C4=CC=C(N(C)C)C=C4)C)=O.C5(CCCCC5)NC6CCCCC6.[Br-]	[#6:1]-[#8:2]-[#6:3](=[O:7])-[#6:4](-[#6:5])-[#6:6].[#6:8]-[#7:9](-[#6:17])-[#6:10]-1=[#6:11]-[#6:12]=[#6:13]([Br:16])-[#6:14]=[#6:15]-1.[#6:21]-1-[#6:20]-[#6:19]-[#6:18](-[#6:23]-[#6:22]-1)-[#7-:24]-[#6:25]-1-[#6:26]-[#6:27]-[#6:28]-[#6:29]-[#6:30]-1>>[#6:1]-[#8:2]-[#6:3](=[O:7])[C:4]([#6:5])([#6:6])[#6:13]-1=[#6:12]-[#6:11]=[#6:10](-[#6:15]=[#6:14]-1)-[#7:9](-[#6:8])-[#6:17].[#6:28]-1-[#6:29]-[…
37	[H]C(C1=CC=CC=C1)=O.CC2=C(C=CC=C2)N.[H][H]>>CC3=C(C=CC=C3)NCC4=CC=CC=C4.O	[O:8]=[CH:1][C:2]1=[CH:3][CH:4]=[CH:5][CH:6]=[CH:7]1.[CH3:9][C:10]1=[C:11]([NH2:16])[CH:12]=[CH:13][CH:14]=[CH:15]1>>[CH3:9][C:10]1=[C:11]([NH:16][CH2:1][C:2]2=[CH:7][CH:6]=[CH:5][CH:4]=[CH:3]2)[CH:12]=[CH:13][CH:14]=[CH:15]1.[OH2:8]
38	NC1=C(C=C(C=C1)N(=O)=O)N(=O)=O.S.S.S>>NC2=C(N)C=C(C=C2)N(=O)=O.O.O.[S].[S].[S]	[#7:1]-[#6:2]-1=[#6:3](-[#6:4]=[#6:5](-[#6:6]=[#6:7]-1)[N:8](=[O:9])=[O:10])[N:11](=[O:12])=[O:13].[#16:14].[#16:15].[#16:16]>>[#7:1]-[#6:2]-1=[#6:3](-[#7:11])-[#6:4]=[#6:5](-[#6:6]=[#6:7]-1)[N:8](=[O:10])=[O:9].[#8:12].[#8:13].[#16:16].[#16:15].[#16:14]
39	BrC1=CSC=C1.COC(C(C)C)=O.C2(CCCCC2)[N-]C3CCCCC3>>COC(C(C)(C4=CSC=C4)C)=O.C5(CCCCC5)NC6CCCCC6.[Br-]	[Br:1][#6:2]-1=[#6:3]-[#16:4]-[#6:5]=[#6:6]-1.[#6:7]-[#8:8]-[#6:9](=[O:13])-[#6:10](-[#6:11])-[#6:12].[#6:17]-1-[#6:16]-[#6:15]-[#6:14](-[#6:19]-[#6:18]-1)-[#7-:20]-[#6:21]-1-[#6:22]-[#6:23]-[#6:24]-[#6:25]-[#6:26]-1>>[#6:7]-[#8:8]-[#6:9](=[O:13])[C:10]([#6:12])([#6:11])[#6:2]-1=[#6:3]-[#16:4]-[#6:5]=[#6:6]-1.[#6:24]-1-[#6:25]-[#6:26]-[#6:21](-[#6:22]-[#6:23]-1)-[#7:20]-[#6:14]-1-[#6:19]-[#6:18]-…
40	CCN(CC)CC.CCN(CC)CC.O=C(C(F)(F)F)OC(C(F)(F)F)=O.O/N=C(CC1=CC=C(C=N1)C(F)(F)F)\C2=CC(Br)=CC=C2>>FC(C3=CC=C(N=C3)C4N=C4C5=CC(Br)=CC=C5)(F)F.[O-]C(C(F)(F)F)=O.[O-]C(C(F)(F)F)=O.CC[NH+](CC)CC.CC[NH+](CC)CC	[#6:1]-[#6:2]-[#7:3](-[#6:4]-[#6:5])-[#6:6]-[#6:7].[#6:8]-[#6:9]-[#7:10](-[#6:11]-[#6:12])-[#6:13]-[#6:14].[F:18][C:17]([F:19])([F:20])[#6:16](=[O:15])-[#8:21]-[#6:22](=[O:27])[C:23]([F:24])([F:25])[F:26].[#8:28]\[#7:29]=[#6:30](\[#6:31]-[#6:32]-1=[#6:33]-[#6:34]=[#6:35](-[#6:36]=[#7:37]-1)[C:38]([F:39])([F:40])[F:41])-[#6:42]-1=[#6:43]-[#6:44]([Br:45])=[#6:46]-[#6:47]=[#6:48]-1>>[F:39][C:38]([F:…
41	O=C(CC1=CC=C(C=N1)C(F)(F)F)C2=CC(Br)=CC=C2.NO>>O/N=C(CC3=CC=C(C=N3)C(F)(F)F)\C4=CC(Br)=CC=C4.O	[F:11][C:10]([F:12])([F:13])[#6:7]-1=[#6:6]-[#6:5]=[#6:4](-[#6:3]-[#6:2](=[O:1])-[#6:14]-2=[#6:15]-[#6:16]([Br:17])=[#6:18]-[#6:19]=[#6:20]-2)-[#7:9]=[#6:8]-1.[#7:21]-[#8:22]>>[#8:22]\[#7:21]=[#6:2](\[#6:3]-[#6:4]-1=[#6:5]-[#6:6]=[#6:7](-[#6:8]=[#7:9]-1)[C:10]([F:11])([F:12])[F:13])-[#6:14]-1=[#6:15]-[#6:16]([Br:17])=[#6:18]-[#6:19]=[#6:20]-1.[#8:1]
42	FC(F)(F)C1=CC=C(Cl)N=C1.O=C(C)C2=CC(Br)=CC=C2.[H-]>>O=C(CC3=CC=C(C=N3)C(F)(F)F)C4=CC(Br)=CC=C4.[Cl-].[HH]	[F:1][C:2]([F:3])([F:4])[#6:5]-1=[#6:6]-[#6:7]=[#6:8]([Cl:9])-[#7:10]=[#6:11]-1.[#6:14]-[#6:13](=[O:12])-[#6:15]-1=[#6:16]-[#6:17]([Br:18])=[#6:19]-[#6:20]=[#6:21]-1>>[F:1][C:2]([F:3])([F:4])[#6:5]-1=[#6:6]-[#6:7]=[#6:8](-[#6:14]-[#6:13](=[O:12])-[#6:15]-2=[#6:16]-[#6:17]([Br:18])=[#6:19]-[#6:20]=[#6:21]-2)-[#7:10]=[#6:11]-1.[Cl-:9]
43	C1COCCN1.O=C1CCCCC1>>C1CCC(=CC1)N1CCOCC1.O	[#6:1]-1-[#6:2]-[#8:3]-[#6:4]-[#6:5]-[#7:6]-1.[O:7]=[#6:8]-1-[#6:9]-[#6:10]-[#6:11]-[#6:12]-[#6:13]-1>>[#6:11]-1-[#6:12]-[#6:13]-[#6:8](=[#6:9]-[#6:10]-1)-[#7:6]-1-[#6:5]-[#6:4]-[#8:3]-[#6:2]-[#6:1]-1.[#8:7]
44	NC1=CC=CC=C1.C=C(O2)CC2=O>>O=C(CC(C)=O)NC3=CC=CC=C3	[#7:1]-[#6:2]-1=[#6:3]-[#6:4]=[#6:5]-[#6:6]=[#6:7]-1.[#6:8]=[#6:9]-1-[#6:11]-[#6:12](=[O:13])-[#8:10]-1>>[#6:8]-[#6:9](=[O:10])-[#6:11]-[#6:12](=[O:13])-[#7:1]-[#6:2]-1=[#6:7]-[#6:6]=[#6:5]-[#6:4]=[#6:3]-1
45	OO.CC1=CN=CC=C1>>CC2=CC=C[N+]([O-])=C2.O	[#8:1]-[#8:2].[#6:3]-[#6:4]-1=[#6:5]-[#7:6]=[#6:7]-[#6:8]=[#6:9]-1>>[#6:3]-[#6:4]-1=[#6:9]-[#6:8]=[#6:7]-[#7+:6](-[#8-:1])=[#6:5]-1.[#8:2]
46	O[N+]([O-])=O.CC1=CC=C[N+]([O-])=C1>>CC2=C([N+]([O-])=O)C=C[N+]([O-])=C2.O	[#8:1]-[#7+:2](-[#8-:3])=[O:4].[#6:5]-[#6:6]-1=[#6:7]-[#6:8]=[#6:9]-[#7+:10](-[#8-:11])=[#6:12]-1>>[#6:5]-[#6:6]-1=[#6:7](-[#6:8]=[#6:9]-[#7+:10](-[#8-:11])=[#6:12]-1)-[#7+:2](-[#8-:3])=[O:4].[#8:1]
47	BrBr.OC1=CC=CC=C1>>BrC2=CC=C(O)C=C2.[H]Br	[Br:1][Br:2].[#8:3]-[#6:4]-1=[#6:5]-[#6:6]=[#6:7]-[#6:8]=[#6:9]-1>>[#8:3]-[#6:4]-1=[#6:9]-[#6:8]=[#6:7]([Br:2])-[#6:6]=[#6:5]-1.[Br:1]
48	[O+]#[C-].[O+]#[C-].O=C(C1=CC=CC(N(=O)=O)=C1/C=C/C2=CC=CO2)N(C)C>>CN(C(C3=CC=CC4=C3C=C(C5=CC=CO5)N4)=O)C.O=C=O.O=C=O	[C-:2]#[O+:1].[C-:4]#[O+:3].[#6:24]-[#7:23](-[#6:25])-[#6:6](=[O:5])-[#6:7]-1=[#6:8]-[#6:9]=[#6:10]-[#6:11](=[#6:15]-1\[#6:16]=[#6:17]\[#6:18]-1=[#6:19]-[#6:20]=[#6:21]-[#8:22]1)[N:12](=[O:13])=[O:14]>>[#6:24]-[#7:23](-[#6:25])-[#6:6](=[O:5])-[#6:7]-1=[#6:8]-[#6:9]=[#6:10]-[#6:11]-2=[#6:15]-1-[#6:16]=[#6:17](-[#7:12]-2)-[#6:18]-1=[#6:19]-[#6:20]=[#6:21]-[#8:22]-1.[O:1]=[C:2]=[O:13].[O:3]=[C:4]=[O…
49	[C-]#[O+].[C-]#[O+].FC1=CC=C(C=C1)/C=C/C2=C(N(=O)=O)C=CC=C2C(N3CCCC3)=O>>FC4=CC=C(C5=CC6=C(C=CC=C6C(N7CCCC7)=O)N5)C=C4.O=C=O.O=C=O	[C-:1]#[O+:2].[C-:3]#[O+:4].[F:5][#6:6]-1=[#6:7]-[#6:8]=[#6:9](\[#6:12]=[#6:13]\[#6:14]-2=[#6:15](-[#6:19]=[#6:20]-[#6:21]=[#6:22]2-[#6:23](=[O:29])-[#7:24]-2-[#6:25]-[#6:26]-[#6:27]-[#6:28]-2)[N:16](=[O:17])=[O:18])-[#6:10]=[#6:11]-1>>[F:5][#6:6]-1=[#6:7]-[#6:8]=[#6:9](-[#6:10]=[#6:11]-1)-[#6:12]-1=[#6:13]-[#6:14]-2=[#6:15](-[#7:16]-1)-[#6:19]=[#6:20]-[#6:21]=[#6:22]-2-[#6:23](=[O:29])-[#7:24]-1…
50	COC(C(C)C)=O.FC1=CC=C(C=C1)Br.C2(CCCCC2)[N-]C3CCCCC3>>COC(C(C)(C4=CC=C(C=C4)F)C)=O.C5(CCCCC5)NC6CCCCC6.[Br-]	[#6:1]-[#8:2]-[#6:3](=[O:7])-[#6:4](-[#6:5])-[#6:6].[F:8][#6:9]-1=[#6:10]-[#6:11]=[#6:12]([Br:15])-[#6:13]=[#6:14]-1.[#6:19]-1-[#6:18]-[#6:17]-[#6:16](-[#6:21]-[#6:20]-1)-[#7-:22]-[#6:23]-1-[#6:24]-[#6:25]-[#6:26]-[#6:27]-[#6:28]-1>>[#6:1]-[#8:2]-[#6:3](=[O:7])[C:4]([#6:6])([#6:5])[#6:12]-1=[#6:13]-[#6:14]=[#6:9]([F:8])-[#6:10]=[#6:11]-1.[#6:26]-1-[#6:27]-[#6:28]-[#6:23](-[#6:24]-[#6:25]-1)-[#7:2…
51	[C-]#[O+].[C-]#[O+].O=C(C1=CC=CC(N(=O)=O)=C1/C=C/C2=CC3=C(C=C2)OCO3)N4CCOCC4>>O=C(C5=CC=CC6=C5C=C(C7=CC8=C(C=C7)OCO8)N6)N9CCOCC9.O=C=O.O=C=O	[C-:1]#[O+:2].[C-:3]#[O+:4].[O:5]=[#6:6](-[#7:27]-1-[#6:28]-[#6:29]-[#8:30]-[#6:31]-[#6:32]-1)-[#6:7]-1=[#6:8]-[#6:9]=[#6:10]-[#6:11](=[#6:15]-1\[#6:16]=[#6:17]\[#6:18]-1=[#6:19]-[#6:20]-2=[#6:21](-[#8:24]-[#6:25]-[#8:26]-2)-[#6:22]=[#6:23]1)[N:12](=[O:13])=[O:14]>>[O:5]=[#6:6](-[#7:27]-1-[#6:28]-[#6:29]-[#8:30]-[#6:31]-[#6:32]-1)-[#6:7]-1=[#6:8]-[#6:9]=[#6:10]-[#6:11]-2=[#6:15]-1-[#6:16]=[#6:17]…
52	N.N.ClC1=CC(Cl)=C(C=C1N(=O)=O)N(=O)=O>>NC1=CC(N)=C(C=C1N(=O)=O)N(=O)=O.Cl.Cl	[#7:1].[#7:2].[Cl:3][#6:4]-1=[#6:5]-[#6:6]([Cl:7])=[#6:8](-[#6:9]=[#6:10]-1[N:11](=[O:12])=[O:13])[N:14](=[O:15])=[O:16]>>[#7:2]-[#6:4]-1=[#6:5]-[#6:6](-[#7:1])=[#6:8](-[#6:9]=[#6:10]-1[N:11](=[O:12])=[O:13])[N:14](=[O:15])=[O:16].[Cl:3].[Cl:7]
53	OC(=O)C(O)(C1=CC=CC=C1)C1=CC=CC=C1>>OC(=O)C1C2=C(C=CC=C2)C2=C1C=CC=C2.O	[#8:1]-[#6:2](=[O:3])[C:4]([#8:5])([#6:6]-1=[#6:7]-[#6:8]=[#6:9]-[#6:10]=[#6:11]-1)[#6:12]-1=[#6:13]-[#6:14]=[#6:15]-[#6:16]=[#6:17]-1>>[#8:1]-[#6:2](=[O:3])-[#6:4]-1-[#6:6]-2=[#6:7](-[#6:8]=[#6:9]-[#6:10]=[#6:11]-2)-[#6:13]-2=[#6:12]-1-[#6:17]=[#6:16]-[#6:15]=[#6:14]-2.[#8:5]
54	ON=O.NNC1=CC=CC=C1>>[N-]=[N+]=NC2=CC=CC=C2.O.O	[OH:1][N:2]=[O:3].[NH2:4][NH:5][C:6]1=[CH:7][CH:8]=[CH:9][CH:10]=[CH:11]1>>[N-:2]=[N+:4]=[N:5][C:6]1=[CH:11][CH:10]=[CH:9][CH:8]=[CH:7]1.[OH2:3].[OH2:1]
55	BrBr.CC1=CC(C)=CC(C)=C1>>CC2=CC(C)=C(C(C)=C2)Br.Br	[Br:1][Br:2].[#6:3]-[#6:4]-1=[#6:5]-[#6:6](-[#6:7])=[#6:8]-[#6:9](-[#6:10])=[#6:11]-1>>[#6:3]-[#6:4]-1=[#6:11]-[#6:9](-[#6:10])=[#6:8]([Br:2])-[#6:6](-[#6:7])=[#6:5]-1.[Br:1]
56	CC([O-])=O.CC1(C)OI(Cl)C2=CC=CC=C12.C[Si](C(F)(F)F)(C)C>>CC3(C)OI(C4=C3C=CC=C4)C(F)(F)F.C[Si](OC(C)=O)(C)C.[Cl-]	[#6:1]-[#6:2](-[#8-:3])=[O:4].[#6:5][C:6]1([#6:7])[#8:8][I:9]([Cl:10])[#6:11]-2=[#6:12]-[#6:13]=[#6:14]-[#6:15]=[#6:16]1-2.[#6:17][Si:18]([#6:23])([#6:24])[C:19]([F:20])([F:21])[F:22]>>[#6:5][C:6]1([#6:7])[#8:8][I:9]([#6:11]-2=[#6:16]1-[#6:15]=[#6:14]-[#6:13]=[#6:12]-2)[C:19]([F:20])([F:21])[F:22].[#6:1]-[#6:2](=[O:4])-[#8:3][Si:18]([#6:24])([#6:23])[#6:17].[Cl-:10]
57	O=NO.NC1=C(C=CC=C1)N>>C23=CC=CC=C2NN=N3.O.O	[#8:3]-[#7:2]=[O:1].[#7:4]-[#6:5]-1=[#6:6](-[#7:11])-[#6:7]=[#6:8]-[#6:9]=[#6:10]-1>>[#7:11]-1-[#7:2]=[#7:4]-[#6:5]-2=[#6:10]-[#6:9]=[#6:8]-[#6:7]=[#6:6]-1-2.[#8:3].[#8:1]
58	[C-]#[O+].[C-]#[O+].CS(=O)(N1CCN(C(C2=CC=CC(N(=O)=O)=C2/C=C/C3=CC(Cl)=CC(F)=C3)=O)CC1)=O>>CS(=O)(N4CCN(C(C5=CC=CC6=C5C=C(C7=CC(Cl)=CC(F)=C7)N6)=O)CC4)=O.O=C=O.O=C=O	[C-:1]#[O+:2].[C-:3]#[O+:4].[#6:5][S:6](=[O:7])(=[O:35])[#7:8]-1-[#6:9]-[#6:10]-[#7:11](-[#6:33]-[#6:34]-1)-[#6:12](=[O:32])-[#6:13]-1=[#6:14]-[#6:15]=[#6:16]-[#6:17](=[#6:21]-1\[#6:22]=[#6:23]\[#6:24]-1=[#6:25]-[#6:26]([Cl:27])=[#6:28]-[#6:29]([F:30])=[#6:31]1)[N:18](=[O:19])=[O:20]>>[#6:5][S:6](=[O:35])(=[O:7])[#7:8]-1-[#6:9]-[#6:10]-[#7:11](-[#6:33]-[#6:34]-1)-[#6:12](=[O:32])-[#6:13]-1=[#6:14…
59	O=N(O)=O.O=N(O)=O.CC1=C(C=C(C(C)=C1)C)C>>CC2=C(C([N+]([O-])=O)=C(C(C)=C2[N+]([O-])=O)C)C.O.O	[#8:3][N:2](=[O:1])=[O:4].[#8:7][N:6](=[O:5])=[O:8].[#6:15]-[#6:14]-1=[#6:16]-[#6:10](-[#6:9])=[#6:11](-[#6:18])-[#6:12]=[#6:13]-1-[#6:17]>>[#6:15]-[#6:14]-1=[#6:13](-[#6:17])-[#6:12](=[#6:11](-[#6:18])-[#6:10](-[#6:9])=[#6:16]-1-[#7+:6](-[#8-:5])=[O:8])-[#7+:2](-[#8-:1])=[O:4].[#8:7].[#8:3]
60	[C-]#[O+].[C-]#[O+].CC(C)(OC(N1CCN(C(C2=CC=CC(N(=O)=O)=C2/C=C/C3=CC4=C(C=C3)OCO4)=O)CC1)=O)C>>CC(C)(OC(N5CCN(C(C6=CC=CC7=C6C=C(C8=CC9=C(C=C8)OCO9)N7)=O)CC5)=O)C.O=C=O.O=C=O	[C-:1]#[O+:2].[C-:3]#[O+:4].[#6:5][C:6]([#6:7])([#6:39])[#8:8]-[#6:9](=[O:38])-[#7:10]-1-[#6:11]-[#6:12]-[#7:13](-[#6:36]-[#6:37]-1)-[#6:14](=[O:35])-[#6:15]-1=[#6:16]-[#6:17]=[#6:18]-[#6:19](=[#6:23]-1\[#6:24]=[#6:25]\[#6:26]-1=[#6:27]-[#6:28]-2=[#6:29](-[#8:32]-[#6:33]-[#8:34]-2)-[#6:30]=[#6:31]1)[N:20](=[O:21])=[O:22]>>[#6:7][C:6]([#6:5])([#6:39])[#8:8]-[#6:9](=[O:38])-[#7:10]-1-[#6:11]-[#6:12…
61	BrBr.CC1=C(C(OC)=O)C=CC=C1[N+]([O-])=O>>O=C(OC)C2=C(CBr)C([N+]([O-])=O)=CC=C2.[Br]	[#6:6]-[#8:5]-[#6:4](=[O:7])-[#6:3]-1=[#6:2](-[#6:1])-[#6:11](=[#6:10]-[#6:9]=[#6:8]-1)-[#7+:12](-[#8-:13])=[O:14].[Br:15][Br:16]>>[Br:16].[#6:6]-[#8:5]-[#6:4](=[O:7])-[#6:3]-1=[#6:2](-[#6:1][Br:15])-[#6:11](=[#6:10]-[#6:9]=[#6:8]-1)-[#7+:12](-[#8-:13])=[O:14]
62	CCN(CC)CC.CCSCO.CC(C)([Si](C)(Cl)C)C>>CCSCO[Si](C)(C(C)(C)C)C.CC[NH+](CC)CC.[Cl-]	[#6:1]-[#6:2]-[#7:3](-[#6:4]-[#6:5])-[#6:6]-[#6:7].[#6:8]-[#6:9]-[#16:10]-[#6:11]-[#8:12].[#6:13][C:14]([#6:15])([#6:20])[Si:16]([#6:17])([#6:19])[Cl:18]>>[#6:8]-[#6:9]-[#16:10]-[#6:11]-[#8:12][Si:16]([#6:19])([#6:17])[C:14]([#6:20])([#6:15])[#6:13].[#6:5]-[#6:4]-[#7+:3](-[#6:2]-[#6:1])-[#6:6]-[#6:7].[Cl-:18]
63	CCOC(=O)C1CCC2=C(C=CC=C2)C1=O.C#C>>CCOC(=O)C1(CCC2=CC=CC=C2C1=O)C=C	[#6:1]-[#6:2]-[#8:3]-[#6:4](=[O:5])-[#6:6]-1-[#6:7]-[#6:8]-[#6:9]-2=[#6:10](-[#6:11]=[#6:12]-[#6:13]=[#6:14]-2)-[#6:15]-1=[O:16].[C:17]#[C:18]>>[#6:1]-[#6:2]-[#8:3]-[#6:4](=[O:5])[C:6]1([#6:7]-[#6:8]-[#6:9]-2=[#6:14]-[#6:13]=[#6:12]-[#6:11]=[#6:10]-2-[#6:15]1=[O:16])[#6:17]=[#6:18]
64	NC(N)=O.CCOC(CC(OCC)=O)=O>>O=C1CC(NC(N1)=O)=O.CCO.CCO	[#7:1]-[#6:2](-[#7:3])=[O:4].[#6:5]-[#6:6]-[#8:7]-[#6:8](=[O:15])-[#6:9]-[#6:10](=[O:14])-[#8:11]-[#6:12]-[#6:13]>>[O:15]=[#6:8]-1-[#6:9]-[#6:10](=[O:14])-[#7:1]-[#6:2](=[O:4])-[#7:3]-1.[#6:13]-[#6:12]-[#8:11].[#6:5]-[#6:6]-[#8:7]
65	[O-]C([O-])=O.CCCC#CCCC.CNC1=CC=CC=C1I>>CCCC2=C(C3=C(N2C)C=CC=C3)CCC.OC([O-])=O.[I-]	[#8-:1]-[#6:2](-[#8-:3])=[O:4].[#6:5]-[#6:6]-[#6:7][C:8]#[C:9][#6:10]-[#6:11]-[#6:12].[#6:13]-[#7:14]-[#6:15]-1=[#6:16]-[#6:17]=[#6:18]-[#6:19]=[#6:20]-1[I:21]>>[#6:12]-[#6:11]-[#6:10]-[#6:9]-1=[#6:8](-[#6:7]-[#6:6]-[#6:5])-[#6:20]-2=[#6:15](-[#6:16]=[#6:17]-[#6:18]=[#6:19]-2)-[#7:14]-1-[#6:13].[#8:3]-[#6:2](-[#8-:1])=[O:4].[I-:21]
66	[O-]C([O-])=O.CC(C#CC(C)(O)C)=C.NC1=C(C=CC=C1)I>>CC(C2=C(C(C)(O)C)NC3=C2C=CC=C3)=C.OC([O-])=O.[I-]	[#8-:1]-[#6:2](-[#8-:3])=[O:4].[#6:5]-[#6:6](=[#6:13])[C:7]#[C:8][C:9]([#6:10])([#6:12])[#8:11].[#7:14]-[#6:15]-1=[#6:16]([I:21])-[#6:17]=[#6:18]-[#6:19]=[#6:20]-1>>[#6:5]-[#6:6](=[#6:13])-[#6:7]-1=[#6:8](-[#7:14]-[#6:15]-2=[#6:16]-1-[#6:17]=[#6:18]-[#6:19]=[#6:20]-2)[C:9]([#6:12])([#6:10])[#8:11].[#8:3]-[#6:2](-[#8-:1])=[O:4].[I-:21]
67	CC([O-])=O.OC[C@@H](C1=C(C=C(C=C1Br)OCC2=CC=CC=C2)Br)CNCC3=CC=CC=C3>>OC[C@@H]4CN(C5=C4C(Br)=CC(OCC6=CC=CC=C6)=C5)CC7=CC=CC=C7.CC(O)=O.[Br-]	[CH3:1][C:2]([O-:3])=[O:4].[OH:5][CH2:6][C@H:7]([CH2:24][NH:25][CH2:26][C:27]1=[CH:28][CH:29]=[CH:30][CH:31]=[CH:32]1)[C:8]1=[C:9]([Br:23])[CH:10]=[C:11]([O:15][CH2:16][C:17]2=[CH:18][CH:19]=[CH:20][CH:21]=[CH:22]2)[CH:12]=[C:13]1[Br:14]>>[OH:5][CH2:6][C@@H:7]1[CH2:24][N:25]([CH2:26][C:27]2=[CH:32][CH:31]=[CH:30][CH:29]=[CH:28]2)[C:13]2=[C:8]1[C:9]([Br:23])=[CH:10][C:11]([O:15][CH2:16][C:17]1=[CH…
68	O=CC1=CC=CC=C1N.C2CCCN2>>C34=CC=CC=C3CN5C(CCC5)N4.O	[#7:9]-[#6:8]-1=[#6:7]-[#6:6]=[#6:5]-[#6:4]=[#6:3]-1-[#6:2]=[O:1].[#6:11]-1-[#6:12]-[#6:13]-[#7:14]-[#6:10]-1>>[#6:11]-1-[#6:12]-[#6:13]-2-[#7:9]-[#6:8]-3=[#6:7]-[#6:6]=[#6:5]-[#6:4]=[#6:3]-3-[#6:2]-[#7:14]-2-[#6:10]-1.[#8:1]
69	[O-]C([O-])=O.CCCC(C=O)(C1=C(C=CC(OCC2=CC=C(C#N)C=C2)=C1)Br)CCC>>CCCC3(C(C4=CC=C(C=C34)OCC5=CC=C(C#N)C=C5)=O)CCC.OC([O-])=O.[Br-]	[#8-:1]-[#6:2](-[#8-:3])=[O:4].[#6:5]-[#6:6]-[#6:7][C:8]([#6:28]-[#6:29]-[#6:30])([#6:9]=[O:10])[#6:11]-1=[#6:12]([Br:27])-[#6:13]=[#6:14]-[#6:15](-[#8:16]-[#6:17]-[#6:18]-2=[#6:19]-[#6:20]=[#6:21](-[#6:24]=[#6:25]-2)[C:22]#[N:23])=[#6:26]-1>>[#6:30]-[#6:29]-[#6:28][C:8]1([#6:7]-[#6:6]-[#6:5])[#6:9](=[O:10])-[#6:12]-2=[#6:13]-[#6:14]=[#6:15](-[#8:16]-[#6:17]-[#6:18]-3=[#6:19]-[#6:20]=[#6:21](-[#6…
70	CC1=CC=C(C=C1)C1=NC=CC=C1.CC1=CC=C(C=C1)S(=O)(=O)N=[N]#N>>CC1=CC=C(C=C1)S(=O)(=O)NC1=C(C=CC(C)=C1)C1=NC=CC=C1.N#N	[#6:1]-[#6:2]-1=[#6:3]-[#6:4]=[#6:5](-[#6:6]=[#6:7]-1)-[#6:8]-1=[#7:9]-[#6:10]=[#6:11]-[#6:12]=[#6:13]-1.[#6:14]-[#6:15]-1=[#6:16]-[#6:17]=[#6:18](-[#6:19]=[#6:20]-1)[S:21](=[O:22])(=[O:23])[#7:24]=[N:25]#[N:26]>>[#6:14]-[#6:15]-1=[#6:20]-[#6:19]=[#6:18](-[#6:17]=[#6:16]-1)[S:21](=[O:22])(=[O:23])[#7:24]-[#6:4]-1=[#6:5](-[#6:6]=[#6:7]-[#6:2](-[#6:1])=[#6:3]-1)-[#6:8]-1=[#7:9]-[#6:10]=[#6:11]-[#6:…
71	NO.CCOC(C1=CC=CC=C1)=O>>ONC(C2=CC=CC=C2)=O.CCO	[#7:1]-[#8:2].[#6:3]-[#6:4]-[#8:5]-[#6:6](=[O:13])-[#6:7]-1=[#6:8]-[#6:9]=[#6:10]-[#6:11]=[#6:12]-1>>[#8:2]-[#7:1]-[#6:6](=[O:13])-[#6:7]-1=[#6:8]-[#6:9]=[#6:10]-[#6:11]=[#6:12]-1.[#6:3]-[#6:4]-[#8:5]
72	O=C(C(C1=CC=CC=C1)=O)C2=CC=CC=C2.NN.NN>>N/N=C(/C(C3=CC=CC=C3)=N/N)C4=CC=CC=C4.O.O	[O:1]=[#6:2](-[#6:3](=[O:10])-[#6:4]-1=[#6:5]-[#6:6]=[#6:7]-[#6:8]=[#6:9]-1)-[#6:11]-1=[#6:12]-[#6:13]=[#6:14]-[#6:15]=[#6:16]-1.[#7:17]-[#7:18].[#7:19]-[#7:20]>>[#7:20]\[#7:19]=[#6:3](\[#6:2](=[#7:17]\[#7:18])\[#6:11]-1=[#6:12]-[#6:13]=[#6:14]-[#6:15]=[#6:16]1)/[#6:4]-1=[#6:5]-[#6:6]=[#6:7]-[#6:8]=[#6:9]1.[#8:10].[#8:1]
73	O=NO.CCOC(CN)=O>>CCOC(C=N#N)=O.O.O	[#8:3]-[#7:2]=[O:1].[#6:4]-[#6:5]-[#8:6]-[#6:7](=[O:10])-[#6:8]-[#7:9]>>[#6:4]-[#6:5]-[#8:6]-[#6:7](=[O:10])-[#6:8]=[N:9]#[N:2].[#8:3].[#8:1]
74	CCN(CC)CC.CS(=O)(Cl)=O.NC1=CC=CC=C1/C(CC2=CC=CC=C2)=N\O>>CC[NH+](CC)CC.CS(=O)(O)=O.C3(CC4=CC=CC=C4)=NNC5=CC=CC=C35.[Cl-]	[#6:1]-[#6:2]-[#7:3](-[#6:4]-[#6:5])-[#6:6]-[#6:7].[#6:8][S:9]([Cl:11])(=[O:10])=[O:12].[#7:13]-[#6:14]-1=[#6:15]-[#6:16]=[#6:17]-[#6:18]=[#6:19]-1\[#6:20](-[#6:21]-[#6:22]-1=[#6:23]-[#6:24]=[#6:25]-[#6:26]=[#6:27]-1)=[#7:28]/[#8:29]>>[#6:7]-[#6:6]-[#7+:3](-[#6:4]-[#6:5])-[#6:2]-[#6:1].[#6:8][S:9]([#8:29])(=[O:10])=[O:12].[#6:21](-[#6:20]-1=[#7:28]-[#7:13]-[#6:14]-2=[#6:15]-[#6:16]=[#6:17]-[#6:18…
75	ON=O.CCCCO>>CCCCON=O.O	[#8:1]-[#7:2]=[O:3].[#6:4]-[#6:5]-[#6:6]-[#6:7]-[#8:8]>>[#6:4]-[#6:5]-[#6:6]-[#6:7]-[#8:8]-[#7:2]=[O:3].[#8:1]
76	NC1=CC=CC=C1N.O=CC=O>>C23=CC=CC=C2N=CC=N3.O.O	[#7:1]-[#6:2]-1=[#6:3]-[#6:4]=[#6:5]-[#6:6]=[#6:7]-1-[#7:8].[O:9]=[#6:10]-[#6:11]=[O:12]>>[#6:4]-1=[#6:5]-[#6:6]=[#6:7]-2-[#7:8]=[#6:11]-[#6:10]=[#7:1]-[#6:2]-2=[#6:3]-1.[#8:12].[#8:9]
77	ClC(=O)CCCCC(Cl)=O.C1=CC=CC=C1.C1=CC=CC=C1>>Cl.Cl.O=C(CCCCC(=O)C1=CC=CC=C1)C1=CC=CC=C1	[Cl:1][#6:2](=[O:3])-[#6:4]-[#6:5]-[#6:6]-[#6:7]-[#6:8]([Cl:9])=[O:10].[#6:11]-1=[#6:12]-[#6:13]=[#6:14]-[#6:15]=[#6:16]-1.[#6:17]-1=[#6:18]-[#6:19]=[#6:20]-[#6:21]=[#6:22]-1>>[Cl:9].[Cl:1].[O:3]=[#6:2](-[#6:4]-[#6:5]-[#6:6]-[#6:7]-[#6:8](=[O:10])-[#6:13]-1=[#6:14]-[#6:15]=[#6:16]-[#6:11]=[#6:12]-1)-[#6:19]-1=[#6:18]-[#6:17]=[#6:22]-[#6:21]=[#6:20]-1
78	CCCCC(CC)OSc1ccccc1>>CCC(O)CCC(C)Sc1ccccc1	[#6:1]-[#6:2]-[#6:3]-[#6:4]-[#6:5](-[#6:6]-[#6:7])-[#8:8]-[#16:9]-[c:10]1[c:11][c:12][c:13][c:14][c:15]1>>[#6:7]-[#6:6]-[#6:5](-[#8:8])-[#6:4]-[#6:3]-[#6:2](-[#6:1])-[#16:9]-[c:10]1[c:11][c:12][c:13][c:14][c:15]1
79	[C-]#[O+].[C-]#[O+].FC1=CC=C(C=C1)/C=C/C2=C(N(=O)=O)C=CC=C2C(N3CCC(N4C(NC5=C4C=CC=C5)=O)CC3)=O>>FC1=CC=C(C2=CC3=C(C=CC=C3C(N4CCC(N5C(NC6=C5C=CC=C6)=O)CC4)=O)N2)C=C1.O=C=O.O=C=O	[C-:1]#[O+:2].[C-:3]#[O+:4].[F:5][#6:6]-1=[#6:7]-[#6:8]=[#6:9](\[#6:12]=[#6:13]\[#6:14]-2=[#6:15](-[#6:19]=[#6:20]-[#6:21]=[#6:22]2-[#6:23](=[O:40])-[#7:24]-2-[#6:25]-[#6:26]-[#6:27](-[#6:38]-[#6:39]-2)-[#7:28]-2-[#6:29](=[O:37])-[#7:30]-[#6:31]-3=[#6:32]-2-[#6:33]=[#6:34]-[#6:35]=[#6:36]-3)[N:16](=[O:17])=[O:18])-[#6:10]=[#6:11]-1>>[F:5][#6:6]-1=[#6:7]-[#6:8]=[#6:9](-[#6:10]=[#6:11]-1)-[#6:12]-1…
80	CCN(CC)CC.ClSc1ccccc1.CCCCC(O)CC>>CCCCC(OSc2ccccc2)CC.CC[NH+](CC)CC.[Cl-]	[#6:1]-[#6:2]-[#7:3](-[#6:4]-[#6:5])-[#6:6]-[#6:7].[Cl:8][#16:9]-[c:10]1[c:11][c:12][c:13][c:14][c:15]1.[#6:16]-[#6:17]-[#6:18]-[#6:19]-[#6:20](-[#8:21])-[#6:22]-[#6:23]>>[#6:16]-[#6:17]-[#6:18]-[#6:19]-[#6:20](-[#6:22]-[#6:23])-[#8:21]-[#16:9]-[c:10]1[c:11][c:12][c:13][c:14][c:15]1.[#6:7]-[#6:6]-[#7+:3](-[#6:4]-[#6:5])-[#6:2]-[#6:1].[Cl-:8]
81	NCC=C.NCC=C.COC(Cl)=O>>COC(NCC=C)=O.[NH3+]CC=C.[Cl-]	[#7:1]-[#6:2]-[#6:3]=[#6:4].[#7:5]-[#6:6]-[#6:7]=[#6:8].[#6:9]-[#8:10]-[#6:11]([Cl:12])=[O:13]>>[#6:9]-[#8:10]-[#6:11](=[O:13])-[#7:1]-[#6:2]-[#6:3]=[#6:4].[#7+:5]-[#6:6]-[#6:7]=[#6:8].[Cl-:12]
82	COC(NCC=C)=O.CCCCCCC#CC#CBr.C1=CC=CC=N1>>CCCCCCC#CC#CN(CC=C)C(OC)=O.[Br-].[NH+]2=CC=CC=C2	[#6:1]-[#8:2]-[#6:3](=[O:8])-[#7:4]-[#6:5]-[#6:6]=[#6:7].[#6:9]-[#6:10]-[#6:11]-[#6:12]-[#6:13]-[#6:14][C:15]#[C:16][C:17]#[C:18][Br:19].[#6:22]-1=[#6:23]-[#6:24]=[#7:25]-[#6:20]=[#6:21]-1>>[#6:9]-[#6:10]-[#6:11]-[#6:12]-[#6:13]-[#6:14][C:15]#[C:16][C:17]#[C:18][#7:4](-[#6:5]-[#6:6]=[#6:7])-[#6:3](=[O:8])-[#8:2]-[#6:1].[Br-:19].[#6:22]-1=[#6:23]-[#6:24]=[#7+:25]-[#6:20]=[#6:21]-1
83	CC(C)[N-]C(C)C.CCCCCCC#CC(Cl)=C>>CCCCCCC#CC#C.CC(C)NC(C)C.[Cl-]	[#6:1]-[#6:2](-[#6:3])-[#7-:4]-[#6:5](-[#6:6])-[#6:7].[#6:8]-[#6:9]-[#6:10]-[#6:11]-[#6:12]-[#6:13][C:14]#[C:15][#6:16]([Cl:17])=[#6:18]>>[#6:8]-[#6:9]-[#6:10]-[#6:11]-[#6:12]-[#6:13][C:14]#[C:15][C:16]#[C:18].[#6:7]-[#6:5](-[#6:6])-[#7:4]-[#6:2](-[#6:3])-[#6:1].[Cl-:17]
84	CCN(CC)CC.CC1CCCCC1=O.CC([Si](Cl)(C)C)(C)C>>CC2=C(CCCC2)O[Si](C(C)(C)C)(C)C.CC[NH+](CC)CC.[Cl-]	[#6:1]-[#6:2]-[#7:3](-[#6:4]-[#6:5])-[#6:6]-[#6:7].[#6:8]-[#6:9]-1-[#6:10]-[#6:11]-[#6:12]-[#6:13]-[#6:14]-1=[O:15].[#6:16][C:17]([#6:22])([#6:23])[Si:18]([#6:20])([#6:21])[Cl:19]>>[#6:8]-[#6:9]-1=[#6:14](-[#6:13]-[#6:12]-[#6:11]-[#6:10]-1)-[#8:15][Si:18]([#6:20])([#6:21])[C:17]([#6:22])([#6:16])[#6:23].[#6:7]-[#6:6]-[#7+:3](-[#6:4]-[#6:5])-[#6:2]-[#6:1].[Cl-:19]
85	OC(CC(c1ccccc1)C=C)=O.II>>IC[C@@H]2OC(C[C@H]2c3ccccc3)=O.[H+].[I-]	[OH:1][C:2](=[O:13])[CH2:3][CH:4]([CH:11]=[CH2:12])[c:5]1[cH:6][cH:7][cH:8][cH:9][cH:10]1.[I:14][I:15]>>[I:15][CH2:12][C@@H:11]1[O:1][C:2](=[O:13])[CH2:3][C@H:4]1[c:5]1[cH:10][cH:9][cH:8][cH:7][cH:6]1.[I-:14]
86	C=C(C(S(c1ccccc1)=O)=C)S(c2ccccc2)=O.OO.OO>>C=C(S(=O)(c3ccccc3)=O)C(S(=O)(c4ccccc4)=O)=C.O.O	[#6:1]=[#6:2](-[#6:3](=[#6:12])[S:4](=[O:11])[c:5]1[c:6][c:7][c:8][c:9][c:10]1)[S:13](=[O:20])[c:14]1[c:15][c:16][c:17][c:18][c:19]1.[#8:21]-[#8:22].[#8:23]-[#8:24]>>[#6:12]=[#6:3](-[#6:2](=[#6:1])[S:13](=[O:20])(=[O:23])[c:14]1[c:15][c:16][c:17][c:18][c:19]1)[S:4](=[O:11])(=[O:22])[c:5]1[c:6][c:7][c:8][c:9][c:10]1.[#8:21].[#8:24]
87	O=Cc1ccccc1.FS(F)(c2ccccc2)F>>FC(c3ccccc3)F.FS(c4ccccc4)=O	[O:1]=[#6:2]-[c:3]1[c:4][c:5][c:6][c:7][c:8]1.[F:9][S:10]([F:11])([F:18])[c:12]1[c:13][c:14][c:15][c:16][c:17]1>>[F:18][#6:2]([F:11])-[c:3]1[c:4][c:5][c:6][c:7][c:8]1.[F:9][S:10](=[O:1])[c:12]1[c:17][c:16][c:15][c:14][c:13]1
88	O=S1(CC=CC1)=O.CCOC(/C=C/C(OCC)=O)=O>>CCOC([C@@H]2CC=CC[C@@H]2C(OCC)=O)=O.O=S=O	[O:1]=[S:2]1(=[O:7])[#6:3]-[#6:4]=[#6:5]-[#6:6]1.[#6:8]-[#6:9]-[#8:10]-[#6:11](=[O:19])\[#6:12]=[#6:13]\[#6:14](=[O:18])-[#8:15]-[#6:16]-[#6:17]>>[#6:8]-[#6:9]-[#8:10]-[#6:11](=[O:19])-[#6@H:12]-1-[#6:6]-[#6:5]=[#6:4]-[#6:3]-[#6@H:13]-1-[#6:14](=[O:18])-[#8:15]-[#6:16]-[#6:17].[O:1]=[S:2]=[O:7]
89	CCN(CC)CC.BrC1CCOC1=O>>O=C2OCC=C2.CC[N+](CC)([H])CC.[Br-]	[#6:1]-[#6:2]-[#7:3](-[#6:4]-[#6:5])-[#6:6]-[#6:7].[Br:8][#6:9]-1-[#6:10]-[#6:11]-[#8:12]-[#6:13]-1=[O:14]>>[O:14]=[#6:13]-1-[#8:12]-[#6:11]-[#6:10]=[#6:9]-1.[#6:5]-[#6:4]-[#7+:3](-[#6:2]-[#6:1])-[#6:6]-[#6:7].[Br-:8]
90	CCOC(C1CC(C(C(OCC)=O)CC1=O)=O)=O.O.O>>O=C(CC2)CCC2=O.CCO.CCO.O=C=O.O=C=O	[#6:1]-[#6:2]-[#8:3]-[#6:4](=[O:18])-[#6:5]-1-[#6:6]-[#6:7](=[O:17])-[#6:8](-[#6:14]-[#6:15]-1=[O:16])-[#6:9](=[O:13])-[#8:10]-[#6:11]-[#6:12].[#8:19].[#8:20]>>[O:16]=[#6:15]-1-[#6:14]-[#6:8]-[#6:7](=[O:17])-[#6:6]-[#6:5]-1.[#6:1]-[#6:2]-[#8:3].[#6:12]-[#6:11]-[#8:10].[O:13]=[C:9]=[O:19].[O:18]=[C:4]=[O:20]
91	CCN.CCN.BrCC(Br)=C>>CCNCC(Br)=C.CC[NH3+].[Br-]	[#6:1]-[#6:2]-[#7:3].[#6:4]-[#6:5]-[#7:6].[Br:7][#6:8]-[#6:9]([Br:10])=[#6:11]>>[#6:4]-[#6:5]-[#7:6]-[#6:8]-[#6:9]([Br:10])=[#6:11].[#6:1]-[#6:2]-[#7+:3].[Br-:7]
92	C1C2C=CC1C=C2.CC(C)(C)OOC(=O)c1ccccc1>>CC(C)(C)OC1C2C=CC1C=C2.OC(=O)c1ccccc1	[#6:1]-1-[#6:2]-2-[#6:3]=[#6:4]-[#6:5]-1-[#6:6]=[#6:7]-2.[#6:8][C:9]([#6:10])([#6:11])[#8:12]-[#8:13]-[#6:14](=[O:15])-[c:16]1[c:17][c:18][c:19][c:20][c:21]1>>[#6:10][C:9]([#6:8])([#6:11])[#8:12]-[#6:1]-1-[#6:2]-2-[#6:7]=[#6:6]-[#6:5]-1-[#6:4]=[#6:3]-2.[#8:13]-[#6:14](=[O:15])-[c:16]1[c:17][c:18][c:19][c:20][c:21]1
93	II.C1=CC=CC=C1>>IC2=CC=CC=C2.[H+].[I-]	[I:1][I:2].[#6:3]-1=[#6:4]-[#6:5]=[#6:6]-[#6:7]=[#6:8]-1>>[I:2][#6:6]-1=[#6:7]-[#6:8]=[#6:3]-[#6:4]=[#6:5]-1.[I-:1]
94	NO.CCCCCCC([H])=O>>CCCCCC/C([H])=N/O.O	[#7:1]-[#8:2].[#6:3]-[#6:4]-[#6:5]-[#6:6]-[#6:7]-[#6:8]-[#6:9]=[O:10]>>[#6:3]-[#6:4]-[#6:5]-[#6:6]-[#6:7]-[#6:8]\[#6:9]=[#7:1]\[#8:2].[#8:10]
95	O=CC1=CC=CC=C1.O=CC2=CC=CC=C2.NN>>C3(/C=N/N=C/C4=CC=CC=C4)=CC=CC=C3.O.O	[O:1]=[#6:2]-[#6:3]-1=[#6:4]-[#6:5]=[#6:6]-[#6:7]=[#6:8]-1.[O:9]=[#6:10]-[#6:11]-1=[#6:12]-[#6:13]=[#6:14]-[#6:15]=[#6:16]-1.[#7:17]-[#7:18]>>[#6:10](=[#7:17]/[#7:18]=[#6:2]/[#6:3]-1=[#6:8]-[#6:7]=[#6:6]-[#6:5]=[#6:4]1)\[#6:11]-1=[#6:12]-[#6:13]=[#6:14]-[#6:15]=[#6:16]1.[#8:9].[#8:1]
96	O=CC1=CC=CC=C1.N#CCC2=CC=CC=C2>>N#C/C(C3=CC=CC=C3)=C\C4=CC=CC=C4.O	[O:1]=[#6:2]-[#6:3]-1=[#6:4]-[#6:5]=[#6:6]-[#6:7]=[#6:8]-1.[N:9]#[C:10][#6:11]-[#6:12]-1=[#6:13]-[#6:14]=[#6:15]-[#6:16]=[#6:17]-1>>[N:9]#[C:10]\[#6:11](=[#6:2]/[#6:3]-1=[#6:8]-[#6:7]=[#6:6]-[#6:5]=[#6:4]1)-[#6:12]-1=[#6:13]-[#6:14]=[#6:15]-[#6:16]=[#6:17]-1.[#8:1]
97	C=C(O[Si](C)(C)C(C)(C)C)/C=C/N(C)C.C=CC(OC)=O>>CN(C)C1C=C(O[Si](C)(C)C(C)(C)C)CCC1C(OC)=O	[#6:14]-[#7:13](-[#6:15])\[#6:12]=[#6:11]\[#6:2](=[#6:1])-[#8:3][Si:4]([#6:5])([#6:6])[C:7]([#6:8])([#6:9])[#6:10].[#6:20]-[#8:19]-[#6:18](=[O:21])-[#6:17]=[#6:16]>>[#6:20]-[#8:19]-[#6:18](=[O:21])-[#6:17]-1-[#6:16]-[#6:1]-[#6:2](-[#8:3][Si:4]([#6:5])([#6:6])[C:7]([#6:9])([#6:8])[#6:10])=[#6:11]-[#6:12]-1-[#7:13](-[#6:14])-[#6:15]
98	OC(C1=CC=CC2=C1OC3=C(C=CC=C32)C(O)=O)=O.ClS(Cl)=O.ClS(Cl)=O>>ClC(C4=CC=CC5=C4OC6=C(C=CC=C65)C(Cl)=O)=O.O=S=O.O=S=O.[H+].[Cl-].[H+].[Cl-]	[#8:1]-[#6:2](=[O:19])-[#6:3]-1=[#6:4]-[#6:5]=[#6:6]-[#6:7]-2=[#6:8]-1-[#8:9]-[#6:10]-1=[#6:11](-[#6:12]=[#6:13]-[#6:14]=[#6:15]-2-1)-[#6:16](-[#8:17])=[O:18].[Cl:20][S:21]([Cl:22])=[O:23].[Cl:24][S:25]([Cl:26])=[O:27]>>[Cl:24][#6:2](=[O:19])-[#6:3]-1=[#6:4]-[#6:5]=[#6:6]-[#6:7]-2=[#6:8]-1-[#8:9]-[#6:10]-1=[#6:11](-[#6:12]=[#6:13]-[#6:14]=[#6:15]-2-1)-[#6:16]([Cl:20])=[O:18].[O:23]=[S:21]=[O:17].…
99	CC1=C(NC(C)C(C)=O)C(C)=CC(C)=C1.CC(OC=O)=O>>CC2=C(N(C=O)C(C)C(C)=O)C(C)=CC(C)=C2.CC(O)=O	[#6:6]-[#6:5](-[#7:4]-[#6:3]-1=[#6:2](-[#6:1])-[#6:15]=[#6:13](-[#6:14])-[#6:12]=[#6:10]-1-[#6:11])-[#6:7](-[#6:8])=[O:9].[#6:16]-[#6:17](=[O:21])-[#8:18]-[#6:19]=[O:20]>>[#6:6]-[#6:5](-[#7:4](-[#6:19]=[O:20])-[#6:3]-1=[#6:10](-[#6:11])-[#6:12]=[#6:13](-[#6:14])-[#6:15]=[#6:2]-1-[#6:1])-[#6:7](-[#6:8])=[O:9].[#6:16]-[#6:17](-[#8:18])=[O:21]
100	CCN(CC)CC.C[Si](C)(OC1=CCCC1)C.ClC(C(Cl)=O)Cl>>O=C2C(Cl)(C3(C2CCC3)O[Si](C)(C)C)Cl.CC[NH+](CC)CC.[Cl-]	[#6:1]-[#6:2]-[#7:3](-[#6:4]-[#6:5])-[#6:6]-[#6:7].[#6:8][Si:9]([#6:10])([#6:17])[#8:11]-[#6:12]-1=[#6:13]-[#6:14]-[#6:15]-[#6:16]-1.[Cl:18][#6:19]([Cl:23])-[#6:20]([Cl:21])=[O:22]>>[#6:17][Si:9]([#6:10])([#6:8])[#8:11][C:12]12[#6:16]-[#6:15]-[#6:14]-[#6:13]1-[#6:20](=[O:22])[C:19]2([Cl:23])[Cl:18].[#6:5]-[#6:4]-[#7+:3](-[#6:2]-[#6:1])-[#6:6]-[#6:7].[Cl-:21]
101	NCC1=CC=CC=C1.NCC2=CC=CC=C2.ClC[Si](C)(C)C>>C[Si](C)(C)CNCC3=CC=CC=C3.[NH3+]CC4=CC=CC=C4.[Cl-]	[#7:1]-[#6:2]-[#6:3]-1=[#6:4]-[#6:5]=[#6:6]-[#6:7]=[#6:8]-1.[#7:9]-[#6:10]-[#6:11]-1=[#6:12]-[#6:13]=[#6:14]-[#6:15]=[#6:16]-1.[#6:20][Si:19]([#6:21])([#6:22])[#6:18][Cl:17]>>[#6:22][Si:19]([#6:21])([#6:20])[#6:18]-[#7:1]-[#6:2]-[#6:3]-1=[#6:8]-[#6:7]=[#6:6]-[#6:5]=[#6:4]-1.[#7+:9]-[#6:10]-[#6:11]-1=[#6:12]-[#6:13]=[#6:14]-[#6:15]=[#6:16]-1.[Cl-:17]
102	COC1=CC=CC=C1C#CC2=CC=CC=C2.II>>IC(C3=CC=CC=C3O4)=C4C5=CC=CC=C5.CI	[#6:1]-[#8:2]-[#6:3]-1=[#6:4]-[#6:5]=[#6:6]-[#6:7]=[#6:8]-1[C:9]#[C:10][#6:11]-1=[#6:12]-[#6:13]=[#6:14]-[#6:15]=[#6:16]-1.[I:17][I:18]>>[I:18][#6:9]-1=[#6:10](-[#8:2]-[#6:3]-2=[#6:4]-[#6:5]=[#6:6]-[#6:7]=[#6:8]-1-2)-[#6:11]-1=[#6:16]-[#6:15]=[#6:14]-[#6:13]=[#6:12]-1.[#6:1][I:17]
103	ClP(Cl)(Cl)=O.O=C1C2=C(NC3=C1C=CC=C3)C=CC=C2>>ClC4=C5C=CC=CC5=NC6=C4C=CC=C6.OP(Cl)(Cl)=O	[Cl:1][P:2]([Cl:3])([Cl:4])=[O:5].[O:6]=[#6:7]-1-[#6:12]-2=[#6:11](-[#7:10]-[#6:9]-3=[#6:8]-1-[#6:20]=[#6:19]-[#6:18]=[#6:17]-3)-[#6:16]=[#6:15]-[#6:14]=[#6:13]-2>>[Cl:4][#6:7]-1=[#6:12]-2-[#6:13]=[#6:14]-[#6:15]=[#6:16]-[#6:11]-2=[#7:10]-[#6:9]-2=[#6:8]-1-[#6:20]=[#6:19]-[#6:18]=[#6:17]-2.[#8:6][P:2]([Cl:1])([Cl:3])=[O:5]
104	OC(C1=CC=CC=C1)C2=CC=CC=C2.OCCCl>>OCCOC(C3=CC=CC=C3)C4=CC=CC=C4.Cl	[#8:1]-[#6:2](-[#6:3]-1=[#6:4]-[#6:5]=[#6:6]-[#6:7]=[#6:8]-1)-[#6:9]-1=[#6:10]-[#6:11]=[#6:12]-[#6:13]=[#6:14]-1.[#8:15]-[#6:16]-[#6:17][Cl:18]>>[#8:15]-[#6:16]-[#6:17]-[#8:1]-[#6:2](-[#6:3]-1=[#6:4]-[#6:5]=[#6:6]-[#6:7]=[#6:8]-1)-[#6:9]-1=[#6:10]-[#6:11]=[#6:12]-[#6:13]=[#6:14]-1.[Cl:18]
105	CCN(CC)CC.O=C1CCC2(OCCO2)CC1.C[Si](C)(Cl)C>>C[Si](C)(OC3=CCC4(OCCO4)CC3)C.CC[NH+](CC)CC.[Cl-]	[#6:1]-[#6:2]-[#7:3](-[#6:4]-[#6:5])-[#6:6]-[#6:7].[O:8]=[#6:9]-1-[#6:10]-[#6:11][C:12]2([#6:17]-[#6:18]-1)[#8:13]-[#6:14]-[#6:15]-[#8:16]2.[#6:19][Si:20]([#6:21])([#6:23])[Cl:22]>>[#6:23][Si:20]([#6:21])([#6:19])[#8:8]-[#6:9]-1=[#6:10]-[#6:11][C:12]2([#6:17]-[#6:18]-1)[#8:13]-[#6:14]-[#6:15]-[#8:16]2.[#6:5]-[#6:4]-[#7+:3](-[#6:2]-[#6:1])-[#6:6]-[#6:7].[Cl-:22]
106	CC1CO1.BrBr.[H][C@@]23CCC([C@]2(CC[C@]4([C@]3(CCC5=CC(CC[C@]45C)=O)[H])[H])C)=O>>[H][C@@]67CCC([C@]6(CC[C@]8([C@]7(CCC9=C(C(CC[C@]89C)=O)Br)[H])[H])C)=O.CC(O)CBr	[#6:1]-[#6:2]-1-[#6:3]-[#8:4]-1.[Br:5][Br:6].[#6:26][C@:11]12[#6:12]-[#6:13]-[#6@H:14]3-[#6@@H:15](-[#6:16]-[#6:17]-[#6:18]4=[#6:19]-[#6:20](=[O:25])-[#6:21]-[#6:22][C@:23]34[#6:24])-[#6@@H:7]1-[#6:8]-[#6:9]-[#6:10]2=[O:27]>>[#6:26][C@:11]12[#6:12]-[#6:13]-[#6@H:14]3-[#6@@H:15](-[#6:16]-[#6:17]-[#6:18]4=[#6:19]([Br:6])-[#6:20](=[O:25])-[#6:21]-[#6:22][C@:23]34[#6:24])-[#6@@H:7]1-[#6:8]-[#6:9]-[#6…
107	CC(OC(C)(C)C)=O.COC(C1=CC=C(C#N)C=C1)=O.O>>COC(C2=CC=C(C(NC(C)(C)C)=O)C=C2)=O.CC(O)=O	[CH3:1][C:2](=[O:8])[O:3][C:4]([CH3:5])([CH3:6])[CH3:7].[CH3:9][O:10][C:11](=[O:20])[C:12]1=[CH:13][CH:14]=[C:15]([CH:18]=[CH:19]1)[C:16]#[N:17].[OH2:21]>>[CH3:9][O:10][C:11](=[O:20])[C:12]1=[CH:13][CH:14]=[C:15]([CH:18]=[CH:19]1)[C:16](=[O:21])[NH:17][C:4]([CH3:7])([CH3:6])[CH3:5].[CH3:1][C:2]([OH:3])=[O:8]
108	CC(C)(OO)C.O=CC1=CC2=CC=CC=C2C=C1.C3CCNC3>>O=C(C4=CC5=C(C=C4)C=CC=C5)N6CCCC6.CC(C)(O)C.O	[#6:1][C:2]([#6:3])([#6:6])[#8:4]-[#8:5].[O:7]=[#6:8]-[#6:9]-1=[#6:10]-[#6:11]-2=[#6:12]-[#6:13]=[#6:14]-[#6:15]=[#6:16]-2-[#6:17]=[#6:18]-1.[#6:19]-1-[#6:20]-[#6:21]-[#7:22]-[#6:23]-1>>[O:7]=[#6:8](-[#7:22]-1-[#6:21]-[#6:20]-[#6:19]-[#6:23]-1)-[#6:9]-1=[#6:10]-[#6:11]-2=[#6:16](-[#6:15]=[#6:14]-[#6:13]=[#6:12]-2)-[#6:17]=[#6:18]-1.[#6:3][C:2]([#6:1])([#6:6])[#8:4].[#8:5]
109	CC(C)([O-])C.FC1=CC=C(C=C1)NC(C2=CC=CC=C2I)=O>>FC3=CC4=C(C=C3)NC(C5=C4C=CC=C5)=O.CC(C)(O)C.[I-]	[#6:1][C:2]([#6:3])([#6:5])[#8-:4].[F:6][#6:7]-1=[#6:8]-[#6:9]=[#6:10](-[#7:13]-[#6:14](=[O:22])-[#6:15]-2=[#6:16]-[#6:17]=[#6:18]-[#6:19]=[#6:20]-2[I:21])-[#6:11]=[#6:12]-1>>[F:6][#6:7]-1=[#6:12]-[#6:11]-2=[#6:10](-[#7:13]-[#6:14](=[O:22])-[#6:15]-3=[#6:20]-2-[#6:19]=[#6:18]-[#6:17]=[#6:16]-3)-[#6:9]=[#6:8]-1.[#6:5][C:2]([#6:3])([#6:1])[#8:4].[I-:21]
110	CCN(CC)CC.CS(=O)(Cl)=O.C/C(C1=CC=CC=C1NCC=C)=N\O>>CC2=NN(C3=C2C=CC=C3)CC=C.CC[NH+](CC)CC.CS(=O)(O)=O.[Cl-]	[#6:1]-[#6:2]-[#7:3](-[#6:4]-[#6:5])-[#6:6]-[#6:7].[#6:8][S:9]([Cl:11])(=[O:10])=[O:12].[#6:13]\[#6:14](=[#7:25]/[#8:26])-[#6:15]-1=[#6:16]-[#6:17]=[#6:18]-[#6:19]=[#6:20]-1-[#7:21]-[#6:22]-[#6:23]=[#6:24]>>[#6:13]-[#6:14]-1=[#7:25]-[#7:21](-[#6:22]-[#6:23]=[#6:24])-[#6:20]-2=[#6:15]-1-[#6:16]=[#6:17]-[#6:18]=[#6:19]-2.[#6:7]-[#6:6]-[#7+:3](-[#6:4]-[#6:5])-[#6:2]-[#6:1].[#6:8][S:9]([#8:26])(=[O:1…
111	NC1=CC=CC2=C1C(N)=CC=C2.SC(C3=CC=CC=C3)(C4=CC=CC=C4)C5=CC=CC=C5.CC(C)([Si](C)(OCCl)C)C>>CC(C)([Si](C)(OCSC(C3=CC=CC=C3)(C4=CC=CC=C4)C5=CC=CC=C5)C)C.[NH3+]C1=CC=CC2=C1C(N)=CC=C2.[Cl-]	[#7:1]-[#6:2]-1=[#6:3]-[#6:4]=[#6:5]-[#6:6]-2=[#6:7]-1-[#6:8](-[#7:9])=[#6:10]-[#6:11]=[#6:12]-2.[#16:13][C:14]([#6:15]-1=[#6:16]-[#6:17]=[#6:18]-[#6:19]=[#6:20]-1)([#6:21]-1=[#6:22]-[#6:23]=[#6:24]-[#6:25]=[#6:26]-1)[#6:27]-1=[#6:28]-[#6:29]=[#6:30]-[#6:31]=[#6:32]-1.[#6:33][C:34]([#6:35])([#6:42])[Si:36]([#6:37])([#6:41])[#8:38]-[#6:39][Cl:40]>>[#6:42][C:34]([#6:35])([#6:33])[Si:36]([#6:37])([#…
112	CC1=CC=CC(C)=N1.CC(C)([Si](C)(OCCl)C)C.CCCCCCCCCCCCS>>CCCCCCCCCCCCSCO[Si](C)(C(C)(C)C)C.CC2=[NH+]C(C)=CC=C2.[Cl-]	[#6:1]-[#6:2]-1=[#6:3]-[#6:4]=[#6:5]-[#6:6](-[#6:7])=[#7:8]-1.[#6:9][C:10]([#6:11])([#6:18])[Si:12]([#6:13])([#6:17])[#8:14]-[#6:15][Cl:16].[#6:19]-[#6:20]-[#6:21]-[#6:22]-[#6:23]-[#6:24]-[#6:25]-[#6:26]-[#6:27]-[#6:28]-[#6:29]-[#6:30]-[#16:31]>>[#6:19]-[#6:20]-[#6:21]-[#6:22]-[#6:23]-[#6:24]-[#6:25]-[#6:26]-[#6:27]-[#6:28]-[#6:29]-[#6:30]-[#16:31]-[#6:15]-[#8:14][Si:12]([#6:17])([#6:13])[C:10]([…
113	NC(N)=S.CC(CCl)=O.[OH-]>>CC1=CSC(N)=N1.[Cl-].O.O	[#7:1]-[#6:2](-[#7:3])=[S:4].[#6:5]-[#6:6](=[O:9])-[#6:7][Cl:8].[#8-:10]>>[#6:5]-[#6:6]-1=[#6:7]-[#16:4]-[#6:2](-[#7:1])=[#7:3]-1.[Cl-:8].[#8:9].[#8:10]
114	O=C(OCC)/C=C/C1=CC=CC=C1.BrBr>>O=C(OCC)C(Br)C(Br)C2=CC=CC=C2	[#6:5]-[#6:4]-[#8:3]-[#6:2](=[O:1])\[#6:6]=[#6:7]\[#6:8]-1=[#6:9]-[#6:10]=[#6:11]-[#6:12]=[#6:13]1.[Br:14][Br:15]>>[#6:5]-[#6:4]-[#8:3]-[#6:2](=[O:1])-[#6:6]([Br:15])-[#6:7]([Br:14])-[#6:8]-1=[#6:9]-[#6:10]=[#6:11]-[#6:12]=[#6:13]-1
115	ON=O.CC1=C(N)C=CC(N(=O)=O)=C1>>O=N(C2=CC3=C(NN=C3)C=C2)=O.O.O	[#8:1]-[#7:2]=[O:3].[#6:4]-[#6:5]-1=[#6:6](-[#7:7])-[#6:8]=[#6:9]-[#6:10](=[#6:14]-1)[N:11](=[O:12])=[O:13]>>[O:13]=[N:11](=[O:12])[#6:10]-1=[#6:14]-[#6:5]-2=[#6:6](-[#7:7]-[#7:2]=[#6:4]-2)-[#6:8]=[#6:9]-1.[#8:3].[#8:1]
116	NC(CO)C1=CC=CC=C1.ClS(Cl)=O>>[NH3+]C(CCl)C2=CC=CC=C2.O=S=O.[Cl-]	[NH2:1][CH:2]([CH2:3][OH:4])[C:5]1=[CH:6][CH:7]=[CH:8][CH:9]=[CH:10]1.[Cl:11][S:12]([Cl:13])=[O:14]>>[NH3+:1][CH:2]([CH2:3][Cl:11])[C:5]1=[CH:6][CH:7]=[CH:8][CH:9]=[CH:10]1.[O:4]=[S:12]=[O:14].[Cl-:13]
117	CC(OC(C)(C)C)=O.ClC1=C(C=CC(C#N)=C1)OC2=C(C=CC=C2)Br.O>>CC(C)(C)NC(C3=CC(Cl)=C(C=C3)OC4=C(C=CC=C4)Br)=O.CC(O)=O	[CH3:1][C:2](=[O:8])[O:3][C:4]([CH3:5])([CH3:6])[CH3:7].[Cl:9][C:10]1=[C:11]([O:18][C:19]2=[C:20]([Br:25])[CH:21]=[CH:22][CH:23]=[CH:24]2)[CH:12]=[CH:13][C:14](=[CH:17]1)[C:15]#[N:16].[OH2:26]>>[CH3:7][C:4]([CH3:6])([CH3:5])[NH:16][C:15](=[O:26])[C:14]1=[CH:17][C:10]([Cl:9])=[C:11]([O:18][C:19]2=[C:20]([Br:25])[CH:21]=[CH:22][CH:23]=[CH:24]2)[CH:12]=[CH:13]1.[CH3:1][C:2]([OH:3])=[O:8]
118	CC(OC(C)(C)C)=O.N#CCCC1=CC=CC=C1.O>>CC(O)=O.CC(C)(NC(CCC2=CC=CC=C2)=O)C	[CH3:1][C:2](=[O:8])[O:3][C:4]([CH3:5])([CH3:6])[CH3:7].[N:9]#[C:10][CH2:11][CH2:12][C:13]1=[CH:14][CH:15]=[CH:16][CH:17]=[CH:18]1.[OH2:19]>>[CH3:1][C:2]([OH:3])=[O:8].[CH3:7][C:4]([CH3:6])([CH3:5])[NH:9][C:10](=[O:19])[CH2:11][CH2:12][C:13]1=[CH:14][CH:15]=[CH:16][CH:17]=[CH:18]1
119	CC(OC(C)(C)C)=O.CC(NC1=CC=C(C#N)C=C1)=O.O>>CC(NC2=CC=C(C(NC(C)(C)C)=O)C=C2)=O.CC(O)=O	[CH3:1][C:2](=[O:8])[O:3][C:4]([CH3:5])([CH3:6])[CH3:7].[CH3:9][C:10](=[O:20])[NH:11][C:12]1=[CH:13][CH:14]=[C:15]([CH:18]=[CH:19]1)[C:16]#[N:17].[OH2:21]>>[CH3:9][C:10](=[O:20])[NH:11][C:12]1=[CH:13][CH:14]=[C:15]([CH:18]=[CH:19]1)[C:16](=[O:21])[NH:17][C:4]([CH3:7])([CH3:6])[CH3:5].[CH3:1][C:2]([OH:3])=[O:8]
120	[O-]C([O-])=O.CCCCCC(NC1=CC=CC=C1Br)=O>>CCCCCC2=NC3=C(C=CC=C3)O2.OC([O-])=O.[Br-]	[#8-:1]-[#6:2](-[#8-:3])=[O:4].[#6:5]-[#6:6]-[#6:7]-[#6:8]-[#6:9]-[#6:10](=[O:19])-[#7:11]-[#6:12]-1=[#6:13]-[#6:14]=[#6:15]-[#6:16]=[#6:17]-1[Br:18]>>[#6:5]-[#6:6]-[#6:7]-[#6:8]-[#6:9]-[#6:10]-1=[#7:11]-[#6:12]-2=[#6:17](-[#8:19]-1)-[#6:16]=[#6:15]-[#6:14]=[#6:13]-2.[#8:3]-[#6:2](-[#8-:1])=[O:4].[Br-:18]
121	O=C1OC(C=C1)=O.NC2=CC=CC=C2>>OC(/C=C\C(NC3=CC=CC=C3)=O)=O	[O:1]=[#6:2]-1-[#8:3]-[#6:4](=[O:7])-[#6:5]=[#6:6]-1.[#7:8]-[#6:9]-1=[#6:10]-[#6:11]=[#6:12]-[#6:13]=[#6:14]-1>>[#8:3]-[#6:4](=[O:7])\[#6:5]=[#6:6]/[#6:2](=[O:1])-[#7:8]-[#6:9]-1=[#6:10]-[#6:11]=[#6:12]-[#6:13]=[#6:14]-1
122	O=C(OC(C)=O)C.OC(/C=C\C(NC1=CC=CC=C1)=O)=O>>O=C2N(C3=CC=CC=C3)C(C=C2)=O.O=C(O)C.O=C(O)C	[#6:5]-[#6:4](=[O:6])-[#8:3]-[#6:2](-[#6:7])=[O:1].[#8:8]-[#6:9](=[O:21])\[#6:10]=[#6:11]/[#6:12](=[O:20])-[#7:13]-[#6:14]-1=[#6:15]-[#6:16]=[#6:17]-[#6:18]=[#6:19]-1>>[O:20]=[#6:12]-1-[#6:11]=[#6:10]-[#6:9](=[O:21])-[#7:13]-1-[#6:14]-1=[#6:15]-[#6:16]=[#6:17]-[#6:18]=[#6:19]-1.[#6:7]-[#6:2](-[#8:8])=[O:1].[#6:5]-[#6:4](-[#8:3])=[O:6]
123	CC1=CC=CC(C)=N1.SCCCSC(C2=CC=CC=C2)(C3=CC=CC=C3)C4=CC=CC=C4.CC(C)([Si](C)(OCCl)C)C>>CC(C)([Si](C)(OCSCCCSC(C5=CC=CC=C5)(C6=CC=CC=C6)C7=CC=CC=C7)C)C.CC8=[NH+]C(C)=CC=C8.[Cl-]	[#6:1]-[#6:2]-1=[#6:3]-[#6:4]=[#6:5]-[#6:6](-[#6:7])=[#7:8]-1.[#16:9]-[#6:10]-[#6:11]-[#6:12]-[#16:13][C:14]([#6:15]-1=[#6:16]-[#6:17]=[#6:18]-[#6:19]=[#6:20]-1)([#6:21]-1=[#6:22]-[#6:23]=[#6:24]-[#6:25]=[#6:26]-1)[#6:27]-1=[#6:28]-[#6:29]=[#6:30]-[#6:31]=[#6:32]-1.[#6:33][C:34]([#6:35])([#6:42])[Si:36]([#6:37])([#6:41])[#8:38]-[#6:39][Cl:40]>>[#6:35][C:34]([#6:33])([#6:42])[Si:36]([#6:41])([#6:3…
124	CC(C)([O-])C.CC(C)([Si](C)(OCCl)C)C.OCCS>>CC(C)([Si](C)(OCSCCO)C)C.CC(C)(O)C.[Cl-]	[#6:1][C:2]([#6:3])([#6:5])[#8-:4].[#6:6][C:7]([#6:8])([#6:15])[Si:9]([#6:10])([#6:14])[#8:11]-[#6:12][Cl:13].[#8:16]-[#6:17]-[#6:18]-[#16:19]>>[#6:15][C:7]([#6:8])([#6:6])[Si:9]([#6:10])([#6:14])[#8:11]-[#6:12]-[#16:19]-[#6:18]-[#6:17]-[#8:16].[#6:3][C:2]([#6:1])([#6:5])[#8:4].[Cl-:13]
125	ClS(Cl)=O.CS(=O)(O)=O>>CS(=O)(Cl)=O.O=S=O.[H]Cl	[CH3:1][S:2](=[O:3])(=[O:3])[OH:5].[O:6]=[S:7]([Cl:8])[Cl:9]>>[CH3:1][S:2](=[O:3])(=[O:3])[Cl:8].[O:6]=[S:7]=[O:5].[ClH:9]
126	CC(=C)C(C)=C.O=C1C=CC(=O)C2=C1C=CC=C2>>[H][C@@]12CC(C)=C(C)C[C@]1([H])C(=O)C1=CC=CC=C1C2=O	[#6:1]-[#6:2](=[#6:3])-[#6:4](-[#6:5])=[#6:6].[O:7]=[#6:8]-1-[#6:9]=[#6:10]-[#6:11](=[O:12])-[#6:13]-2=[#6:14]-1-[#6:15]=[#6:16]-[#6:17]=[#6:18]-2>>[#6:1]-[#6:2]-1=[#6:4](-[#6:5])-[#6:6]-[#6@@H:10]-2-[#6@H:9](-[#6:3]-1)-[#6:8](=[O:7])-[#6:14]-1=[#6:15]-[#6:16]=[#6:17]-[#6:18]=[#6:13]-1-[#6:11]-2=[O:12]
127	O=C(C)CC(OC)OC.CNC>>O=C(C)/C=C/N(C)C.OC.OC	[#6:7]-[#8:6]-[#6:5](-[#6:4]-[#6:2](-[#6:3])=[O:1])-[#8:8]-[#6:9].[#6:10]-[#7:11]-[#6:12]>>[#6:12]-[#7:11](-[#6:10])\[#6:5]=[#6:4]\[#6:2](-[#6:3])=[O:1].[#6:9]-[#8:8].[#6:7]-[#8:6]
128	N#CCC1=CC(OC)=C(OC)C=C1.CNC>>N=C(N(C)C)CC2=CC(OC)=C(OC)C=C2	[#6:11]-[#8:10]-[#6:9]-1=[#6:6](-[#8:7]-[#6:8])-[#6:5]=[#6:4](-[#6:3][C:2]#[N:1])-[#6:13]=[#6:12]-1.[#6:14]-[#7:15]-[#6:16]>>[#6:11]-[#8:10]-[#6:9]-1=[#6:6](-[#8:7]-[#6:8])-[#6:5]=[#6:4](-[#6:3]-[#6:2](=[#7:1])-[#7:15](-[#6:16])-[#6:14])-[#6:13]=[#6:12]-1
129	CC(C)[N-]C(C)C.CCCCCCCCCC(OCC)=O.Cl[Si](C1=CC=CC=C1)(C)C2=CC=CC=C2>>CC(C)NC(C)C.CCCCCCCCC([Si](C3=CC=CC=C3)(C)C4=CC=CC=C4)C(OCC)=O.[Cl-]	[#6:1]-[#6:2](-[#6:3])-[#7-:4]-[#6:5](-[#6:6])-[#6:7].[#6:8]-[#6:9]-[#6:10]-[#6:11]-[#6:12]-[#6:13]-[#6:14]-[#6:15]-[#6:16]-[#6:17](=[O:21])-[#8:18]-[#6:19]-[#6:20].[#6:30][Si:23]([Cl:22])([#6:24]-1=[#6:25]-[#6:26]=[#6:27]-[#6:28]=[#6:29]-1)[#6:31]-1=[#6:32]-[#6:33]=[#6:34]-[#6:35]=[#6:36]-1>>[#6:7]-[#6:5](-[#6:6])-[#7:4]-[#6:2](-[#6:3])-[#6:1].[#6:8]-[#6:9]-[#6:10]-[#6:11]-[#6:12]-[#6:13]-[#6:14…
130	OC1=C(C2=C(C=CC=C3)C3=CC=C2O)C4=C(C=CC=C4)C=C1.ClP(Cl)Cl.C5(C=CC=C6)=C6C=CC(C=CC=C7)=C7[N-]5>>C1(C=CC=C2)=C2C(C3=C(C=CC=C4)C4=CC=C3OP(N5C6=C(C=CC=C6)C=CC7=C5C=CC=C7)O8)=C8C=C1.Cl.Cl.[Cl-]	[#8:14]-[#6:13]-1=[#6:12]-[#6:11]=[#6:10]-2-[#6:9]=[#6:8]-[#6:7]=[#6:6]-[#6:5]-2=[#6:4]-1-[#6:3]-1=[#6:2](-[#8:1])-[#6:22]=[#6:21]-[#6:16]-2=[#6:15]-1-[#6:20]=[#6:19]-[#6:18]=[#6:17]-2.[Cl:23][#15:24]([Cl:25])[Cl:26].[#7-:41]-1-[#6:27]-2=[#6:32](-[#6:31]=[#6:30]-[#6:29]=[#6:28]-2)-[#6:33]=[#6:34]-[#6:35]-2=[#6:40]-1-[#6:39]=[#6:38]-[#6:37]=[#6:36]-2>>[#8:14]-1-[#15:24](-[#8:1]-[#6:2]-2=[#6:3](-[#…
131	F/C(F)=C(CCCC)\C1=CC=CC=C1NS(C2=CC=C(C)C=C2)(=O)=O.[H-]>>FC3=C(CCCC)C4=CC=CC=C4N3S(C5=CC=C(C)C=C5)(=O)=O.[H][H].[F-]	[#6:8]-[#6:7]-[#6:6]-[#6:5]\[#6:4](=[#6:2](\[F:1])[F:3])-[#6:9]-1=[#6:10]-[#6:11]=[#6:12]-[#6:13]=[#6:14]-1-[#7:15][S:16](=[O:24])(=[O:25])[#6:17]-1=[#6:18]-[#6:19]=[#6:20](-[#6:21])-[#6:22]=[#6:23]-1>>[#6:8]-[#6:7]-[#6:6]-[#6:5]-[#6:4]-1=[#6:2]([F:1])-[#7:15](-[#6:14]-2=[#6:13]-[#6:12]=[#6:11]-[#6:10]=[#6:9]-1-2)[S:16](=[O:25])(=[O:24])[#6:17]-1=[#6:18]-[#6:19]=[#6:20](-[#6:21])-[#6:22]=[#6:23]-…
132	BrBr.CC12C(C)(O2)CC=CC1>>CC34C(C)(O4)CC(Br)C(Br)C3	[Br:1][Br:2].[#6:3][C:4]12[#6:11]-[#6:10]=[#6:9]-[#6:8][C:5]1([#6:6])[#8:7]2>>[#6:6][C:5]12[#6:8]-[#6:9]([Br:2])-[#6:10]([Br:1])-[#6:11][C:4]1([#6:3])[#8:7]2
133	CN.ClC1=CC=C(CC(O)=O)C=C1.ClS(Cl)=O>>ClC2=CC=C(CC(NC)=O)C=C2.O=S=O.[H]Cl.[H]Cl	[#6:1]-[#7:2].[#8:10]-[#6:9](=[O:11])-[#6:8]-[#6:7]-1=[#6:6]-[#6:5]=[#6:4]([Cl:3])-[#6:13]=[#6:12]-1.[Cl:14][S:15]([Cl:16])=[O:17]>>[#6:1]-[#7:2]-[#6:9](=[O:11])-[#6:8]-[#6:7]-1=[#6:12]-[#6:13]=[#6:4]([Cl:3])-[#6:5]=[#6:6]-1.[O:17]=[S:15]=[O:10].[Cl:14].[Cl:16]
134	CCCC(CCC=C(C)C)(C=O)C1=C(Br)C=CC=C1>>CCCC1(CCC=C(C)C)C(=O)C2=CC=CC=C12.Br	[#6:1]-[#6:2]-[#6:3][C:4]([#6:5]-[#6:6]\[#6:7]=[#6:8](\[#6:9])-[#6:10])([#6:11]=[O:12])[#6:13]-1=[#6:14]([Br:15])-[#6:16]=[#6:17]-[#6:18]=[#6:19]-1>>[#6:1]-[#6:2]-[#6:3][C:4]1([#6:5]-[#6:6]\[#6:7]=[#6:8](\[#6:10])-[#6:9])[#6:11](=[O:12])-[#6:14]-2=[#6:16]-[#6:17]=[#6:18]-[#6:19]=[#6:13]1-2.[Br:15]
135	NC1=C(I)C=CC=C1.COC2OC(OC)CC2>>IC3=CC=CC=C3N4C=CC=C4.CO.CO.O	[#7:1]-[#6:2]-1=[#6:3]([I:4])-[#6:5]=[#6:6]-[#6:7]=[#6:8]-1.[#6:9]-[#8:10]-[#6:11]-1-[#6:17]-[#6:16]-[#6:13](-[#8:14]-[#6:15])-[#8:12]-1>>[I:4][#6:3]-1=[#6:5]-[#6:6]=[#6:7]-[#6:8]=[#6:2]-1-[#7:1]-1-[#6:13]=[#6:16]-[#6:17]=[#6:11]-1.[#6:15]-[#8:14].[#6:9]-[#8:10].[#8:12]
136	IC1=CC=CC=C1N2C=CC=C2.C#CC>>CC#CC3=CC=CC=C3N4C=CC=C4.I	[I:1][#6:2]-1=[#6:3]-[#6:4]=[#6:5]-[#6:6]=[#6:7]-1-[#7:8]-1-[#6:9]=[#6:10]-[#6:11]=[#6:12]-1.[#6:15][C:14]#[C:13]>>[#6:15][C:14]#[C:13][#6:2]-1=[#6:3]-[#6:4]=[#6:5]-[#6:6]=[#6:7]-1-[#7:8]-1-[#6:9]=[#6:10]-[#6:11]=[#6:12]-1.[I:1]
137	CC(OC(N1CCCCC1)=O)(C)C.BrC2=CC(OC)=CC=C2>>COC3=CC=CC(C4CN(C(OC(C)(C)C)=O)CCC4)=C3.Br	[#6:1][C:2]([#6:12])([#6:13])[#8:3]-[#6:4](=[O:11])-[#7:5]-1-[#6:6]-[#6:7]-[#6:8]-[#6:9]-[#6:10]-1.[#6:19]-[#8:18]-[#6:17]-1=[#6:20]-[#6:21]=[#6:22]-[#6:15]([Br:14])=[#6:16]-1>>[#6:19]-[#8:18]-[#6:17]-1=[#6:20]-[#6:21]=[#6:22]-[#6:15](=[#6:16]-1)-[#6:7]-1-[#6:8]-[#6:9]-[#6:10]-[#7:5](-[#6:6]-1)-[#6:4](=[O:11])-[#8:3][C:2]([#6:12])([#6:1])[#6:13].[Br:14]
138	C#C[Si](C)(C)C.C=CC(CC)=O>>O=C(CC)CCC#C[Si](C)(C)C	[#6:4][Si:3]([#6:5])([#6:6])[C:2]#[C:1].[#6:11]-[#6:10]-[#6:9](=[O:12])-[#6:8]=[#6:7]>>[#6:11]-[#6:10]-[#6:9](=[O:12])-[#6:8]-[#6:7][C:1]#[C:2][Si:3]([#6:6])([#6:5])[#6:4]
139	O=C(OC)C1=CC=CC=C1.CCCCCCN>>O=C(NCCCCCC)C2=CC=CC=C2.OC	[#6:4]-[#8:3]-[#6:2](=[O:1])-[#6:5]-1=[#6:6]-[#6:7]=[#6:8]-[#6:9]=[#6:10]-1.[#6:11]-[#6:12]-[#6:13]-[#6:14]-[#6:15]-[#6:16]-[#7:17]>>[#6:11]-[#6:12]-[#6:13]-[#6:14]-[#6:15]-[#6:16]-[#7:17]-[#6:2](=[O:1])-[#6:5]-1=[#6:6]-[#6:7]=[#6:8]-[#6:9]=[#6:10]-1.[#6:4]-[#8:3]
140	NCC1=CC=CC=C1.O=C(OC)[C@H](CC(C)C)NC(OC(C)(C)C)=O>>O=C(NCC2=CC=CC=C2)[C@H](CC(C)C)NC(OC(C)(C)C)=O.CO	[#7:1]-[#6:2]-[#6:3]-1=[#6:4]-[#6:5]=[#6:6]-[#6:7]=[#6:8]-1.[#6:12]-[#8:11]-[#6:10](=[O:9])-[#6@H:13](-[#6:14]-[#6:15](-[#6:16])-[#6:17])-[#7:18]-[#6:19](=[O:25])-[#8:20][C:21]([#6:22])([#6:23])[#6:24]>>[#6:16]-[#6:15](-[#6:17])-[#6:14]-[#6@H:13](-[#7:18]-[#6:19](=[O:25])-[#8:20][C:21]([#6:23])([#6:22])[#6:24])-[#6:10](=[O:9])-[#7:1]-[#6:2]-[#6:3]-1=[#6:4]-[#6:5]=[#6:6]-[#6:7]=[#6:8]-1.[#6:12]-[#…
141	O=C(O)C1=CC2=CC=CC=C2C=C1O.CI.CI>>O=C(OC)C3=CC4=CC=CC=C4C=C3OC.I.I	[#8:3]-[#6:2](=[O:1])-[#6:4]-1=[#6:5]-[#6:6]-2=[#6:7]-[#6:8]=[#6:9]-[#6:10]=[#6:11]-2-[#6:12]=[#6:13]-1-[#8:14].[#6:15][I:16].[#6:17][I:18]>>[#6:17]-[#8:3]-[#6:2](=[O:1])-[#6:4]-1=[#6:5]-[#6:6]-2=[#6:7]-[#6:8]=[#6:9]-[#6:10]=[#6:11]-2-[#6:12]=[#6:13]-1-[#8:14]-[#6:15].[I:18].[I:16]
142	C[C@H](N)[C@H](O)C1=CC=CC=C1.BrCCCCBr>>C[C@H](N2CCCC2)[C@H](O)C3=CC=CC=C3.Br.Br	[#6:1]-[#6@H:2](-[#7:3])-[#6@H:4](-[#8:5])-[#6:6]-1=[#6:7]-[#6:8]=[#6:9]-[#6:10]=[#6:11]-1.[Br:12][#6:13]-[#6:14]-[#6:15]-[#6:16][Br:17]>>[#6:1]-[#6@@H:2](-[#6@H:4](-[#8:5])-[#6:6]-1=[#6:11]-[#6:10]=[#6:9]-[#6:8]=[#6:7]-1)-[#7:3]-1-[#6:16]-[#6:15]-[#6:14]-[#6:13]-1.[Br:17].[Br:12]
143	C1=CC=CC1.C2C=C2>>C34C=CC(C5C4C5)C3	[#6:5]-1-[#6:1]=[#6:2]-[#6:3]=[#6:4]-1.[#6:6]-1-[#6:7]=[#6:8]-1>>[#6:6]-1-[#6:8]-2-[#6:7]-1-[#6:1]-1-[#6:5]-[#6:4]-2-[#6:3]=[#6:2]-1
144	O=CC1=CC=CC=C1.NC2=CC=C(OC)C=C2>>COC3=CC=C(/N=C/C4=CC=CC=C4)C=C3.O	[O:1]=[#6:2]-[#6:3]-1=[#6:4]-[#6:5]=[#6:6]-[#6:7]=[#6:8]-1.[#6:15]-[#8:14]-[#6:13]-1=[#6:12]-[#6:11]=[#6:10](-[#7:9])-[#6:17]=[#6:16]-1>>[#6:15]-[#8:14]-[#6:13]-1=[#6:16]-[#6:17]=[#6:10](-[#6:11]=[#6:12]-1)\[#7:9]=[#6:2]\[#6:3]-1=[#6:8]-[#6:7]=[#6:6]-[#6:5]=[#6:4]1.[#8:1]
145	CSC1=CC=CC=C1.OO>>CS(C2=CC=CC=C2)=O.O	[#6:1]-[#16:2]-[#6:3]-1=[#6:4]-[#6:5]=[#6:6]-[#6:7]=[#6:8]-1.[#8:9]-[#8:10]>>[#6:1][S:2](=[O:9])[#6:3]-1=[#6:4]-[#6:5]=[#6:6]-[#6:7]=[#6:8]-1.[#8:10]
146	C[C@H](N)C1=CC=CC=C1.BrCC#N>>C[C@H](NCC#N)C2=CC=CC=C2.Br	[#6:1]-[#6@H:2](-[#7:3])-[#6:4]-1=[#6:5]-[#6:6]=[#6:7]-[#6:8]=[#6:9]-1.[Br:10][#6:11][C:12]#[N:13]>>[#6:1]-[#6@H:2](-[#7:3]-[#6:11][C:12]#[N:13])-[#6:4]-1=[#6:5]-[#6:6]=[#6:7]-[#6:8]=[#6:9]-1.[Br:10]
147	COC1=C(OC)C(C=CC=C2)=C2C3=C1C=CC=C3.CC(Cl)=O.CC(Cl)=O>>COC4=C(OC)C(C=CC(C(C)=O)=C5)=C5C6=C4C=CC(C(C)=O)=C6.Cl.Cl	[#6:1]-[#8:2]-[#6:3]-1=[#6:4](-[#8:5]-[#6:6])-[#6:7]-2=[#6:12](-[#6:11]=[#6:10]-[#6:9]=[#6:8]-2)-[#6:13]-2=[#6:14]-1-[#6:15]=[#6:16]-[#6:17]=[#6:18]-2.[#6:19]-[#6:20]([Cl:21])=[O:22].[#6:23]-[#6:24]([Cl:25])=[O:26]>>[#6:1]-[#8:2]-[#6:3]-1=[#6:4](-[#8:5]-[#6:6])-[#6:7]-2=[#6:12](-[#6:11]=[#6:10](-[#6:9]=[#6:8]-2)-[#6:24](-[#6:23])=[O:26])-[#6:13]-2=[#6:14]-1-[#6:15]=[#6:16]-[#6:17](=[#6:18]-2)-[#6…
148	O=C1OC(C2CC=CCC21)=O.OCC.CCO>>O=C(OCC)C3C(C(OCC)=O)CC=CC3.O	[O:1]=[#6:2]-1-[#8:3]-[#6:4](=[O:11])-[#6:5]-2-[#6:6]-[#6:7]=[#6:8]-[#6:9]-[#6:10]-1-2.[#6:14]-[#6:13]-[#8:12].[#6:15]-[#6:16]-[#8:17]>>[#6:15]-[#6:16]-[#8:17]-[#6:4](=[O:11])-[#6:5]-1-[#6:6]-[#6:7]=[#6:8]-[#6:9]-[#6:10]-1-[#6:2](=[O:1])-[#8:12]-[#6:13]-[#6:14].[#8:3]
149	O=C(OCC)C1C(C(OCC)=O)CC=CC1.[H][H]>>O=C(OCC)C2C(C(OCC)=O)CCCC2	[#6:5]-[#6:4]-[#8:3]-[#6:2](=[O:1])-[#6:6]-1-[#6:16]-[#6:15]=[#6:14]-[#6:13]-[#6:7]-1-[#6:8](=[O:12])-[#8:9]-[#6:10]-[#6:11]>>[#6:5]-[#6:4]-[#8:3]-[#6:2](=[O:1])-[#6:6]-1-[#6:16]-[#6:15]-[#6:14]-[#6:13]-[#6:7]-1-[#6:8](=[O:12])-[#8:9]-[#6:10]-[#6:11]
150	NC1=CC=CC=C1.OC(C2=CC=CC=C2)(C3=CC=CC=C3)C4=CC=CC=C4>>NC5=CC=C(C(C6=CC=CC=C6)(C7=CC=CC=C7)C8=CC=CC=C8)C=C5.O	[#7:1]-[#6:2]-1=[#6:3]-[#6:4]=[#6:5]-[#6:6]=[#6:7]-1.[#8:8][C:9]([#6:10]-1=[#6:11]-[#6:12]=[#6:13]-[#6:14]=[#6:15]-1)([#6:16]-1=[#6:17]-[#6:18]=[#6:19]-[#6:20]=[#6:21]-1)[#6:22]-1=[#6:23]-[#6:24]=[#6:25]-[#6:26]=[#6:27]-1>>[#7:1]-[#6:2]-1=[#6:3]-[#6:4]=[#6:5](-[#6:6]=[#6:7]-1)[C:9]([#6:10]-1=[#6:11]-[#6:12]=[#6:13]-[#6:14]=[#6:15]-1)([#6:22]-1=[#6:23]-[#6:24]=[#6:25]-[#6:26]=[#6:27]-1)[#6:16]-1=[…
151	NC1=CC=C(I)C=C1F.CC(CCC(C)=O)=O>>FC2=CC(I)=CC=C2N3C(C)=CC=C3C.O.O	[#7:1]-[#6:2]-1=[#6:3]-[#6:4]=[#6:5]([I:6])-[#6:7]=[#6:8]-1[F:9].[#6:10]-[#6:11](=[O:17])-[#6:12]-[#6:13]-[#6:14](-[#6:15])=[O:16]>>[#6:10]-[#6:11]-1=[#6:12]-[#6:13]=[#6:14](-[#6:15])-[#7:1]-1-[#6:2]-1=[#6:3]-[#6:4]=[#6:5]([I:6])-[#6:7]=[#6:8]-1[F:9].[#8:17].[#8:16]
152	CC1(CO)COC1.CC2=CC=C(S(=O)(Cl)=O)C=C2>>CC3(COS(C4=CC=C(C)C=C4)(=O)=O)COC3.Cl	[#6:1][C:2]1([#6:3]-[#8:4])[#6:5]-[#8:6]-[#6:7]1.[#6:8]-[#6:9]-1=[#6:10]-[#6:11]=[#6:12](-[#6:17]=[#6:18]-1)[S:13]([Cl:15])(=[O:14])=[O:16]>>[#6:8]-[#6:9]-1=[#6:10]-[#6:11]=[#6:12](-[#6:17]=[#6:18]-1)[S:13](=[O:16])(=[O:14])[#8:4]-[#6:3][C:2]1([#6:1])[#6:5]-[#8:6]-[#6:7]1.[Cl:15]
153	BrC1=CC=CC=C1.O=C(CC2)OC2=O>>BrC3=CC=C(C(CCC(O)=O)=O)C=C3	[Br:1][#6:2]-1=[#6:3]-[#6:4]=[#6:5]-[#6:6]=[#6:7]-1.[O:8]=[#6:9]-1-[#6:10]-[#6:11]-[#6:13](=[O:14])-[#8:12]-1>>[#8:12]-[#6:13](=[O:14])-[#6:11]-[#6:10]-[#6:9](=[O:8])-[#6:5]-1=[#6:6]-[#6:7]=[#6:2]([Br:1])-[#6:3]=[#6:4]-1
154	O=C1N(C(OC)C)C(C2=CC=CC=C2)C(C3=CC=CC=C3)O1>>O=C4N(C=C)C(C5=CC=CC=C5)C(C6=CC=CC=C6)O4.OC	[#6:6]-[#8:5]-[#6:4](-[#6:7])-[#7:3]-1-[#6:8](-[#6:15](-[#8:22]-[#6:2]-1=[O:1])-[#6:16]-1=[#6:17]-[#6:18]=[#6:19]-[#6:20]=[#6:21]-1)-[#6:9]-1=[#6:10]-[#6:11]=[#6:12]-[#6:13]=[#6:14]-1>>[#6:7]=[#6:4]-[#7:3]-1-[#6:8](-[#6:15](-[#8:22]-[#6:2]-1=[O:1])-[#6:16]-1=[#6:21]-[#6:20]=[#6:19]-[#6:18]=[#6:17]-1)-[#6:9]-1=[#6:14]-[#6:13]=[#6:12]-[#6:11]=[#6:10]-1.[#6:6]-[#8:5]
155	O=C1C=CCCC1.II>>O=C2C(I)=CCCC2.I[H]	[O:1]=[#6:2]-1-[#6:7]-[#6:6]-[#6:5]-[#6:4]=[#6:3]-1.[I:8][I:9]>>[I:9][#6:3]-1=[#6:4]-[#6:5]-[#6:6]-[#6:7]-[#6:2]-1=[O:1].[I:8]
156	CC=O.C=CC(OC)=O>>CC(O)C(C(OC)=O)=C	[CH3:1][CH:2]=[O:3].[CH3:8][O:7][C:6](=[O:9])[CH:5]=[CH2:4]>>[CH3:1][CH:2]([C:5](=[CH2:4])[C:6](=[O:9])[O:7][CH3:8])[OH:3]
157	O=C(/C(Br)=C/Br)OCC.C#C[Si](C)(C)C>>O=C(/C(Br)=C/C#C[Si](C)(C)C)OCC.[H]Br	[#6:9]-[#6:8]-[#8:7]-[#6:2](=[O:1])-[#6:3](\[Br:4])=[#6:5]\[Br:6].[#6:13][Si:12]([#6:14])([#6:15])[C:11]#[C:10]>>[#6:9]-[#6:8]-[#8:7]-[#6:2](=[O:1])-[#6:3](\[Br:4])=[#6:5]\[C:10]#[C:11][Si:12]([#6:15])([#6:14])[#6:13].[Br:6]
158	OCCOCCN.CC(OC(C)=O)=O>>CC(O)=O.OCCOCCNC(C)=O	[#7:7]-[#6:6]-[#6:5]-[#8:4]-[#6:3]-[#6:2]-[#8:1].[#6:8]-[#6:9](=[O:14])-[#8:10]-[#6:11](-[#6:12])=[O:13]>>[#6:8]-[#6:9](-[#8:10])=[O:14].[#6:12]-[#6:11](=[O:13])-[#7:7]-[#6:6]-[#6:5]-[#8:4]-[#6:3]-[#6:2]-[#8:1]
159	SCCS.ClC(CCl)=O>>O=C1CSCCS1.[H]Cl.[H]Cl	[#16:1]-[#6:2]-[#6:3]-[#16:4].[Cl:8][#6:7]-[#6:6]([Cl:5])=[O:9]>>[O:9]=[#6:6]-1-[#6:7]-[#16:4]-[#6:3]-[#6:2]-[#16:1]-1.[Cl:8].[Cl:5]
160	NC(C[C@@H](C(O)=O)N)=O.CC(C)(C)C=O.ClC(OC)=O>>O=C1N[C@H](C(C)(C)C)N(C(OC)=O)[C@H](C(O)=O)C1.Cl.O	[#7:8]-[#6@@H:4](-[#6:3]-[#6:2](-[#7:1])=[O:9])-[#6:5](-[#8:6])=[O:7].[#6:10][C:11]([#6:12])([#6:13])[#6:14]=[O:15].[#6:19]-[#8:18]-[#6:17]([Cl:16])=[O:20]>>[#6:19]-[#8:18]-[#6:17](=[O:20])-[#7:8]-1-[#6@@H:4](-[#6:3]-[#6:2](=[O:9])-[#7:1]-[#6@@H:14]-1[C:11]([#6:13])([#6:12])[#6:10])-[#6:5](-[#8:6])=[O:7].[Cl:16].[#8:15]
161	CCC(Cl)=O.C1COCCN1>>O=C(CC)N2CCOCC2.Cl	[#6:1]-[#6:2]-[#6:3]([Cl:4])=[O:5].[#6:6]-1-[#6:7]-[#8:8]-[#6:9]-[#6:10]-[#7:11]-1>>[#6:1]-[#6:2]-[#6:3](=[O:5])-[#7:11]-1-[#6:6]-[#6:7]-[#8:8]-[#6:9]-[#6:10]-1.[Cl:4]
162	CCCCCC#C.ClC(Cl)=C>>ClC(C#CCCCCC)=C.Cl	[#6:1]-[#6:2]-[#6:3]-[#6:4]-[#6:5][C:6]#[C:7].[Cl:8][#6:9]([Cl:10])=[#6:11]>>[#6:1]-[#6:2]-[#6:3]-[#6:4]-[#6:5][C:6]#[C:7][#6:9]([Cl:8])=[#6:11].[Cl:10]
163	CC1=CC=C(S(OC2CCC2)(=O)=O)C=C1>>CC3=CC=C(S(=O)(O)=O)C=C3.C4CC=C4	[#6:1]-[#6:2]-1=[#6:3]-[#6:4]=[#6:5](-[#6:14]=[#6:15]-1)[S:6](=[O:12])(=[O:13])[#8:7]-[#6:8]-1-[#6:9]-[#6:10]-[#6:11]-1>>[#6:1]-[#6:2]-1=[#6:15]-[#6:14]=[#6:5](-[#6:4]=[#6:3]-1)[S:6]([#8:7])(=[O:12])=[O:13].[#6:11]-1-[#6:10]-[#6:9]=[#6:8]-1
164	CC(C1=CC=NC=C1)=O.NO>>C/C(C2=CC=NC=C2)=N/O.O	[#6:1]-[#6:2](=[O:9])-[#6:3]-1=[#6:4]-[#6:5]=[#7:6]-[#6:7]=[#6:8]-1.[#7:10]-[#8:11]>>[#6:1]\[#6:2](=[#7:10]\[#8:11])-[#6:3]-1=[#6:4]-[#6:5]=[#7:6]-[#6:7]=[#6:8]-1.[#8:9]
165	C/C(C1=CC=NC=C1)=N/O.CC2=CC=C(S(=O)(Cl)=O)C=C2>>C/C(C3=CC=NC=C3)=N/OS(C4=CC=C(C)C=C4)(=O)=O.Cl	[#6:1]\[#6:2](=[#7:9]\[#8:10])-[#6:3]-1=[#6:4]-[#6:5]=[#7:6]-[#6:7]=[#6:8]-1.[#6:11]-[#6:12]-1=[#6:13]-[#6:14]=[#6:15](-[#6:20]=[#6:21]-1)[S:16]([Cl:18])(=[O:17])=[O:19]>>[#6:1]\[#6:2](=[#7:9]\[#8:10][S:16](=[O:17])(=[O:19])[#6:15]-1=[#6:20]-[#6:21]=[#6:12](-[#6:11])-[#6:13]=[#6:14]-1)-[#6:3]-1=[#6:4]-[#6:5]=[#7:6]-[#6:7]=[#6:8]-1.[Cl:18]
166	CCCCCCC(C=C)OC(CC(C)=O)=O>>CCCCCC/C=C/CC(C(C)=O)C(O)=O	[#6:1]-[#6:2]-[#6:3]-[#6:4]-[#6:5]-[#6:6]-[#6:7](-[#8:10]-[#6:11](=[O:16])-[#6:12]-[#6:13](-[#6:14])=[O:15])-[#6:8]=[#6:9]>>[#6:1]-[#6:2]-[#6:3]-[#6:4]-[#6:5]-[#6:6]\[#6:7]=[#6:8]\[#6:9]-[#6:12](-[#6:13](-[#6:14])=[O:15])-[#6:11](-[#8:10])=[O:16]
167	COCN(C[Si](C)(C)C)CC1=CC=CC=C1.O=C(C=C2)N(C3=CC=CC=C3)C2=O>>O=C(C4C5CN(CC6=CC=CC=C6)C4)N(C7=CC=CC=C7)C5=O.C[Si](C)(OC)C	[#6:1]-[#8:2]-[#6:3]-[#7:4](-[#6:10]-[#6:11]-1=[#6:12]-[#6:13]=[#6:14]-[#6:15]=[#6:16]-1)-[#6:5][Si:6]([#6:7])([#6:8])[#6:9].[O:17]=[#6:18]-1-[#6:19]=[#6:20]-[#6:28](=[O:29])-[#7:21]-1-[#6:22]-1=[#6:23]-[#6:24]=[#6:25]-[#6:26]=[#6:27]-1>>[O:29]=[#6:28]-1-[#6:20]-2-[#6:5]-[#7:4](-[#6:10]-[#6:11]-3=[#6:12]-[#6:13]=[#6:14]-[#6:15]=[#6:16]-3)-[#6:3]-[#6:19]-2-[#6:18](=[O:17])-[#7:21]-1-[#6:22]-1=[#6:…
168	OC(C=C1)=CC=C1C2=CC=CC=C2.ClC3=NN=NN3C4=CC=CC=C4>>C5(C6=CC=C(OC7=NN=NN7C8=CC=CC=C8)C=C6)=CC=CC=C5.Cl	[#8:1]-[#6:2]-1=[#6:5]-[#6:6]=[#6:7](-[#6:4]=[#6:3]-1)-[#6:8]-1=[#6:9]-[#6:10]=[#6:11]-[#6:12]=[#6:13]-1.[Cl:14][#6:15]-1=[#7:16]-[#7:17]=[#7:18]-[#7:19]-1-[#6:20]-1=[#6:21]-[#6:22]=[#6:23]-[#6:24]=[#6:25]-1>>[#8:1](-[#6:15]-1=[#7:16]-[#7:17]=[#7:18]-[#7:19]-1-[#6:20]-1=[#6:25]-[#6:24]=[#6:23]-[#6:22]=[#6:21]-1)-[#6:2]-1=[#6:3]-[#6:4]=[#6:7](-[#6:6]=[#6:5]-1)-[#6:8]-1=[#6:9]-[#6:10]=[#6:11]-[#6:1…
169	CC1CCCCC1=O.CC(OC(C)=O)=O>>CC2=C(OC(C)=O)CCCC2.CC(O)=O	[#6:1]-[#6:2]-1-[#6:3]-[#6:4]-[#6:5]-[#6:6]-[#6:7]-1=[O:8].[#6:9]-[#6:10](=[O:15])-[#8:11]-[#6:12](-[#6:13])=[O:14]>>[#6:13]-[#6:12](=[O:14])-[#8:8]-[#6:7]-1=[#6:2](-[#6:1])-[#6:3]-[#6:4]-[#6:5]-[#6:6]-1.[#6:9]-[#6:10](-[#8:11])=[O:15]
170	O=C1C(Br)=CC(Br)(Br)C=C1Br.CN(C)C2=CC(C(F)(F)F)=CC=C2>>OC3=C(Br)C=C(Br)C=C3Br.CN(C)C4=CC(C(F)(F)F)=C(Br)C=C4	[Br:4][#6:3]-1=[#6:5][C:6]([Br:7])([Br:8])[#6:9]=[#6:10]([Br:11])-[#6:2]-1=[O:1].[#6:12]-[#7:13](-[#6:14])-[#6:15]-1=[#6:16]-[#6:17](=[#6:22]-[#6:23]=[#6:24]-1)[C:18]([F:19])([F:20])[F:21]>>[#8:1]-[#6:2]-1=[#6:10]([Br:11])-[#6:9]=[#6:6]([Br:7])-[#6:5]=[#6:3]-1[Br:4].[#6:14]-[#7:13](-[#6:12])-[#6:15]-1=[#6:16]-[#6:17](=[#6:22]([Br:8])-[#6:23]=[#6:24]-1)[C:18]([F:19])([F:20])[F:21]
171	CC(C(C)C)=O.BrBr>>O=C(C(C)C)CBr.Br	[#6:4]-[#6:3](-[#6:5])-[#6:2](-[#6:1])=[O:6].[Br:7][Br:8]>>[#6:4]-[#6:3](-[#6:5])-[#6:2](=[O:6])-[#6:1][Br:8].[Br:7]
172	O=C(CC1)N(Br)C1=O.C2(/C=C/C3=CC=CC=C3)=CC=CC=C2.O>>Br[C@@]([H])(C4=CC=CC=C4)[C@@]([H])(C5=CC=CC=C5)O.O=C(CC6)N([H])C6=O	[Br:6][#7:5]-1-[#6:2](=[O:1])-[#6:3]-[#6:4]-[#6:7]-1=[O:8].[#6:10](=[#6:11]/[#6:12]-1=[#6:13]-[#6:14]=[#6:15]-[#6:16]=[#6:17]1)\[#6:9]-1=[#6:18]-[#6:19]=[#6:20]-[#6:21]=[#6:22]1.[#8:23]>>[#8:23]-[#6@@H:10](-[#6@@H:11]([Br:6])-[#6:12]-1=[#6:17]-[#6:16]=[#6:15]-[#6:14]=[#6:13]-1)-[#6:9]-1=[#6:22]-[#6:21]=[#6:20]-[#6:19]=[#6:18]-1.[O:8]=[#6:7]-1-[#6:4]-[#6:3]-[#6:2](=[O:1])-[#7:5]-1
173	CI.C12=CC=CC=C1NC=C2>>CN3C=CC4=CC=CC=C43.I	[#6:1][I:2].[#7:9]-1-[#6:10]=[#6:11]-[#6:3]-2=[#6:4]-[#6:5]=[#6:6]-[#6:7]=[#6:8]-1-2>>[#6:1]-[#7:9]-1-[#6:10]=[#6:11]-[#6:3]-2=[#6:4]-[#6:5]=[#6:6]-[#6:7]=[#6:8]-1-2.[I:2]
174	O=CC1=CC=CO1.N#CCC(O)=O>>N#C/C=C/C2=CC=CO2.O=C=O.O	[O:1]=[#6:2]-[#6:3]-1=[#6:4]-[#6:5]=[#6:6]-[#8:7]-1.[#8:12]-[#6:11](=[O:13])-[#6:10][C:9]#[N:8]>>[N:8]#[C:9]\[#6:10]=[#6:2]\[#6:3]-1=[#6:4]-[#6:5]=[#6:6]-[#8:7]1.[O:13]=[C:11]=[O:12].[#8:1]
175	O=CC1=CC=CC=C1.O=CC2=CC=CC=C2.CC(C)=O>>O=C(/C=C/C3=CC=CC=C3)/C=C/C4=CC=CC=C4.O.O	[O:1]=[#6:2]-[#6:3]-1=[#6:4]-[#6:5]=[#6:6]-[#6:7]=[#6:8]-1.[O:9]=[#6:10]-[#6:11]-1=[#6:12]-[#6:13]=[#6:14]-[#6:15]=[#6:16]-1.[#6:17]-[#6:18](-[#6:19])=[O:20]>>[O:20]=[#6:18](\[#6:19]=[#6:10]\[#6:11]-1=[#6:12]-[#6:13]=[#6:14]-[#6:15]=[#6:16]1)/[#6:17]=[#6:2]/[#6:3]-1=[#6:8]-[#6:7]=[#6:6]-[#6:5]=[#6:4]1.[#8:9].[#8:1]
176	CCCC/C=C/C.O=C(CC1)N(Br)C1=O>>CCCC(Br)/C=C/C.O=C(CC2)NC2=O	[#6:1]-[#6:2]-[#6:3]-[#6:4]\[#6:5]=[#6:6]\[#6:7].[Br:13][#7:12]-1-[#6:9](=[O:8])-[#6:10]-[#6:11]-[#6:14]-1=[O:15]>>[#6:1]-[#6:2]-[#6:3]-[#6:4]([Br:13])\[#6:5]=[#6:6]\[#6:7].[O:8]=[#6:9]-1-[#6:10]-[#6:11]-[#6:14](=[O:15])-[#7:12]-1
177	C(C#N)C1=CC=CC=C1.O=C(OC)OC>>CC(C#N)C1=CC=CC=C1.CO.O=C=O	[CH3:13][O:12][C:11](=[O:10])[O:14][CH3:15].[CH:7]1=[CH:6][CH:5]=[C:4]([CH:9]=[CH:8]1)[CH2:1][C:2]#[N:3]>>[CH3:13][CH:1]([C:2]#[N:3])[C:4]1=[CH:5][CH:6]=[CH:7][CH:8]=[CH:9]1.[CH3:15][OH:14].[C:11](=[O:10])=[O:12]
178	O=C(C1=CC=CC=C1)NCC(O)=O.CC(OC(C)=O)=O>>O=C2CN=C(C3=CC=CC=C3)O2.OC(C)=O.OC(C)=O	[#8:12]-[#6:11](=[O:13])-[#6:10]-[#7:9]-[#6:2](=[O:1])-[#6:3]-1=[#6:4]-[#6:5]=[#6:6]-[#6:7]=[#6:8]-1.[#6:14]-[#6:15](=[O:20])-[#8:16]-[#6:17](-[#6:18])=[O:19]>>[O:13]=[#6:11]-1-[#6:10]-[#7:9]=[#6:2](-[#8:1]-1)-[#6:3]-1=[#6:4]-[#6:5]=[#6:6]-[#6:7]=[#6:8]-1.[#6:18]-[#6:17](-[#8:12])=[O:19].[#6:14]-[#6:15](-[#8:16])=[O:20]
179	ClC(C1CCCCC1)=O.ClC(C2CCCCC2)=O>>O=C3C4(CCCCC4)C(C35CCCCC5)=O.Cl.Cl	[Cl:1][#6:2](=[O:9])-[#6:3]-1-[#6:4]-[#6:5]-[#6:6]-[#6:7]-[#6:8]-1.[Cl:10][#6:11](=[O:18])-[#6:12]-1-[#6:13]-[#6:14]-[#6:15]-[#6:16]-[#6:17]-1>>[O:18]=[#6:11]1[C:12]2([#6:17]-[#6:16]-[#6:15]-[#6:14]-[#6:13]2)[#6:2](=[O:9])[C:3]11[#6:4]-[#6:5]-[#6:6]-[#6:7]-[#6:8]1.[Cl:1].[Cl:10]
180	BrBr.C12=CC=CC3=C1C(C(C=C3)=CC=C4)=C4C=C2>>BrC5=CC=C(C=C6)C7=C5C=CC8=CC=CC6=C87.Br	[Br:1][Br:2].[#6:5]-1=[#6:6]-[#6:7]-2=[#6:8]-3-[#6:3](-[#6:18]=[#6:17]-[#6:16]-4=[#6:9]-3-[#6:10](-[#6:11]=[#6:12]-2)=[#6:13]-[#6:14]=[#6:15]-4)=[#6:4]-1>>[Br:2][#6:13]-1=[#6:14]-[#6:15]=[#6:16]-2-[#6:17]=[#6:18]-[#6:3]-3=[#6:8]-4-[#6:7](-[#6:12]=[#6:11]-[#6:10]-1=[#6:9]-2-4)=[#6:6]-[#6:5]=[#6:4]-3.[Br:1]
181	CCCCCC/C=C\CCCCCC(OCC1OC(C)(C)OC1)=O.O>>CCCCCC/C=C\CCCCCC(OCC(CO)O)=O.CC(C)=O	[#6:1]-[#6:2]-[#6:3]-[#6:4]-[#6:5]-[#6:6]\[#6:7]=[#6:8]/[#6:9]-[#6:10]-[#6:11]-[#6:12]-[#6:13]-[#6:14](=[O:24])-[#8:15]-[#6:16]-[#6:17]-1-[#6:23]-[#8:22][C:19]([#6:20])([#6:21])[#8:18]-1.[#8:25]>>[#6:1]-[#6:2]-[#6:3]-[#6:4]-[#6:5]-[#6:6]\[#6:7]=[#6:8]/[#6:9]-[#6:10]-[#6:11]-[#6:12]-[#6:13]-[#6:14](=[O:24])-[#8:15]-[#6:16]-[#6:17](-[#8:18])-[#6:23]-[#8:22].[#6:20]-[#6:19](-[#6:21])=[O:25]
182	ClC1=CC(Cl)=C(C=CC=C2)C2=N1.N[C@H]3[C@H](N)CCCC3.ClC4=CC(Cl)=C(C=CC=C5)C5=N4>>ClC6=C(C=CC=C7)C7=NC(N[C@@H]8CCCC[C@H]8NC9=CC(Cl)=C(C=CC=C1)C1=N9)=C6.Cl.Cl	[Cl:1][C:2]1=[CH:3][C:4]([Cl:5])=[C:6]2[CH:7]=[CH:8][CH:9]=[CH:10][C:11]2=[N:12]1.[NH2:13][C@@H:14]1[CH2:20][CH2:19][CH2:18][CH2:17][C@H:15]1[NH2:16].[Cl:21][C:22]1=[CH:23][C:24]([Cl:25])=[C:26]2[CH:27]=[CH:28][CH:29]=[CH:30][C:31]2=[N:32]1>>[Cl:5][C:4]1=[C:6]2[CH:7]=[CH:8][CH:9]=[CH:10][C:11]2=[N:12][C:2]([NH:16][C@@H:15]2[CH2:17][CH2:18][CH2:19][CH2:20][C@H:14]2[NH:13][C:22]2=[CH:23][C:24]([Cl:…
183	O=C/C=C/C1=CC=CC=C1.NN>>N#N.C2(C3CC3)=CC=CC=C2.O	[O:1]=[#6:2]\[#6:3]=[#6:4]\[#6:5]-1=[#6:6]-[#6:7]=[#6:8]-[#6:9]=[#6:10]1.[#7:11]-[#7:12]>>[N:12]#[N:11].[#6:3]-1-[#6:2]-[#6:4]-1-[#6:5]-1=[#6:6]-[#6:7]=[#6:8]-[#6:9]=[#6:10]-1.[#8:1]
184	ClC(C1=CC=CC=C1)=O.C1=CC=CC=C1>>O=C(C1=CC=CC=C1)C2=CC=CC=C2.[H]Cl	[Cl:1][#6:2](=[O:9])-[#6:3]-1=[#6:4]-[#6:5]=[#6:6]-[#6:7]=[#6:8]-1.[#6:10]-1=[#6:11]-[#6:12]=[#6:13]-[#6:14]=[#6:15]-1>>[O:9]=[#6:2](-[#6:13]-1=[#6:12]-[#6:11]=[#6:10]-[#6:15]=[#6:14]-1)-[#6:3]-1=[#6:4]-[#6:5]=[#6:6]-[#6:7]=[#6:8]-1.[Cl:1]
185	O=C(C1=CC=CC=C1)C2=CC=CC=C2.C#CC1=CC=CC=C1>>OC(C1=CC=CC=C1)(C#CC2=CC=CC=C2)C3=CC=CC=C3	[O:1]=[#6:2](-[#6:3]-1=[#6:4]-[#6:5]=[#6:6]-[#6:7]=[#6:8]-1)-[#6:9]-1=[#6:10]-[#6:11]=[#6:12]-[#6:13]=[#6:14]-1.[C:15]#[C:16][#6:17]-1=[#6:18]-[#6:19]=[#6:20]-[#6:21]=[#6:22]-1>>[#8:1][C:2]([C:15]#[C:16][#6:17]-1=[#6:18]-[#6:19]=[#6:20]-[#6:21]=[#6:22]-1)([#6:3]-1=[#6:8]-[#6:7]=[#6:6]-[#6:5]=[#6:4]-1)[#6:9]-1=[#6:14]-[#6:13]=[#6:12]-[#6:11]=[#6:10]-1
186	N[C@@H](CC1=CC=CC=C1)C(O)=O.CO>>N[C@@H](CC1=CC=CC=C1)C(OC)=O.[H]O[H]	[#7:1]-[#6@@H:2](-[#6:3]-[#6:4]-1=[#6:5]-[#6:6]=[#6:7]-[#6:8]=[#6:9]-1)-[#6:10](-[#8:11])=[O:12].[#6:13]-[#8:14]>>[#6:13]-[#8:14]-[#6:10](=[O:12])-[#6@@H:2](-[#7:1])-[#6:3]-[#6:4]-1=[#6:5]-[#6:6]=[#6:7]-[#6:8]=[#6:9]-1.[#8:11]
187	N[C@@H](CC1=CC=CC=C1)C(OC)=O.C=CCBr>>O=C(OC)[C@@H](NCC=C)CC1=CC=CC=C1.[H]Br	[#6:12]-[#8:11]-[#6:10](=[O:13])-[#6@@H:2](-[#7:1])-[#6:3]-[#6:4]-1=[#6:5]-[#6:6]=[#6:7]-[#6:8]=[#6:9]-1.[Br:17][#6:16]-[#6:15]=[#6:14]>>[#6:12]-[#8:11]-[#6:10](=[O:13])-[#6@H:2](-[#6:3]-[#6:4]-1=[#6:5]-[#6:6]=[#6:7]-[#6:8]=[#6:9]-1)-[#7:1]-[#6:16]-[#6:15]=[#6:14].[Br:17]
188	O=C(OC)[C@@H](NCC=C)CC1=CC=CC=C1.C#CCBr>>O=C(OC)[C@@H](N(CC#C)CC=C)CC1=CC=CC=C1.[H]Br	[#6:4]-[#8:3]-[#6:2](=[O:1])-[#6@H:5](-[#6:10]-[#6:11]-1=[#6:12]-[#6:13]=[#6:14]-[#6:15]=[#6:16]-1)-[#7:6]-[#6:7]-[#6:8]=[#6:9].[Br:20][#6:19][C:18]#[C:17]>>[#6:4]-[#8:3]-[#6:2](=[O:1])-[#6@H:5](-[#6:10]-[#6:11]-1=[#6:12]-[#6:13]=[#6:14]-[#6:15]=[#6:16]-1)-[#7:6](-[#6:7]-[#6:8]=[#6:9])-[#6:19][C:18]#[C:17].[Br:20]
189	NC1=CC=CC=C1N.O=C(OC)C(CC)=O>>OC1=NC2=CC=CC=C2N=C1CC.CO.[H]O[H]	[#7:1]-[#6:2]-1=[#6:3]-[#6:4]=[#6:5]-[#6:6]=[#6:7]-1-[#7:8].[#6:15]-[#6:14]-[#6:13](=[O:16])-[#6:10](=[O:9])-[#8:11]-[#6:12]>>[#6:15]-[#6:14]-[#6:13]-1=[#7:8]-[#6:7]-2=[#6:6]-[#6:5]=[#6:4]-[#6:3]=[#6:2]-2-[#7:1]=[#6:10]-1-[#8:9].[#6:12]-[#8:11].[#8:16]
190	CC(C)/C=C/C(C)C.O=O>>CC(C)C=O.CC(C)C=O	[#6:1]-[#6:2](-[#6:3])\[#6:4]=[#6:5]\[#6:6](-[#6:7])-[#6:8].[O:9]=[O:10]>>[#6:8]-[#6:6](-[#6:7])-[#6:5]=[O:10].[#6:1]-[#6:2](-[#6:3])-[#6:4]=[O:9]
191	O=C1NC(C2=CC=CC=C21)=O.COCCCl>>O=C1N(CCOC)C(C2=CC=CC=C21)=O.[H]Cl	[O:1]=[#6:2]-1-[#7:3]-[#6:4](=[O:11])-[#6:5]-2=[#6:6]-[#6:7]=[#6:8]-[#6:9]=[#6:10]-1-2.[#6:12]-[#8:13]-[#6:14]-[#6:15][Cl:16]>>[#6:12]-[#8:13]-[#6:14]-[#6:15]-[#7:3]-1-[#6:4](=[O:11])-[#6:5]-2=[#6:6]-[#6:7]=[#6:8]-[#6:9]=[#6:10]-2-[#6:2]-1=[O:1].[Cl:16]
192	O=C1N(CCOC)C(C2=CC=CC=C21)=O.NN>>NCCOC.O=C1NNC(C2=CC=CC=C21)=O	[#6:7]-[#8:6]-[#6:5]-[#6:4]-[#7:3]-1-[#6:2](=[O:1])-[#6:14]-2=[#6:13]-[#6:12]=[#6:11]-[#6:10]=[#6:9]-2-[#6:8]-1=[O:15].[#7:16]-[#7:17]>>[#6:7]-[#8:6]-[#6:5]-[#6:4]-[#7:3].[O:1]=[#6:2]-1-[#7:16]-[#7:17]-[#6:8](=[O:15])-[#6:9]-2=[#6:10]-[#6:11]=[#6:12]-[#6:13]=[#6:14]-1-2
193	C=CO[Li].ClC1=CC=C(C)C=C1>>[Li]OC1C2=CC(C)=CC=C2C1.[H]Cl	[Li:4][#8:3]-[#6:2]=[#6:1].[#6:10]-[#6:9]-1=[#6:8]-[#6:7]=[#6:6]([Cl:5])-[#6:12]=[#6:11]-1>>[Li:4][#8:3]-[#6:2]-1-[#6:1]-[#6:6]-2=[#6:12]-[#6:11]=[#6:9](-[#6:10])-[#6:8]=[#6:7]-1-2.[Cl:5]
194	[Li]OC1C2=CC(C)=CC=C2C1>>C=C1C=CC(C)=C/C1=C\O[Li]	[Li:1][#8:2]-[#6:3]-1-[#6:11]-[#6:10]-2=[#6:9]-[#6:8]=[#6:6](-[#6:7])-[#6:5]=[#6:4]-1-2>>[Li:1][#8:2]\[#6:3]=[#6:4]-1/[#6:5]=[#6:6](-[#6:7])-[#6:8]=[#6:9]-[#6:10]-1=[#6:11]
195	O=CC1=CC=CC=C1.C=CCBr>>O[C@@H](CC=C)C1=CC=CC=C1.[H]Br	[Br:4][CH2:3][CH:2]=[CH2:1].[O:5]=[CH:6][C:7]1=[CH:8][CH:9]=[CH:10][CH:11]=[CH:12]1>>[BrH:4].[OH:5][C@@H:6]([CH2:3][CH:2]=[CH2:1])[C:7]1=[CH:12][CH:11]=[CH:10][CH:9]=[CH:8]1
196	O[C@@H](CC=C)C1=CC=CC=C1.ClC(N(C(C)C)C(C)C)=O>>C=CC[C@H](OC(N(C(C)C)C(C)C)=O)C1=CC=CC=C1.[H]Cl	[#8:1]-[#6@@H:2](-[#6:3]-[#6:4]=[#6:5])-[#6:6]-1=[#6:7]-[#6:8]=[#6:9]-[#6:10]=[#6:11]-1.[#6:16]-[#6:15](-[#6:17])-[#7:14](-[#6:18](-[#6:19])-[#6:20])-[#6:13]([Cl:12])=[O:21]>>[#6:20]-[#6:18](-[#6:19])-[#7:14](-[#6:15](-[#6:17])-[#6:16])-[#6:13](=[O:21])-[#8:1]-[#6@@H:2](-[#6:3]-[#6:4]=[#6:5])-[#6:6]-1=[#6:7]-[#6:8]=[#6:9]-[#6:10]=[#6:11]-1.[Cl:12]
197	C=CC[C@H](OC(N(C(C)C)C(C)C)=O)C1=CC=CC=C1.CC(O1)(C)C(C)(C)OB1C2=CC=CC=C2>>C=CCC(C1=CC=CC=C1)(B2OC(C)(C)C(C)(C)O2)C3=CC=CC=C3.O=C=O.CC(C)NC(C)C	[#6:9]-[#6:8](-[#6:10])-[#7:7](-[#6:11](-[#6:12])-[#6:13])-[#6:6](=[O:14])-[#8:5]-[#6@@H:4](-[#6:3]-[#6:2]=[#6:1])-[#6:15]-1=[#6:16]-[#6:17]=[#6:18]-[#6:19]=[#6:20]-1.[#6:21][C:22]1([#6:24])[#8:23]-[#5:29](-[#8:28][C:25]1([#6:26])[#6:27])-[#6:30]-1=[#6:31]-[#6:32]=[#6:33]-[#6:34]=[#6:35]-1>>[#6:21][C:22]1([#6:24])[#8:23]-[#5:29](-[#8:28][C:25]1([#6:26])[#6:27])[C:4]([#6:3]-[#6:2]=[#6:1])([#6:15]-…
198	C=CCC(C1=CC=CC=C1)(B2OC(C)(C)C(C)(C)O2)C3=CC=CC=C3.[H]O[H]>>C=CCC(C1=CC=CC=C1)C2=CC=CC=C2.CC1(C)C(C)(C)OB(O)O1	[#6:14][C:13]1([#6:15])[#8:12]-[#5:11](-[#8:19][C:16]1([#6:17])[#6:18])[C:4]([#6:3]-[#6:2]=[#6:1])([#6:5]-1=[#6:6]-[#6:7]=[#6:8]-[#6:9]=[#6:10]-1)[#6:20]-1=[#6:21]-[#6:22]=[#6:23]-[#6:24]=[#6:25]-1.[#8:26]>>[#6:1]=[#6:2]-[#6:3]-[#6:4](-[#6:5]-1=[#6:6]-[#6:7]=[#6:8]-[#6:9]=[#6:10]-1)-[#6:20]-1=[#6:21]-[#6:22]=[#6:23]-[#6:24]=[#6:25]-1.[#6:15][C:13]1([#6:14])[#8:12]-[#5:11](-[#8:26])-[#8:19][C:16]1…
199	C=CCC(C1=CC=CC=C1)C2=CC=CC=C2.C12BC(CCC2)CCC1.OO>>OCCCC(C1=CC=CC=C1)C2=CC=CC=C2.OB1C2CCCC1CCC2	[#6:1]=[#6:2]-[#6:3]-[#6:4](-[#6:5]-1=[#6:6]-[#6:7]=[#6:8]-[#6:9]=[#6:10]-1)-[#6:11]-1=[#6:12]-[#6:13]=[#6:14]-[#6:15]=[#6:16]-1.[#5:18]-1-[#6:19]-2-[#6:20]-[#6:21]-[#6:22]-[#6:17]-1-[#6:25]-[#6:24]-[#6:23]-2.[#8:26]-[#8:27]>>[#8:27]-[#6:1]-[#6:2]-[#6:3]-[#6:4](-[#6:11]-1=[#6:16]-[#6:15]=[#6:14]-[#6:13]=[#6:12]-1)-[#6:5]-1=[#6:10]-[#6:9]=[#6:8]-[#6:7]=[#6:6]-1.[#8:26]-[#5:18]-1-[#6:19]-2-[#6:20]-…
200	OCCCC(C1=CC=CC=C1)C2=CC=CC=C2.O=O>>OC(CCC(C1=CC=CC=C1)C2=CC=CC=C2)=O.[H]O[H]	[#8:1]-[#6:2]-[#6:3]-[#6:4]-[#6:5](-[#6:6]-1=[#6:7]-[#6:8]=[#6:9]-[#6:10]=[#6:11]-1)-[#6:12]-1=[#6:13]-[#6:14]=[#6:15]-[#6:16]=[#6:17]-1.[O:18]=[O:19]>>[#8:1]-[#6:2](=[O:19])-[#6:3]-[#6:4]-[#6:5](-[#6:6]-1=[#6:7]-[#6:8]=[#6:9]-[#6:10]=[#6:11]-1)-[#6:12]-1=[#6:13]-[#6:14]=[#6:15]-[#6:16]=[#6:17]-1.[#8:18]
201	OC(CCC(C1=CC=CC=C1)C2=CC=CC=C2)=O>>O=C1C2=CC=CC=C2[C@H](C3=CC=CC=C3)CC1.[H]O[H]	[#8:1]-[#6:2](=[O:18])-[#6:3]-[#6:4]-[#6:5](-[#6:6]-1=[#6:7]-[#6:8]=[#6:9]-[#6:10]=[#6:11]-1)-[#6:12]-1=[#6:13]-[#6:14]=[#6:15]-[#6:16]=[#6:17]-1>>[O:18]=[#6:2]-1-[#6:3]-[#6:4]-[#6@@H:5](-[#6:6]-2=[#6:11]-[#6:10]=[#6:9]-[#6:8]=[#6:7]-2)-[#6:12]-2=[#6:13]-[#6:14]=[#6:15]-[#6:16]=[#6:17]-1-2.[#8:1]
202	O=C1C2=CC=CC=C2[C@H](C3=CC=CC=C3)CC1.CNO>>CN[C@@H]1C2=CC=CC=C2[C@H](C3=CC=CC=C3)CC1.O.O	[CH3:1][NH:2][OH:3].[O:4]=[C:5]1[CH2:20][CH2:19][C@@H:12]([C:13]2=[CH:14][CH:15]=[CH:16][CH:17]=[CH:18]2)[C:11]2=[CH:10][CH:9]=[CH:8][CH:7]=[C:6]12>>[OH2:4].[OH2:3].[CH3:1][NH:2][C@H:5]1[CH2:20][CH2:19][C@@H:12]([C:13]2=[CH:18][CH:17]=[CH:16][CH:15]=[CH:14]2)[C:11]2=[CH:10][CH:9]=[CH:8][CH:7]=[C:6]12
203	O[C@@H]1COC([C@@H]1O)=O.CC(C)=O>>CC1(O[C@@H]2COC([C@@H]2O1)=O)C.O	[CH3:1][C:2](=[O:3])[CH3:1].[CH2:5]1[C@@H:6]([C@@H:7]([C:8](=[O:9])[O:10]1)[OH:11])[OH:12]>>[CH3:1][C:2]1([O:12][C@@H:6]2[CH2:5][O:10][C:8](=[O:9])[C@@H:7]2[O:11]1)[CH3:1].[OH2:3]
204	CC1(O[C@@H]2COC([C@@H]2O1)=O)C>>CC1(O[C@@H]2COC([C@@H]2O1)O)C	[CH3:1][C:2]1([CH3:11])[O:3][C@@H:4]2[CH2:5][O:6][C:7](=[O:10])[C@@H:8]2[O:9]1>>[CH3:11][C:2]1([CH3:1])[O:3][C@@H:4]2[CH2:5][O:6][CH:7]([OH:10])[C@@H:8]2[O:9]1
205	CC1(O[C@@H]2COC([C@@H]2O1)O)C.Br[Mg]C=C>>CC1(O[C@@H]([C@H]([C@H](C=C)O)O1)CO)C.Br[MgH]	[Br:1][Mg:2][CH:3]=[CH2:4].[CH3:5][C:6]1([CH3:15])[O:7][C@@H:8]2[CH2:9][O:10][CH:11]([OH:14])[C@@H:12]2[O:13]1>>[MgH:2][Br:1].[CH3:15][C:6]1([CH3:5])[O:7][C@H:8]([CH2:9][OH:10])[C@@H:12]([O:13]1)[C@@H:11]([OH:14])[CH:3]=[CH2:4]
206	CC1(O[C@@H]([C@H]([C@H](C=C)O)O1)CO)C.CC(C)([Si](C)(Cl)C)C>>CC(C)([Si](C)(OC[C@H]1OC(C)(O[C@H]1[C@H](C=C)O)C)C)C.Cl	[CH3:1][C:2]1([CH3:13])[O:3][C@H:4]([CH2:11][OH:12])[C@@H:5]([O:10]1)[C@@H:6]([OH:9])[CH:7]=[CH2:8].[CH3:14][C:15]([CH3:16])([CH3:21])[Si:17]([CH3:18])([CH3:20])[Cl:19]>>[CH3:21][C:15]([CH3:16])([CH3:14])[Si:17]([CH3:20])([CH3:18])[O:12][CH2:11][C@H:4]1[O:3][C:2]([CH3:1])([CH3:13])[O:10][C@H:5]1[C@@H:6]([OH:9])[CH:7]=[CH2:8].[ClH:19]
207	COC(CC/C=C/[C@@H]1OC(C)(O[C@@H]1CO[Si](C)(C(C)(C)C)C)C)=O.O>>COC(CC/C=C/[C@@H]1OC(C)(O[C@@H]1CO)C)=O.O[Si](C)(C(C)(C)C)C	[#6:1]-[#8:2]-[#6:3](=[O:24])-[#6:4]-[#6:5]\[#6:6]=[#6:7]\[#6@@H:8]-1-[#8:9][C:10]([#6:11])([#6:23])[#8:12]-[#6@@H:13]1-[#6:14]-[#8:15][Si:16]([#6:17])([#6:22])[C:18]([#6:19])([#6:20])[#6:21].[#8:25]>>[#6:1]-[#8:2]-[#6:3](=[O:24])-[#6:4]-[#6:5]\[#6:6]=[#6:7]\[#6@@H:8]-1-[#8:9][C:10]([#6:23])([#6:11])[#8:12]-[#6@@H:13]1-[#6:14]-[#8:15].[#6:19][C:18]([#6:21])([#6:20])[Si:16]([#6:17])([#6:22])[#8:25]
208	COC(CC/C=C/[C@@H]1OC(C)(O[C@@H]1CO)C)=O>>COC(CC/C=C/[C@@H]1OC(C)(O[C@@H]1C=O)C)=O	[CH3:1][O:2][C:3](=[O:17])[CH2:4][CH2:5]\[CH:6]=[CH:7]\[C@@H:8]1[O:9][C:10]([CH3:11])([CH3:16])[O:12][C@@H:13]1[CH2:14][OH:15]>>[CH3:1][O:2][C:3](=[O:17])[CH2:4][CH2:5]\[CH:6]=[CH:7]\[C@@H:8]1[O:9][C:10]([CH3:16])([CH3:11])[O:12][C@@H:13]1[CH:14]=[O:15]
209	COC(CC/C=C/[C@@H]1OC(C)(O[C@@H]1C=O)C)=O.O>>COC(CC/C=C/[C@@H]1OC(C)(O[C@@H]1C(O)=O)C)=O	[OH2:1].[CH3:2][O:3][C:4](=[O:18])[CH2:5][CH2:6]\[CH:7]=[CH:8]\[C@@H:9]1[O:10][C:11]([CH3:12])([CH3:17])[O:13][C@@H:14]1[CH:15]=[O:16]>>[CH3:2][O:3][C:4](=[O:18])[CH2:5][CH2:6]\[CH:7]=[CH:8]\[C@@H:9]1[O:10][C:11]([CH3:17])([CH3:12])[O:13][C@@H:14]1[C:15]([OH:1])=[O:16]
210	COC(CC/C=C/[C@@H]1OC(C)(O[C@@H]1C(O)=O)C)=O.CON>>CONC([C@H]1OC(C)(O[C@H]1/C=C/CCC(OC)=O)C)=O.O	[CH3:1][O:2][C:3](=[O:18])[CH2:4][CH2:5]\[CH:6]=[CH:7]\[C@@H:8]1[O:9][C:10]([CH3:11])([CH3:17])[O:12][C@@H:13]1[C:14]([OH:15])=[O:16].[CH3:19][O:20][NH2:21]>>[CH3:19][O:20][NH:21][C:14](=[O:16])[C@H:13]1[O:12][C:10]([CH3:11])([CH3:17])[O:9][C@H:8]1\[CH:7]=[CH:6]\[CH2:5][CH2:4][C:3](=[O:18])[O:2][CH3:1].[OH2:15]
211	[H][C@]1([C@@H](CCCO)O)NC[C@H]2OC(C)(O[C@@H]12)C>>[H][C@@]12[C@@H]3OC(C)(O[C@@H]3CN1CCC[C@H]2O)C.O	[#6:13][C:12]1([#6:16])[#8:11]-[#6@H:10]-2-[#6:9]-[#7:8]-[#6@@H:1](-[#6@H:2](-[#8:7])-[#6:3]-[#6:4]-[#6:5]-[#8:6])-[#6@H:15]-2-[#8:14]1>>[#6:16][C:12]1([#6:13])[#8:11]-[#6@@H:10]-2-[#6:9]-[#7:8]-3-[#6:5]-[#6:4]-[#6:3]-[#6@@H:2](-[#8:7])-[#6@@H:1]-3-[#6@@H:15]-2-[#8:14]1.[#8:6]
212	[H][C@@]12[C@@H]3OC(C)(O[C@@H]3CN1CCC[C@H]2O)C.O>>[H][C@@]12[C@@H]([C@@H](CN1CCC[C@H]2O)O)O.CC(C)=O	[CH3:5][C:4]1([CH3:15])[O:6][C@@H:7]2[CH2:8][N:9]3[CH2:10][CH2:11][CH2:12][C@@H:13]([OH:14])[C@@H:1]3[C@@H:2]2[O:3]1.[OH2:16]>>[OH:6][C@@H:7]1[CH2:8][N:9]2[CH2:10][CH2:11][CH2:12][C@@H:13]([OH:14])[C@@H:1]2[C@@H:2]1[OH:3].[CH3:5][C:4]([CH3:15])=[O:16]
213	O=CC1C=CCC=C1>>O=CC1=CCCC=C1	[O:1]=[#6:2]-[#6:3]-1-[#6:4]=[#6:5]-[#6:6]-[#6:7]=[#6:8]-1>>[O:1]=[#6:2]-[#6:3]-1=[#6:8]-[#6:7]-[#6:6]-[#6:5]=[#6:4]-1
214	CC(=C)C=C.C[Si](C)(C)OC(=C)C(=O)c1ccccc1>>CC1=CCC(CC1)(O[Si](C)(C)C)C(=O)c1ccccc1	[#6:1]-[#6:2](=[#6:3])-[#6:4]=[#6:5].[#6:6][Si:7]([#6:8])([#6:9])[#8:10]-[#6:11](=[#6:12])-[#6:13](=[O:14])-[c:15]1[c:16][c:17][c:18][c:19][c:20]1>>[#6:1]-[#6:2]-1=[#6:4]-[#6:5][C:11]([#6:12]-[#6:3]-1)([#8:10][Si:7]([#6:8])([#6:6])[#6:9])[#6:13](=[O:14])-[c:15]1[c:16][c:17][c:18][c:19][c:20]1
215	CC1CCC(Br)CC1.[Cl-]>>CC1CCC(Cl)CC1.[Br-]	[CH3:1][CH:2]1[CH2:3][CH2:4][CH:5]([Br:6])[CH2:7][CH2:8]1.[Cl-:9]>>[CH3:1][CH:2]1[CH2:8][CH2:7][CH:5]([Cl:9])[CH2:4][CH2:3]1.[Br-:6]
216	NCC1CC1.ON=O>>C1CC=C1.N#N.O.O	[#7:1]-[#6:2]-[#6:3]-1-[#6:4]-[#6:5]-1.[#8:6]-[#7:7]=[O:8]>>[#6:2]-1-[#6:5]-[#6:4]=[#6:3]-1.[N:1]#[N:7].[#8:8].[#8:6]
217	c1ccc(cc1)N=Nc1ccccc1>>Nc1ccc(cc1)-c1ccc(N)cc1	[c:1]1[c:2][c:3][c:4]([c:5][c:6]1)-[#7:7]=[#7:8]-[c:9]1[c:10][c:11][c:12][c:13][c:14]1>>[#7:8]-[c:9]1[c:10][c:11][c:12]([c:13][c:14]1)-[c:1]1[c:6][c:5][c:4](-[#7:7])[c:3][c:2]1
218	C1CC=CC1.ClC(=O)Cc1ccccc1>>O=C1[C@H]2CCC[C@H]2[C@H]1c1ccccc1.[Cl-]	[Cl:1][C:2](=[O:3])[CH2:4][c:5]1[cH:6][cH:7][cH:8][cH:9][cH:10]1.[CH2:11]1[CH2:12][CH:13]=[CH:14][CH2:15]1>>[Cl-:1].[O:3]=[C:2]1[C@H:13]2[CH2:12][CH2:11][CH2:15][C@H:14]2[C@H:4]1[c:5]1[cH:10][cH:9][cH:8][cH:7][cH:6]1
219	C=C1C=CC=CC1=C>>C1Cc2ccccc12	[#6:1]=[#6:2]-1-[#6:3]=[#6:4]-[#6:5]=[#6:6]-[#6:7]-1=[#6:8]>>[#6:1]-1-[#6:8]-[c:7]2[c:6][c:5][c:4][c:3][c:2]-12
220	CC=O.CCOC(=O)CCl.CC(C)(C)[O-]>>CCOC(=O)C1OC1C.CC(C)(C)O.[Cl-]	[#6:1]-[#6:2]=[O:3].[#6:4]-[#6:5]-[#8:6]-[#6:7](=[O:8])-[#6:9][Cl:10].[#6:11][C:12]([#6:13])([#6:14])[#8-:15]>>[#6:4]-[#6:5]-[#8:6]-[#6:7](=[O:8])-[#6:9]-1-[#8:3]-[#6:2]-1-[#6:1].[#6:13][C:12]([#6:11])([#6:14])[#8:15].[Cl-:10]
221	ON=C1CCCCC1>>O=C1CCCCCN1	[#8:1]\[#7:2]=[#6:3]-1\[#6:4]-[#6:5]-[#6:6]-[#6:7]-[#6:8]-1>>[O:1]=[#6:3]-1-[#6:8]-[#6:7]-[#6:6]-[#6:5]-[#6:4]-[#7:2]-1
222	C1CCC=CC1.O>>OC1CCCCC1	[#6:1]-1-[#6:2]-[#6:3]-[#6:4]=[#6:5]-[#6:6]-1.[#8:7]>>[#8:7]-[#6:4]-1-[#6:3]-[#6:2]-[#6:1]-[#6:6]-[#6:5]-1
223	COC1=C(OC)C=CC=C1>>COC(=O)\C=C/C=C\C(=O)OC	[CH3:1][O:2][C:3]1=[C:4]([O:5][CH3:6])[CH:7]=[CH:8][CH:9]=[CH:10]1.[O:11].[O:12]>>[CH3:1][O:2][C:3](=[O:12])\[CH:10]=[CH:9]/[CH:8]=[CH:7]\[C:4](=[O:11])[O:5][CH3:6]
224	NNc1ccccc1.CCC(C)=O>>CC1=C(C)C2=C(N1)C=CC=C2.N.O	[CH3:1][CH2:2][C:3](=[O:4])[CH3:5].[cH:6]1[cH:7][cH:8][c:9]([cH:8][cH:7]1)[NH:12][NH2:13]>>[CH3:1][C:2]1=[C:3]([NH:12][C:9]2=[C:8]1[CH:7]=[CH:6][CH:7]=[CH:8]2)[CH3:5].[NH3:13].[OH2:4]
225	CN(C)C(=O)CS(C)=O.C1Oc2ccccc2O1>>CSC(C(=O)N(C)C)c1ccc2OCOc2c1.O	[CH2:1]1[O:2][c:3]2[cH:4][cH:5][cH:6][cH:7][c:8]2[O:9]1.[CH3:10][N:11]([CH3:12])[C:13](=[O:14])[CH2:15][S:16]([CH3:17])=[O:18]>>[OH2:18].[CH3:17][S:16][CH:15]([C:13](=[O:14])[N:11]([CH3:12])[CH3:10])[c:6]1[cH:5][cH:4][c:3]2[O:2][CH2:1][O:9][c:8]2[cH:7]1
226	OC(=O)c1ccccc1.CC(C)=C>>CC(C)(C)OC(=O)c1ccccc1	[OH:1][C:2](=[O:3])[c:4]1[cH:5][cH:6][cH:7][cH:8][cH:9]1.[CH3:10][C:11]([CH3:12])=[CH2:13]>>[CH3:13][C:11]([CH3:10])([CH3:12])[O:1][C:2](=[O:3])[c:4]1[cH:9][cH:8][cH:7][cH:6][cH:5]1
227	CC(O)=O.[CH2-][N+]#N>>COC(C)=O.N#N	[CH3:1][C:2]([OH:3])=[O:4].[CH2-:5][N+:6]#[N:7]>>[CH3:5][O:3][C:2]([CH3:1])=[O:4].[N:7]#[N:6]
228	Cc1cc(C)c(c(C)c1)S(=O)(=O)c1ccccc1>>Cc1cc(C)c(c(Cc2ccccc2)c1)S(O)=O	[CH3:1][c:2]1[cH:3][c:4]([CH3:5])[c:6]([c:7]([CH3:8])[cH:9]1)[S:10](=[O:11])(=[O:12])[c:13]1[cH:14][cH:15][cH:16][cH:17][cH:18]1>>[CH3:1][c:2]1[cH:3][c:4]([CH3:5])[c:6]([c:7]([CH2:8][c:13]2[cH:14][cH:15][cH:16][cH:17][cH:18]2)[cH:9]1)[S:10]([OH:12])=[O:11]
229	COC(=O)C1C=CC1C(=O)OC>>COC(=O)\C=C\C=C/C(=O)OC	[#6:1]-[#8:2]-[#6:3](=[O:4])-[#6:5]-1-[#6:6]=[#6:7]-[#6:8]-1-[#6:9](=[O:10])-[#8:11]-[#6:12]>>[#6:1]-[#8:2]-[#6:3](=[O:4])\[#6:5]=[#6:6]\[#6:7]=[#6:8]/[#6:9](=[O:10])-[#8:11]-[#6:12]
230	CC(=O)C1CCCCC1.[H]OOC(=O)C1=CC=CC=C1>>CC(=O)OC1CCCCC1.OC(=O)C1=CC=CC=C1	[#6:1]-[#6:2](=[O:3])-[#6:4]-1-[#6:5]-[#6:6]-[#6:7]-[#6:8]-[#6:9]-1.[#8:10]-[#8:11]-[#6:12](=[O:13])-[#6:14]-1=[#6:15]-[#6:16]=[#6:17]-[#6:18]=[#6:19]-1>>[#6:1]-[#6:2](=[O:3])-[#8:10]-[#6:4]-1-[#6:5]-[#6:6]-[#6:7]-[#6:8]-[#6:9]-1.[#8:11]-[#6:12](=[O:13])-[#6:14]-1=[#6:19]-[#6:18]=[#6:17]-[#6:16]=[#6:15]-1
231	Oc1ccccc1.CCOC(=O)CC(=O)CC>>CCC1=CC(=O)Oc2ccccc12.CCO.O	[CH3:1][CH2:2][O:3][C:4](=[O:5])[CH2:6][C:7](=[O:8])[CH2:9][CH3:10].[OH:11][c:12]1[cH:13][cH:14][cH:15][cH:16][cH:17]1>>[OH2:8].[CH3:1][CH2:2][OH:3].[CH3:10][CH2:9][C:7]1=[CH:6][C:4](=[O:5])[O:11][c:12]2[cH:13][cH:14][cH:15][cH:16][c:17]12
232	CC(=O)CCC(C)=O.[S-]>>CC1=CC=C(C)S1.O.O	[#16-:1].[#6:2]-[#6:3](=[O:4])-[#6:5]-[#6:6]-[#6:7](-[#6:8])=[O:9]>>[#8:4].[#8:9].[#6:2]-[#6:3]-1=[#6:5]-[#6:6]=[#6:7](-[#6:8])-[#16:1]-1
233	[H]C12CCC(C)(C=C)C([N+]#[C-])C1C1=CNc3cccc(c13)C2(C)C.CC(C)=CCB1C2CCCC1CCC2>>[H]C12CCC(C)(C=C)C([N+]#[C-])C1C1=C(Nc3cccc(c13)C2(C)C)C(C)(C)C=C.B1C2CCCC1CCC2	[CH3:5][C:4]1([CH2:3][CH2:2][CH:1]2[CH:11]([CH:8]1[N+:9]#[C-:10])[C:12]1=[CH:13][NH:14][c:15]3[cH:16][cH:17][cH:18][c:19]([c:20]13)[C:21]2([CH3:22])[CH3:23])[CH:6]=[CH2:7].[CH3:24][C:25]([CH3:26])=[CH:27][CH2:28][B:29]1[CH:30]2[CH2:31][CH2:32][CH2:33][CH:34]1[CH2:35][CH2:36][CH2:37]2>>[CH3:24][C:25]([CH3:26])([CH:27]=[CH2:28])[C:13]1=[C:12]2[CH:11]3[CH:1]([CH2:2][CH2:3][C:4]([CH3:5])([CH:6]=[CH2:…
234	CO\C=C\C=C.CCOC(=O)C(=O)C(=O)OCC>>CCOC(=O)C1(CC=CC(OC)O1)C(=O)OCC	[CH3:1][O:2]\[CH:3]=[CH:4]\[CH:5]=[CH2:6].[CH3:7][CH2:8][O:9][C:10](=[O:11])[C:12](=[O:13])[C:14](=[O:15])[O:16][CH2:17][CH3:18]>>[CH3:18][CH2:17][O:16][C:14](=[O:15])[C:12]1([CH2:6][CH:5]=[CH:4][CH:3]([O:2][CH3:1])[O:13]1)[C:10](=[O:11])[O:9][CH2:8][CH3:7]
235	CC(C)=CO[Si](C)(C)C.ON=C(CCl)c1ccccc1>>CC1(C)CC(=NOC1O[Si](C)(C)C)c1ccccc1.[Cl-]	[OH:1][N:2]=[C:3]([CH2:4][Cl:5])[c:6]1[cH:7][cH:8][cH:9][cH:10][cH:11]1.[CH3:12][C:13]([CH3:14])=[CH:15][O:16][Si:17]([CH3:18])([CH3:19])[CH3:20]>>[Cl-:5].[CH3:12][C:13]1([CH3:14])[CH2:4][C:3](=[N:2][O:1][CH:15]1[O:16][Si:17]([CH3:18])([CH3:20])[CH3:19])[c:6]1[cH:11][cH:10][cH:9][cH:8][cH:7]1
236	[H][C@@]1(C\C=C\C=O)N([C@@H](CC2=C1Nc1ccccc21)C(=O)OC)C(=O)\C=C\C>>[H][C@]12C[C@]3([H])N([C@@H](CC4=C3Nc3ccccc43)C(=O)OC)C(=O)[C@@]1([H])[C@H](C)OC=C2	[CH3:22][O:21][C:19](=[O:20])[C@@H:8]1[CH2:9][C:10]2=[C:11]([NH:12][c:13]3[cH:14][cH:15][cH:16][cH:17][c:18]23)[C@H:1]([CH2:2]\[CH:3]=[CH:4]\[CH:5]=[O:6])[N:7]1[C:23](=[O:24])\[CH:25]=[CH:26]\[CH3:27]>>[CH3:22][O:21][C:19](=[O:20])[C@@H:8]1[CH2:9][C:10]2=[C:11]([NH:12][c:13]3[cH:14][cH:15][cH:16][cH:17][c:18]23)[C@@H:1]2[CH2:2][C@@H:3]3[CH:4]=[CH:5][O:6][C@@H:26]([CH3:27])[C@@H:25]3[C:23](=[O:24]…
237	CO\C=C\C(=C)O[Si](C)(C)C.O=C1OC(=O)C=C1>>[H][C@]12CC(=O)C[C@@H](OC)[C@@]1([H])C(=O)OC2=O	[O:1]=[C:2]1[O:3][C:4](=[O:5])[CH:6]=[CH:7]1.[CH3:8][O:9]\[CH:10]=[CH:11]\[C:12](=[CH2:13])[O:14][Si:15]([CH3:16])([CH3:17])[CH3:18]>>[CH3:8][O:9][C@@H:10]1[CH2:11][C:12](=[O:14])[CH2:13][C@H:7]2[C@@H:6]1[C:4](=[O:5])[O:3][C:2]2=[O:1].[C:17].[C:16].[C:18].[Si:15]
238	CC\C=C\C=C\[C@H](CCC(=O)NO)OCc1ccccc1>>[H][C@]12C=C[C@@H](CC)ON1C(=O)CC[C@@H]2OCC1=CC=CC=C1	[CH3:1][CH2:2]\[CH:3]=[CH:4]\[CH:5]=[CH:6]\[C@H:7]([CH2:8][CH2:9][C:10](=[O:11])[NH:12][OH:13])[O:14][CH2:15][c:16]1[cH:17][cH:18][cH:19][cH:20][cH:21]1>>[CH3:1][CH2:2][C@H:3]1[O:13][N:12]2[C@H:6]([CH:5]=[CH:4]1)[C@@H:7]([CH2:8][CH2:9][C:10]2=[O:11])[O:14][CH2:15][C:16]1=[CH:17][CH:18]=[CH:19][CH:20]=[CH:21]1
239	Nc1ccccc1.C=CC=O>>c1ccc2ncccc2c1	[#7:1]-[c:2]1[c:3][c:4][c:5][c:6][c:7]1.[#6:8]=[#6:9]-[#6:10]=[O:11]>>[c:4]1[c:5][c:6][c:7]2[n:1][c:8][c:9][c:10][c:2]2[c:3]1
240	OC1=NC2=CC=CC=C2N=C1CC.CC(C)C=O.NCCOC.[C-]#[N+]C1CCCCC1>>CCC1=C(N(C(C(NC2CCCCC2)=O)C(C)C)CCOC)N=C3C(C=CC=C3)=N1.[H]O[H]	[C-:1]#[N+:2][#6:3]-1-[#6:4]-[#6:5]-[#6:6]-[#6:7]-[#6:8]-1.[#6:21]-[#6:20]-[#6:19]-1=[#7:18]-[#6:17]-2=[#6:16]-[#6:15]=[#6:14]-[#6:13]=[#6:12]-2-[#7:11]=[#6:10]-1-[#8:9].[#6:22]-[#6:23](-[#6:24])-[#6:25]=[O:26].[#6:31]-[#8:30]-[#6:29]-[#6:28]-[#7:27]>>[#6:21]-[#6:20]-[#6:19]-1=[#6:10](-[#7:11]=[#6:12]-2-[#6:13]=[#6:14]-[#6:15]=[#6:16]-[#6:17]-2=[#7:18]-1)-[#7:27](-[#6:28]-[#6:29]-[#8:30]-[#6:31])…
241	COc1ccc2C3CC[C@@]4(C)C(C=C[C@@]4(O)C#Cc4ccccc4)C3CCc2c1.O>>COc1ccc2C3CC[C@@]4(C)C(=CC=C4C(=O)Cc4ccccc4)C3CCc2c1	[CH3:1][O:2][c:3]1[cH:4][cH:5][c:6]2[CH:7]3[CH2:8][CH2:9][C@@:10]4([CH3:11])[CH:12]([CH:13]=[CH:14][C@@:15]4([OH:16])[C:17]#[C:18][c:19]4[cH:20][cH:21][cH:22][cH:23][cH:24]4)[CH:25]3[CH2:26][CH2:27][c:28]2[cH:29]1.[OH2:30]>>[CH3:1][O:2][c:3]1[cH:4][cH:5][c:6]2[CH:7]3[CH2:8][CH2:9][C@@:10]4([CH3:11])[C:12](=[CH:13][CH:14]=[C:15]4[C:17](=[O:30])[CH2:18][c:19]4[cH:20][cH:21][cH:22][cH:23][cH:24]4)[C…
191 reactions mostly without full stoichiometry taken from patents
no.	SMILES	CORRECT MAPPING
1	CC1(C)CCC(C)(C)c2cc(C(O)c3ccc4cc(CO)ccc4c3)ccc21>>CC1(C)CCC(C)(C)c2cc(C(O)c3ccc4cc(C=O)ccc4c3)ccc21	[CH3:1][C:2]1([CH3:3])[CH2:4][CH2:5][C:6]([CH3:7])([CH3:8])[c:9]2[cH:10][c:11]([cH:26][cH:27][c:28]12)[CH:12]([OH:13])[c:14]1[cH:15][cH:16][c:17]2[cH:18][c:19]([CH2:20][OH:21])[cH:22][cH:23][c:24]2[cH:25]1>>[CH3:3][C:2]1([CH3:1])[CH2:4][CH2:5][C:6]([CH3:8])([CH3:7])[c:9]2[cH:10][c:11]([cH:26][cH:27][c:28]12)[CH:12]([OH:13])[c:14]1[cH:15][cH:16][c:17]2[cH:18][c:19]([CH:20]=[O:21])[cH:22][cH:23][c:…
2	O=C(Cl)N(CCl)c1cccc(C(F)(F)F)c1>>COCN(C(=O)Cl)c1cccc(C(F)(F)F)c1	[F:13][C:12]([F:14])([F:15])[c:11]1[cH:10][cH:9][cH:8][c:7]([cH:16]1)[N:4]([CH2:5][Cl:6])[C:2]([Cl:3])=[O:1].[C:17].[O:18]>>[CH3:17][O:18][CH2:5][N:4]([C:2]([Cl:3])=[O:1])[c:7]1[cH:8][cH:9][cH:10][c:11]([cH:16]1)[C:12]([F:13])([F:14])[F:15].[Cl:6]
3	O=CCOc1ccc(F)cc1.C#CCOC1CCCCO1>>OC(C#CCOC1CCCCO1)COc1ccc(F)cc1	[F:9][c:8]1[cH:7][cH:6][c:5]([O:4][CH2:3][CH:2]=[O:1])[cH:11][cH:10]1.[CH:12]#[C:13][CH2:14][O:15][CH:16]1[CH2:17][CH2:18][CH2:19][CH2:20][O:21]1>>[OH:1][CH:2]([CH2:3][O:4][c:5]1[cH:11][cH:10][c:8]([F:9])[cH:7][cH:6]1)[C:12]#[C:13][CH2:14][O:15][CH:16]1[CH2:17][CH2:18][CH2:19][CH2:20][O:21]1
4	O=C1NC(=O)c2cccc3cccc1c32.BrCCCCBr>>O=C1c2cccc3cccc(c32)C(=O)N1CCCCBr	[Br:1][CH2:2][CH2:3][CH2:4][CH2:5][Br:6].[O:7]=[C:8]1[NH:9][C:10](=[O:11])[c:12]2[cH:13][cH:14][cH:15][c:16]3[cH:17][cH:18][cH:19][c:20]1[c:21]23>>[Br:6][CH2:5][CH2:4][CH2:3][CH2:2][N:9]1[C:10](=[O:11])[c:12]2[cH:13][cH:14][cH:15][c:16]3[cH:17][cH:18][cH:19][c:20]([C:8]1=[O:7])[c:21]23.[Br:1]
5	COc1cc(OC)cc(N2CCCCC2CC(=O)O)c1>>COc1cc(OC)c2c(c1)N1CCCCC1CC2=O	[CH3:1][O:2][c:3]1[cH:4][c:5]([O:6][CH3:7])[cH:8][c:9]([cH:20]1)[N:10]1[CH2:11][CH2:12][CH2:13][CH2:14][CH:15]1[CH2:16][C:17]([OH:19])=[O:18]>>[CH3:1][O:2][c:3]1[cH:4][c:5]([O:6][CH3:7])[c:8]2[C:17](=[O:18])[CH2:16][CH:15]3[CH2:14][CH2:13][CH2:12][CH2:11][N:10]3[c:9]2[cH:20]1.[O:19]
6	CCOC(=O)C(=NO)C(C)=O.CCCCI>>CCCCON=C(C(C)=O)C(=O)OCC	[CH3:1][CH2:2][CH2:3][CH2:4][I:5].[CH3:6][CH2:7][O:8][C:9](=[O:10])[C:11](=[N:12][OH:13])[C:14]([CH3:15])=[O:16]>>[CH3:1][CH2:2][CH2:3][CH2:4][O:13][N:12]=[C:11]([C:14]([CH3:15])=[O:16])[C:9](=[O:10])[O:8][CH2:7][CH3:6].[I:5]
7	CC(C)C=C1C=CC=C1>>CC(C)C1OC12C=CC=C2	[CH3:1][CH:2]([CH3:3])[CH:4]=[C:5]1[CH:6]=[CH:7][CH:8]=[CH:9]1.[O:10]>>[CH3:3][CH:2]([CH3:1])[CH:4]1[O:10][C:5]11[CH:6]=[CH:7][CH:8]=[CH:9]1
8	CCc1cccc(N)c1>>[K+].CCc1cccc(N(N)S(=O)(=O)[O-])c1	[CH3:1][CH2:2][c:3]1[cH:4][cH:5][cH:6][c:7]([NH2:8])[cH:9]1.[K:10].[N:11].[O:12].[O:13].[O:14].[S:15]>>[CH3:1][CH2:2][c:3]1[cH:4][cH:5][cH:6][c:7]([cH:9]1)[N:8]([NH2:11])[S:15]([O-:12])(=[O:13])=[O:14].[K+:10]
9	O=C(Cl)c1ccc(Cl)cc1.Cc1c(C)c(=O)oc2cc(OCCCN3CCC(N)CC3)ccc12>>Cc1c(C)c2ccc(OCCCN3CCC(NC(=O)c4ccc(Cl)cc4)CC3)cc2oc1=O	[CH3:1][c:2]1[c:3]([CH3:4])[c:5](=[O:6])[o:7][c:8]2[cH:9][c:10]([O:11][CH2:12][CH2:13][CH2:14][N:15]3[CH2:16][CH2:17][CH:18]([NH2:19])[CH2:20][CH2:21]3)[cH:22][cH:23][c:24]12.[Cl:27][C:26](=[O:25])[c:28]1[cH:29][cH:30][c:31]([Cl:32])[cH:33][cH:34]1>>[CH3:1][c:2]1[c:3]([CH3:4])[c:5](=[O:6])[o:7][c:8]2[cH:9][c:10]([O:11][CH2:12][CH2:13][CH2:14][N:15]3[CH2:16][CH2:17][CH:18]([CH2:20][CH2:21]3)[NH:19…
10	CCSCCOC(=O)N(C)C(=O)Oc1cccc2c1OC(C)(C)C2>>CCS(=O)CCOC(=O)N(C)C(=O)Oc1cccc2c1OC(C)(C)C2	[CH3:1][CH2:2][S:3][CH2:4][CH2:5][O:6][C:7](=[O:8])[N:9]([CH3:10])[C:11](=[O:12])[O:13][c:14]1[cH:15][cH:16][cH:17][c:18]2[CH2:24][C:21]([CH3:22])([CH3:23])[O:20][c:19]12.[O:25]>>[CH3:1][CH2:2][S:3](=[O:25])[CH2:4][CH2:5][O:6][C:7](=[O:8])[N:9]([CH3:10])[C:11](=[O:12])[O:13][c:14]1[cH:15][cH:16][cH:17][c:18]2[CH2:24][C:21]([CH3:22])([CH3:23])[O:20][c:19]12
11	CC(=O)OCC1=C(C(=O)O)N2C(=O)C(N)C2SC1.C=C1CC(=O)O1>>CC(=O)OCC1=C(C(=O)O)N2C(=O)C(NC(=O)CC(=O)CBr)C2SC1	[CH2:1]=[C:2]1[CH2:3][C:4](=[O:5])[O:6]1.[CH3:7][C:8](=[O:9])[O:10][CH2:11][C:12]1=[C:13]([N:17]2[CH:22]([S:23][CH2:24]1)[CH:20]([NH2:21])[C:18]2=[O:19])[C:14]([OH:16])=[O:15].[Br:25]>>[CH3:7][C:8](=[O:9])[O:10][CH2:11][C:12]1=[C:13]([N:17]2[CH:22]([S:23][CH2:24]1)[CH:20]([NH:21][C:4](=[O:5])[CH2:3][C:2](=[O:6])[CH2:1][Br:25])[C:18]2=[O:19])[C:14]([OH:16])=[O:15]
12	CC(C)(Oc1ccc(N)cc1)C(=O)c1ccccc1.C=CC(=O)O>>CC(C)(Oc1ccc(CC(Cl)C(=O)O)cc1)C(=O)c1ccccc1	[OH:5][C:3](=[O:4])[CH:2]=[CH2:1].[CH3:6][C:7]([CH3:8])([O:9][c:10]1[cH:11][cH:12][c:13]([NH2:14])[cH:15][cH:16]1)[C:17](=[O:18])[c:19]1[cH:20][cH:21][cH:22][cH:23][cH:24]1.[Cl:25]>>[CH3:6][C:7]([CH3:8])([O:9][c:10]1[cH:16][cH:15][c:13]([CH2:1][CH:2]([Cl:25])[C:3]([OH:5])=[O:4])[cH:12][cH:11]1)[C:17](=[O:18])[c:19]1[cH:24][cH:23][cH:22][cH:21][cH:20]1.[N:14]
13	CC(=O)OCC(=O)CCl.CC[NH+](CC)CC.Fc1ccc(NC(=S)[S-])c(F)c1F>>CC(=O)OCC(=O)CSC(=S)Nc1ccc(F)c(F)c1F	[F:1][c:2]1[cH:3][cH:4][c:5]([NH:6][C:7]([S-:9])=[S:8])[c:10]([F:11])[c:12]1[F:13].[CH3:14][CH2:15][NH+:16]([CH2:17][CH3:18])[CH2:19][CH3:20].[CH3:21][C:22](=[O:23])[O:24][CH2:25][C:26](=[O:27])[CH2:28][Cl:29]>>[CH3:21][C:22](=[O:23])[O:24][CH2:25][C:26](=[O:27])[CH2:28][S:9][C:7](=[S:8])[NH:6][c:5]1[cH:4][cH:3][c:2]([F:1])[c:12]([F:13])[c:10]1[F:11].[C:20].[C:19].[C:15].[C:14].[C:17].[C:18].[Cl:…
14	CCOC(=O)C(=NOCC(=O)OCC(Cl)(Cl)Cl)C(C)=O>>CCOC(=O)C(=NOCC(=O)OCC(Cl)(Cl)Cl)C(=O)CCl	[CH3:1][CH2:2][O:3][C:4](=[O:5])[C:6](=[N:7][O:8][CH2:9][C:10](=[O:11])[O:12][CH2:13][C:14]([Cl:15])([Cl:16])[Cl:17])[C:18]([CH3:19])=[O:20].[Cl:21]>>[CH3:1][CH2:2][O:3][C:4](=[O:5])[C:6](=[N:7][O:8][CH2:9][C:10](=[O:11])[O:12][CH2:13][C:14]([Cl:17])([Cl:16])[Cl:15])[C:18](=[O:20])[CH2:19][Cl:21]
15	CC(C)(C)c1nc(O)cc(O)n1>>COP(=O)(Oc1cc(O)nc(C(C)(C)C)n1)C(C)=S	[CH3:1][C:2]([CH3:3])([CH3:4])[c:5]1[n:6][c:7]([OH:8])[cH:9][c:10]([OH:11])[n:12]1.[C:13].[C:14].[C:15].[O:16].[O:17].[P:18].[S:19]>>[CH3:15][O:17][P:18](=[O:16])([O:8][c:7]1[cH:9][c:10]([OH:11])[n:12][c:5]([n:6]1)[C:2]([CH3:4])([CH3:3])[CH3:1])[C:14]([CH3:13])=[S:19]
16	CCC=CC(=O)OC.C1CCNC1>>CCC(CC(=O)OC)N1CCCC1	[CH3:1][CH2:2][CH:3]=[CH:4][C:5](=[O:6])[O:7][CH3:8].[CH2:9]1[CH2:10][CH2:11][NH:12][CH2:13]1>>[CH3:1][CH2:2][CH:3]([CH2:4][C:5](=[O:6])[O:7][CH3:8])[N:12]1[CH2:13][CH2:9][CH2:10][CH2:11]1
17	CCOC(=O)c1ccc(COc2cccnc2N)cc1>>Nc1ncccc1OCc1ccc(CO)cc1	[CH3:1][CH2:2][O:3][C:4](=[O:5])[c:6]1[cH:7][cH:8][c:9]([CH2:10][O:11][c:12]2[cH:13][cH:14][cH:15][n:16][c:17]2[NH2:18])[cH:19][cH:20]1>>[CH3:1][CH2:2][OH:3].[NH2:18][c:17]1[n:16][cH:15][cH:14][cH:13][c:12]1[O:11][CH2:10][c:9]1[cH:8][cH:7][c:6]([CH2:4][OH:5])[cH:20][cH:19]1
18	Cn1nccc1C(=O)c1ccc(O)c(Cl)c1Cl>>C=C(c1ccnn1C)c1ccc(O)c(Cl)c1Cl	[CH3:1][n:2]1[n:3][cH:4][cH:5][c:6]1[C:7](=[O:8])[c:9]1[cH:10][cH:11][c:12]([OH:13])[c:14]([Cl:15])[c:16]1[Cl:17].[C:18]>>[CH3:1][n:2]1[n:3][cH:4][cH:5][c:6]1[C:7](=[CH2:18])[c:9]1[cH:10][cH:11][c:12]([OH:13])[c:14]([Cl:15])[c:16]1[Cl:17].[O:8]
19	COn1c(C)nc2cc(C(=O)c3ccccc3)ccc21>>COn1c(C)nc2cc(C(O)c3ccccc3)ccc21	[CH3:1][O:2][n:3]1[c:4]([CH3:5])[n:6][c:7]2[cH:8][c:9]([cH:18][cH:19][c:20]12)[C:10](=[O:11])[c:12]1[cH:13][cH:14][cH:15][cH:16][cH:17]1>>[CH3:1][O:2][n:3]1[c:4]([CH3:5])[n:6][c:7]2[cH:8][c:9]([cH:18][cH:19][c:20]12)[CH:10]([OH:11])[c:12]1[cH:13][cH:14][cH:15][cH:16][cH:17]1
20	Nc1ccc(Cl)cc1.COC(=O)c1nccnc1Br>>COC(=O)c1nccnc1Nc1ccc(Cl)cc1	[CH3:1][O:2][C:3](=[O:4])[c:5]1[n:6][cH:7][cH:8][n:9][c:10]1[Br:11].[NH2:12][c:13]1[cH:14][cH:15][c:16]([Cl:17])[cH:18][cH:19]1>>[CH3:1][O:2][C:3](=[O:4])[c:5]1[n:6][cH:7][cH:8][n:9][c:10]1[NH:12][c:13]1[cH:19][cH:18][c:16]([Cl:17])[cH:15][cH:14]1.[Br:11]
21	NCCSCc1cc(CN2CCCC2)cs1>>Cn1nc(CO)nc1NCCSCc1cc(CN2CCCC2)cs1	[NH2:1][CH2:2][CH2:3][S:4][CH2:5][c:6]1[cH:7][c:8]([CH2:9][N:10]2[CH2:11][CH2:12][CH2:13][CH2:14]2)[cH:15][s:16]1.[C:17].[C:18].[C:19].[C:20].[N:21].[N:22].[N:23].[O:24]>>[CH3:20][n:23]1[n:22][c:19]([CH2:18][OH:24])[n:21][c:17]1[NH:1][CH2:2][CH2:3][S:4][CH2:5][c:6]1[cH:7][c:8]([CH2:9][N:10]2[CH2:11][CH2:12][CH2:13][CH2:14]2)[cH:15][s:16]1
22	Cc1ccc(F)cc1F>>Cc1ccc(F)c(C(=O)O)c1F	[CH3:1][c:2]1[cH:3][cH:4][c:5]([F:6])[cH:7][c:8]1[F:9].[C:10].[O:11].[O:12]>>[CH3:1][c:2]1[cH:3][cH:4][c:5]([F:6])[c:7]([C:10]([OH:11])=[O:12])[c:8]1[F:9]
23	COc1cccc(OC)c1OCC(=O)Cl.CNCCOc1cc(C)c(O)cc1C(C)C>>COc1cccc(OC)c1OCCN(C)CCOc1cc(C)c(O)cc1C(C)C	[CH3:1][NH:2][CH2:3][CH2:4][O:5][c:6]1[cH:7][c:8]([CH3:9])[c:10]([OH:11])[cH:12][c:13]1[CH:14]([CH3:15])[CH3:16].[CH3:17][O:18][c:19]1[cH:20][cH:21][cH:22][c:23]([O:24][CH3:25])[c:26]1[O:27][CH2:28][C:29]([Cl:31])=[O:30]>>[CH3:17][O:18][c:19]1[cH:20][cH:21][cH:22][c:23]([O:24][CH3:25])[c:26]1[O:27][CH2:28][CH2:29][N:2]([CH3:1])[CH2:3][CH2:4][O:5][c:6]1[cH:7][c:8]([CH3:9])[c:10]([OH:11])[cH:12][c:…
24	CC1=C(C(=O)OCCN2CCOCC2)C(c2ccc(Cl)cc2Cl)C(C(=O)OCCN2CCOCC2)=C(C)N1>>CC1=C(C(=O)OCCN2CCOCC2)C(c2ccc(Cl)cc2)C(C(=O)OCCN2CCOCC2)=C(C)N1	[CH3:1][C:2]1=[C:3]([CH:15]([C:24]([C:25](=[O:26])[O:27][CH2:28][CH2:29][N:30]2[CH2:31][CH2:32][O:33][CH2:34][CH2:35]2)=[C:36]([CH3:37])[NH:38]1)[c:16]1[cH:17][cH:18][c:19]([Cl:20])[cH:21][c:22]1[Cl:23])[C:4](=[O:5])[O:6][CH2:7][CH2:8][N:9]1[CH2:10][CH2:11][O:12][CH2:13][CH2:14]1>>[CH3:37][C:36]1=[C:24]([CH:15]([C:3]([C:4](=[O:5])[O:6][CH2:7][CH2:8][N:9]2[CH2:14][CH2:13][O:12][CH2:11][CH2:10]2)=[…
25	O=C1CC=NC=C1[N+](=O)[O-].O=C(Cl)c1ccccc1F>>O=C(NC1=CN=CCC1=O)c1ccccc1F	[F:10][c:9]1[cH:8][cH:7][cH:6][cH:5][c:4]1[C:2]([Cl:3])=[O:1].[O-:20][N+:18](=[O:19])[C:17]1=[CH:16][N:15]=[CH:14][CH2:13][C:12]1=[O:11]>>[F:10][c:9]1[cH:8][cH:7][cH:6][cH:5][c:4]1[C:2](=[O:1])[NH:18][C:17]1=[CH:16][N:15]=[CH:14][CH2:13][C:12]1=[O:11].[Cl:3].[O:19].[O:20]
26	Cl.CCOC(=N)c1ccc2ncc(CCNC(=O)OCc3ccccc3)c2c1>>O.Cl.N=C(N)c1ccc2ncc(CCNC(=O)OCc3ccccc3)c2c1	[CH3:1][CH2:2][O:3][C:4](=[NH:5])[c:6]1[cH:7][cH:8][c:9]2[n:10][cH:11][c:12]([CH2:13][CH2:14][NH:15][C:16](=[O:17])[O:18][CH2:19][c:20]3[cH:21][cH:22][cH:23][cH:24][cH:25]3)[c:26]2[cH:27]1.[ClH:28].[N:29]>>[NH2:29][C:4](=[NH:5])[c:6]1[cH:7][cH:8][c:9]2[n:10][cH:11][c:12]([CH2:13][CH2:14][NH:15][C:16](=[O:17])[O:18][CH2:19][c:20]3[cH:25][cH:24][cH:23][cH:22][cH:21]3)[c:26]2[cH:27]1.[ClH:28].[OH2:3…
27	CC1CCc2c(O)cc(=O)[nH]c2C1>>CC1CCc2c(O)c([N+](=O)[O-])c(=O)[nH]c2C1	[CH3:1][CH:2]1[CH2:3][CH2:4][c:5]2[c:6]([OH:7])[cH:8][c:9](=[O:10])[nH:11][c:12]2[CH2:13]1.[N:14].[O:15].[O:16]>>[CH3:1][CH:2]1[CH2:3][CH2:4][c:5]2[c:6]([OH:7])[c:8]([N+:14]([O-:15])=[O:16])[c:9](=[O:10])[nH:11][c:12]2[CH2:13]1
28	O=C(O)Cc1ccc2c(c1)sc1ccc(Cl)cc12>>NC(=O)Cc1ccc2c(c1)sc1ccc(Cl)cc12	[OH:3][C:2](=[O:1])[CH2:4][c:5]1[cH:6][cH:7][c:8]2[c:9]([cH:10]1)[s:11][c:12]1[cH:13][cH:14][c:15]([Cl:16])[cH:17][c:18]21.[N:19]>>[NH2:19][C:2](=[O:1])[CH2:4][c:5]1[cH:6][cH:7][c:8]2[c:9]([cH:10]1)[s:11][c:12]1[cH:13][cH:14][c:15]([Cl:16])[cH:17][c:18]21.[O:3]
29	O=C1CCc2ccccc2O1>>O=C1CCc2cc(Cl)ccc2O1	[O:1]=[C:2]1[CH2:3][CH2:4][c:5]2[cH:6][cH:7][cH:8][cH:9][c:10]2[O:11]1.[Cl:12]>>[Cl:12][c:7]1[cH:8][cH:9][c:10]2[O:11][C:2](=[O:1])[CH2:3][CH2:4][c:5]2[cH:6]1
30	CC(C)CCCC(C)CCCC(C)C=O>>CC(C)CCCC(C)CCCC(C)CO	[CH3:1][CH:2]([CH3:3])[CH2:4][CH2:5][CH2:6][CH:7]([CH3:8])[CH2:9][CH2:10][CH2:11][CH:12]([CH3:13])[CH:14]=[O:15]>>[CH3:1][CH:2]([CH3:3])[CH2:4][CH2:5][CH2:6][CH:7]([CH3:8])[CH2:9][CH2:10][CH2:11][CH:12]([CH3:13])[CH2:14][OH:15]
31	Cc1cc([N+](=O)[O-])ccc1N.O=C(O)c1ccc(Cl)cc1C(=O)O>>Cc1cc([N+](=O)[O-])ccc1N1C(=O)c2ccc(Cl)cc2C1=O	[OH:3][C:2](=[O:1])[c:4]1[cH:5][cH:6][c:7]([Cl:8])[cH:9][c:10]1[C:11]([OH:13])=[O:12].[CH3:14][c:15]1[cH:16][c:17]([cH:21][cH:22][c:23]1[NH2:24])[N+:18]([O-:20])=[O:19]>>[OH2:13].[OH2:3].[CH3:14][c:15]1[cH:16][c:17]([cH:21][cH:22][c:23]1[N:24]1[C:2](=[O:1])[c:4]2[cH:5][cH:6][c:7]([Cl:8])[cH:9][c:10]2[C:11]1=[O:12])[N+:18]([O-:20])=[O:19]
32	CCOC(=O)C(C)Oc1c([N+](=O)[O-])ccc(Oc2ccc([N+](=O)[O-])c(OC(C)C(=O)OCC)c2-c2ccc(C(F)(F)F)cc2Cl)c1-c1ccc(C(F)(F)F)cc1Cl>>CC(CO)Oc1c([N+](=O)[O-])ccc(Oc2ccc([N+](=O)[O-])c(OC(C)CO)c2-c2ccc(C(F)(F)F)cc2Cl)c1-c1ccc(C(F)(F)F)cc1Cl	[CH3:1][CH2:2][O:3][C:4](=[O:5])[CH:6]([CH3:7])[O:8][c:9]1[c:10]([cH:14][cH:15][c:16]([O:17][c:18]2[cH:19][cH:20][c:21]([c:25]([O:26][CH:27]([CH3:28])[C:29](=[O:30])[O:31][CH2:32][CH3:33])[c:34]2-[c:35]2[cH:36][cH:37][c:38]([cH:43][c:44]2[Cl:45])[C:39]([F:40])([F:41])[F:42])[N+:22]([O-:24])=[O:23])[c:46]1-[c:47]1[cH:48][cH:49][c:50]([cH:55][c:56]1[Cl:57])[C:51]([F:52])([F:53])[F:54])[N+:11]([O:13…
33	FC(F)(F)c1ccc(Cl)nc1.COc1ccc(O)cc1>>COc1ccc(Oc2ccc(C(F)(F)F)cn2)cc1	[CH3:1][O:2][c:3]1[cH:4][cH:5][c:6]([OH:7])[cH:8][cH:9]1.[F:10][C:11]([F:12])([F:13])[c:14]1[cH:15][cH:16][c:17]([Cl:18])[n:19][cH:20]1>>[CH3:1][O:2][c:3]1[cH:4][cH:5][c:6]([O:7][c:17]2[cH:16][cH:15][c:14]([cH:20][n:19]2)[C:11]([F:10])([F:12])[F:13])[cH:8][cH:9]1.[Cl:18]
34	O=CN1CCNCC1.[Cl-].Cc1cc2[n+](n1-c1ccccc1)CCCO2>>CC1CC(=O)N(CCCN2CCN(C=O)CC2)N1c1ccccc1	[CH3:1][c:2]1[cH:3][c:4]2[O:16][CH2:15][CH2:14][CH2:13][n+:5]2[n:6]1-[c:7]1[cH:8][cH:9][cH:10][cH:11][cH:12]1.[Cl-:17].[O:18]=[CH:19][N:20]1[CH2:21][CH2:22][NH:23][CH2:24][CH2:25]1>>[CH3:1][CH:2]1[CH2:3][C:4](=[O:16])[N:5]([CH2:13][CH2:14][CH2:15][N:23]2[CH2:24][CH2:25][N:20]([CH2:21][CH2:22]2)[CH:19]=[O:18])[N:6]1[c:7]1[cH:8][cH:9][cH:10][cH:11][cH:12]1.[Cl:17]
35	C=C1CCCC1.O=C(Cl)C(Cl)CC(Cl)(Cl)Cl>>O=C1CC2(CCCC2)C1(Cl)CC(Cl)(Cl)Cl	[Cl:5][CH:4]([CH2:6][C:7]([Cl:8])([Cl:9])[Cl:10])[C:2]([Cl:3])=[O:1].[CH2:11]=[C:12]1[CH2:13][CH2:14][CH2:15][CH2:16]1>>[Cl:9][C:7]([Cl:8])([Cl:10])[CH2:6][C:4]1([Cl:5])[C:2](=[O:1])[CH2:11][C:12]11[CH2:16][CH2:15][CH2:14][CH2:13]1.[Cl:3]
36	CCNC(=O)OCc1ccccc1>>CCN(CO)C(=O)OCc1ccccc1	[CH3:1][CH2:2][NH:3][C:4](=[O:5])[O:6][CH2:7][c:8]1[cH:9][cH:10][cH:11][cH:12][cH:13]1.[C:14].[O:15]>>[CH3:1][CH2:2][N:3]([CH2:14][OH:15])[C:4](=[O:5])[O:6][CH2:7][c:8]1[cH:9][cH:10][cH:11][cH:12][cH:13]1
37	CC1(C)COC(=O)N1.CCOP(=O)(Cl)SC(C)CC>>CCOP(=O)(SC(C)CC)N1C(=O)OCC1(C)C	[CH3:1][CH2:2][O:3][P:4]([Cl:6])(=[O:5])[S:7][CH:8]([CH3:9])[CH2:10][CH3:11].[CH3:12][C:13]1([CH3:14])[CH2:15][O:16][C:17](=[O:18])[NH:19]1>>[CH3:1][CH2:2][O:3][P:4](=[O:5])([S:7][CH:8]([CH3:9])[CH2:10][CH3:11])[N:19]1[C:17](=[O:18])[O:16][CH2:15][C:13]1([CH3:14])[CH3:12].[Cl:6]
38	ClCCCBr.COc1cc2c(cc1OC)CC(=O)NC=C2>>COc1cc2c(cc1OC)CC(=O)N(CCCCl)C=C2	[CH3:10][O:9][c:8]1[cH:7][c:6]2[CH2:11][C:12](=[O:13])[NH:14][CH:15]=[CH:16][c:5]2[cH:4][c:3]1[O:2][CH3:1].[Cl:17][CH2:18][CH2:19][CH2:20][Br:21]>>[CH3:10][O:9][c:8]1[cH:7][c:6]2[CH2:11][C:12](=[O:13])[N:14]([CH2:20][CH2:19][CH2:18][Cl:17])[CH:15]=[CH:16][c:5]2[cH:4][c:3]1[O:2][CH3:1].[Br:21]
39	O=C(O)C1CCCC(C(=O)O)C1.NCCCCN1CCN(c2ncccn2)CC1>>O=C1C2CCCC(C2)C(=O)N1CCCCN1CCN(c2ncccn2)CC1	[NH2:1][CH2:2][CH2:3][CH2:4][CH2:5][N:6]1[CH2:7][CH2:8][N:9]([CH2:16][CH2:17]1)[c:10]1[n:11][cH:12][cH:13][cH:14][n:15]1.[OH:20][C:19](=[O:18])[CH:21]1[CH2:22][CH2:23][CH2:24][CH:25]([CH2:29]1)[C:26]([OH:28])=[O:27]>>[OH2:28].[OH2:20].[O:18]=[C:19]1[CH:21]2[CH2:22][CH2:23][CH2:24][CH:25]([CH2:29]2)[C:26](=[O:27])[N:1]1[CH2:2][CH2:3][CH2:4][CH2:5][N:6]1[CH2:17][CH2:16][N:9]([CH2:8][CH2:7]1)[c:10]1…
40	COC(=O)C=NNC1=Nc2ccc(Cl)cc2C(c2ccccc2)=NC1>>O=c1cnnc2n1-c1ccc(Cl)cc1C(c1ccccc1)=NC2	[CH3:1][O:2][C:3](=[O:4])[CH:5]=[N:6][NH:7][C:8]1=[N:9][c:10]2[cH:11][cH:12][c:13]([Cl:14])[cH:15][c:16]2[C:17](=[N:24][CH2:25]1)[c:18]1[cH:19][cH:20][cH:21][cH:22][cH:23]1>>[Cl:14][c:13]1[cH:12][cH:11][c:10]-2[c:16]([cH:15]1)[C:17](=[N:24][CH2:25][c:8]1[n:7][n:6][cH:5][c:3](=[O:4])[n:9]-21)[c:18]1[cH:19][cH:20][cH:21][cH:22][cH:23]1
41	N#Cc1cccc(F)c1>>N#Cc1cc(F)ccc1[N+](=O)[O-]	[F:8][c:7]1[cH:6][cH:5][cH:4][c:3]([cH:9]1)[C:2]#[N:1].[N:10].[O:11].[O:12]>>[O-:11][N+:10](=[O:12])[c:4]1[cH:5][cH:6][c:7]([F:8])[cH:9][c:3]1[C:2]#[N:1]
42	CCCC(C)(CO)CO>>CCCC(C)(COS(N)(=O)=O)COS(N)(=O)=O	[CH3:1][CH2:2][CH2:3][C:4]([CH3:5])([CH2:6][OH:7])[CH2:8][OH:9].[N:10].[N:11].[O:12].[O:13].[O:14].[O:15].[S:16].[S:17]>>[CH3:1][CH2:2][CH2:3][C:4]([CH3:5])([CH2:6][O:7][S:17]([NH2:10])(=[O:15])=[O:14])[CH2:8][O:9][S:16]([NH2:11])(=[O:12])=[O:13]
43	O=C(Cl)c1ccccc1.CC(C)(C)c1csc(N)c1C#N>>CC(C)(C)c1csc(NC(=O)c2ccccc2)c1C#N	[CH3:1][C:2]([CH3:3])([CH3:4])[c:5]1[cH:6][s:7][c:8]([NH2:9])[c:10]1[C:11]#[N:12].[Cl:15][C:14](=[O:13])[c:16]1[cH:17][cH:18][cH:19][cH:20][cH:21]1>>[CH3:3][C:2]([CH3:1])([CH3:4])[c:5]1[cH:6][s:7][c:8]([NH:9][C:14](=[O:13])[c:16]2[cH:21][cH:20][cH:19][cH:18][cH:17]2)[c:10]1[C:11]#[N:12].[Cl:15]
44	O=C1C2=C(SCCS2)C(=O)N1c1ccc2c(Cl)ccnc2n1>>O=C1C2=C(SCCS2)C(O)N1c1ccc2c(Cl)ccnc2n1	[Cl:17][c:16]1[cH:18][cH:19][n:20][c:21]2[n:22][c:12]([cH:13][cH:14][c:15]12)[N:11]1[C:2](=[O:1])[C:3]2=[C:4]([S:5][CH2:6][CH2:7][S:8]2)[C:9]1=[O:10]>>[OH:10][CH:9]1[N:11]([C:2](=[O:1])[C:3]2=[C:4]1[S:5][CH2:6][CH2:7][S:8]2)[c:12]1[cH:13][cH:14][c:15]2[c:16]([Cl:17])[cH:18][cH:19][n:20][c:21]2[n:22]1
45	NC(=O)c1cc([N+](=O)[O-])c(Oc2ccccc2)c(S(N)(=O)=O)c1>>NC(=O)c1cc(N)c(Oc2ccccc2)c(S(N)(=O)=O)c1	[NH2:1][C:2](=[O:3])[c:4]1[cH:5][c:6]([c:10]([O:11][c:12]2[cH:13][cH:14][cH:15][cH:16][cH:17]2)[c:18]([cH:23]1)[S:19]([NH2:20])(=[O:21])=[O:22])[N+:7]([O-:9])=[O:8]>>[NH2:1][C:2](=[O:3])[c:4]1[cH:5][c:6]([NH2:7])[c:10]([O:11][c:12]2[cH:13][cH:14][cH:15][cH:16][cH:17]2)[c:18]([cH:23]1)[S:19]([NH2:20])(=[O:22])=[O:21].[O:8].[O:9]
46	[K+].CC1(C)SC2C(NC(=O)C(NC(=O)OCc3ccccc3)c3ccccc3)C(=O)N2C1C(=O)[O-]>>CC1(C)SC2C(NC(=O)C(NC(=O)OCc3ccccc3)c3ccccc3)C(=O)N2C1C(=O)OCCl	[CH3:1][C:2]1([CH3:3])[S:4][CH:5]2[CH:6]([NH:7][C:8](=[O:9])[CH:10]([NH:11][C:12](=[O:13])[O:14][CH2:15][c:16]3[cH:17][cH:18][cH:19][cH:20][cH:21]3)[c:22]3[cH:23][cH:24][cH:25][cH:26][cH:27]3)[C:28](=[O:29])[N:30]2[CH:31]1[C:32]([O-:34])=[O:33].[K+:35].[C:36].[Cl:37]>>[CH3:3][C:2]1([CH3:1])[S:4][CH:5]2[CH:6]([NH:7][C:8](=[O:9])[CH:10]([NH:11][C:12](=[O:13])[O:14][CH2:15][c:16]3[cH:21][cH:20][cH:1…
47	O=C(CNC(=O)OCc1ccccc1)ON1C(=O)CCC1=O.CCCCOC(OCCCC)C(N)CCCNC(=N)N>>CCCCOC(OCCCC)C(CCCNC(=N)N)NC(=O)CNC(=O)OCc1ccccc1	[O:21]=[C:22]([CH2:23][NH:24][C:25](=[O:26])[O:27][CH2:28][c:29]1[cH:30][cH:31][cH:32][cH:33][cH:34]1)[O:35][N:36]1[C:37](=[O:38])[CH2:39][CH2:40][C:41]1=[O:42].[CH3:1][CH2:2][CH2:3][CH2:4][O:5][CH:6]([O:7][CH2:8][CH2:9][CH2:10][CH3:11])[CH:12]([NH2:13])[CH2:14][CH2:15][CH2:16][NH:17][C:18]([NH2:20])=[NH:19]>>[CH3:1][CH2:2][CH2:3][CH2:4][O:5][CH:6]([O:7][CH2:8][CH2:9][CH2:10][CH3:11])[CH:12]([CH2…
48	O=C1CCCc2nc3ccccc3c(NCc3ccccc3Cl)c21>>OC1CCCc2nc3ccccc3c(NCc3ccccc3Cl)c21	[Cl:23][c:22]1[cH:21][cH:20][cH:19][cH:18][c:17]1[CH2:16][NH:15][c:14]1[c:24]2[C:2](=[O:1])[CH2:3][CH2:4][CH2:5][c:6]2[n:7][c:8]2[cH:9][cH:10][cH:11][cH:12][c:13]12>>[OH:1][CH:2]1[CH2:3][CH2:4][CH2:5][c:6]2[n:7][c:8]3[cH:9][cH:10][cH:11][cH:12][c:13]3[c:14]([NH:15][CH2:16][c:17]3[cH:18][cH:19][cH:20][cH:21][c:22]3[Cl:23])[c:24]12
49	O=Cc1cccnc1.O=C1CCCc2ccc(Br)cc21>>O=C1c2cc(Br)ccc2CCC1=Cc1cccnc1	[Br:10][c:9]1[cH:8][cH:7][c:6]2[CH2:5][CH2:4][CH2:3][C:2](=[O:1])[c:12]2[cH:11]1.[O:13]=[CH:14][c:15]1[cH:16][cH:17][cH:18][n:19][cH:20]1>>[OH2:13].[Br:10][c:9]1[cH:8][cH:7][c:6]2[CH2:5][CH2:4][C:3](=[CH:14][c:15]3[cH:16][cH:17][cH:18][n:19][cH:20]3)[C:2](=[O:1])[c:12]2[cH:11]1
50	CN1CCNCC1.NS(=O)(=O)c1cc(C(=O)N2CCOCC2)ccc1Cl>>Cl.CN1CCN(c2ccc(C(=O)N3CCOCC3)cc2S(N)(=O)=O)CC1	[CH3:1][N:2]1[CH2:3][CH2:4][NH:5][CH2:6][CH2:7]1.[NH2:8][S:9](=[O:10])(=[O:11])[c:12]1[cH:13][c:14]([cH:23][cH:24][c:25]1[Cl:26])[C:15](=[O:16])[N:17]1[CH2:18][CH2:19][O:20][CH2:21][CH2:22]1>>[ClH:26].[CH3:1][N:2]1[CH2:7][CH2:6][N:5]([CH2:4][CH2:3]1)[c:25]1[cH:24][cH:23][c:14]([cH:13][c:12]1[S:9]([NH2:8])(=[O:11])=[O:10])[C:15](=[O:16])[N:17]1[CH2:18][CH2:19][O:20][CH2:21][CH2:22]1
51	CN(C)S(=O)(=O)c1cc(C#N)ccc1Cl.CN1CCNCC1>>CN(C)S(=O)(=O)c1cc(C#N)ccc1N1CCN(C)CC1	[CH3:1][N:2]1[CH2:3][CH2:4][NH:5][CH2:6][CH2:7]1.[CH3:8][N:9]([CH3:10])[S:11](=[O:12])(=[O:13])[c:14]1[cH:15][c:16]([cH:19][cH:20][c:21]1[Cl:22])[C:17]#[N:18]>>[CH3:8][N:9]([CH3:10])[S:11](=[O:13])(=[O:12])[c:14]1[cH:15][c:16]([cH:19][cH:20][c:21]1[N:5]1[CH2:6][CH2:7][N:2]([CH3:1])[CH2:3][CH2:4]1)[C:17]#[N:18].[Cl:22]
52	CC(=O)CCC#CCCCC#N>>CC(=O)CCC#CCCCC(=O)O	[CH3:1][C:2](=[O:3])[CH2:4][CH2:5][C:6]#[C:7][CH2:8][CH2:9][CH2:10][C:11]#[N:12].[O:13].[O:14]>>[CH3:1][C:2](=[O:3])[CH2:4][CH2:5][C:6]#[C:7][CH2:8][CH2:9][CH2:10][C:11]([OH:13])=[O:14].[N:12]
53	CCOC(=O)C(=NO)C(C)=O>>CCOC(=O)C(=NOCCBr)C(C)=O	[CH3:1][CH2:2][O:3][C:4](=[O:5])[C:6](=[N:7][OH:8])[C:9]([CH3:10])=[O:11].[Br:12].[C:13].[C:14]>>[CH3:1][CH2:2][O:3][C:4](=[O:5])[C:6](=[N:7][O:8][CH2:14][CH2:13][Br:12])[C:9]([CH3:10])=[O:11]
54	CC(C)(C)OC(=O)C1CCCNN1C(=O)C(CC(=O)O)N1C(=O)c2ccccc2C1=O>>CC(C)(C)OC(=O)C1CCCN2C(=O)CC(N3C(=O)c4ccccc4C3=O)C(=O)N12	[CH3:1][C:2]([CH3:3])([CH3:4])[O:5][C:6](=[O:7])[CH:8]1[CH2:9][CH2:10][CH2:11][NH:12][N:13]1[C:14](=[O:15])[CH:16]([CH2:17][C:18]([OH:20])=[O:19])[N:21]1[C:22](=[O:23])[c:24]2[cH:25][cH:26][cH:27][cH:28][c:29]2[C:30]1=[O:31]>>[OH2:20].[CH3:4][C:2]([CH3:3])([CH3:1])[O:5][C:6](=[O:7])[CH:8]1[CH2:9][CH2:10][CH2:11][N:12]2[N:13]1[C:14](=[O:15])[CH:16]([CH2:17][C:18]2=[O:19])[N:21]1[C:30](=[O:31])[c:2…
55	O=Cc1cccs1.C1COCCN1>>N#CC(c1cccs1)N1CCOCC1	[CH2:1]1[CH2:2][O:3][CH2:4][CH2:5][NH:6]1.[O:7]=[CH:8][c:9]1[cH:10][cH:11][cH:12][s:13]1.[C:14].[N:15]>>[N:15]#[C:14][CH:8]([N:6]1[CH2:5][CH2:4][O:3][CH2:2][CH2:1]1)[c:9]1[cH:10][cH:11][cH:12][s:13]1.[O:7]
56	Cc1cccc(-c2cccc(COC(Cl)C(=O)c3ccccc3)c2)c1>>Cc1cccc(-c2cccc(COC(Br)C(=O)c3ccccc3)c2)c1	[CH3:1][c:2]1[cH:3][cH:4][cH:5][c:6]([cH:25]1)-[c:7]1[cH:8][cH:9][cH:10][c:11]([CH2:12][O:13][CH:14]([Cl:15])[C:16](=[O:17])[c:18]2[cH:19][cH:20][cH:21][cH:22][cH:23]2)[cH:24]1.[Br:26]>>[CH3:1][c:2]1[cH:3][cH:4][cH:5][c:6]([cH:25]1)-[c:7]1[cH:8][cH:9][cH:10][c:11]([CH2:12][O:13][CH:14]([Br:26])[C:16](=[O:17])[c:18]2[cH:19][cH:20][cH:21][cH:22][cH:23]2)[cH:24]1.[Cl:15]
57	Cl.COC(=O)c1cc(C(O)CN2CCN(c3ccccc3OC)CC2)ccc1OC>>Cl.CNC(=O)c1cc(C(O)CN2CCN(c3ccccc3OC)CC2)ccc1OC	[CH3:3][O:4][C:5](=[O:6])[c:7]1[cH:8][c:9]([cH:27][cH:28][c:29]1[O:30][CH3:31])[CH:10]([OH:11])[CH2:12][N:13]1[CH2:14][CH2:15][N:16]([CH2:25][CH2:26]1)[c:17]1[cH:18][cH:19][cH:20][cH:21][c:22]1[O:23][CH3:24].[CH3:2][NH2:1]>>[CH3:2][NH:1][C:5](=[O:6])[c:7]1[cH:8][c:9]([cH:27][cH:28][c:29]1[O:30][CH3:31])[CH:10]([OH:11])[CH2:12][N:13]1[CH2:14][CH2:15][N:16]([CH2:25][CH2:26]1)[c:17]1[cH:18][cH:19][c…
58	CCN1CCCC1CCOc1cc(Cl)cc(Cl)c1OC>>CCN1CCC(=O)C1CCOc1cc(Cl)cc(Cl)c1OC	[CH3:1][CH2:2][N:3]1[CH2:4][CH2:5][CH2:6][CH:7]1[CH2:8][CH2:9][O:10][c:11]1[cH:12][c:13]([Cl:14])[cH:15][c:16]([Cl:17])[c:18]1[O:19][CH3:20].[O:21]>>[CH3:1][CH2:2][N:3]1[CH2:4][CH2:5][C:6](=[O:21])[CH:7]1[CH2:8][CH2:9][O:10][c:11]1[cH:12][c:13]([Cl:14])[cH:15][c:16]([Cl:17])[c:18]1[O:19][CH3:20]
59	Cc1ccc(C(=O)O)s1>>O=Cc1ccc(C(=O)O)s1	[CH3:1][c:2]1[cH:3][cH:4][c:5]([s:9]1)[C:6]([OH:8])=[O:7].[O:10]>>[OH:8][C:6](=[O:7])[c:5]1[cH:4][cH:3][c:2]([CH:1]=[O:10])[s:9]1
60	Cc1cc(O)nc(N(C)C)n1>>Cc1nc(N(C)C)nc(O)c1C	[CH3:9][N:8]([CH3:10])[c:7]1[n:11][c:2]([CH3:1])[cH:3][c:4]([OH:5])[n:6]1.[C:12]>>[CH3:10][N:8]([CH3:9])[c:7]1[n:11][c:2]([CH3:1])[c:3]([CH3:12])[c:4]([OH:5])[n:6]1
61	O=C(O)c1cccc2cccnc21>>CN1NN=C(NC(=O)c2cccc3cccnc32)N1	[OH:3][C:2](=[O:1])[c:4]1[cH:5][cH:6][cH:7][c:8]2[cH:9][cH:10][cH:11][n:12][c:13]12.[C:14].[C:15].[N:16].[N:17].[N:18].[N:19].[N:20]>>[CH3:15][N:20]1[NH:19][N:18]=[C:14]([NH:17][C:2](=[O:1])[c:4]2[cH:5][cH:6][cH:7][c:8]3[cH:9][cH:10][cH:11][n:12][c:13]23)[NH:16]1.[O:3]
62	CC1C=CCC1O>>CC1C2OC2CC1O	[CH3:1][CH:2]1[CH:3]=[CH:4][CH2:5][CH:6]1[OH:7].[O:8]>>[CH3:1][CH:2]1[CH:3]2[O:8][CH:4]2[CH2:5][CH:6]1[OH:7]
63	[NH4+].CCOP(=O)([O-])C(N)=O>>[Na+].[Na+].CCOP(=O)([O-])C(=O)[O-]	[CH3:1][CH2:2][O:3][P:4]([O-:6])(=[O:5])[C:7]([NH2:8])=[O:9].[NH4+:10].[Na:11].[Na:12].[O:13]>>[CH3:1][CH2:2][O:3][P:4]([O-:6])(=[O:5])[C:7]([O-:13])=[O:9].[Na+:11].[Na+:12].[N:10].[N:8]
64	CCOC(=O)Cn1ncc(-c2ccccc2)c1-c1ccccc1.CN(C)CCCN>>Cl.CN(C)CCCNC(=O)Cn1ncc(-c2ccccc2)c1-c1ccccc1	[CH3:8][CH2:9][O:10][C:11](=[O:12])[CH2:13][n:14]1[n:15][cH:16][c:17]([c:24]1-[c:25]1[cH:26][cH:27][cH:28][cH:29][cH:30]1)-[c:18]1[cH:19][cH:20][cH:21][cH:22][cH:23]1.[CH3:1][N:2]([CH3:3])[CH2:4][CH2:5][CH2:6][NH2:7]>>[CH3:3][N:2]([CH3:1])[CH2:4][CH2:5][CH2:6][NH:7][C:11](=[O:12])[CH2:13][n:14]1[n:15][cH:16][c:17]([c:24]1-[c:25]1[cH:26][cH:27][cH:28][cH:29][cH:30]1)-[c:18]1[cH:19][cH:20][cH:21][c…
65	Cn1nccc1C1(O)C=C(C(C)(C)C)C(=O)C(C(C)(C)C)=C1>>Cn1nccc1-c1cc(C(C)(C)C)c(O)c(C(C)(C)C)c1	[CH3:1][n:2]1[n:3][cH:4][cH:5][c:6]1[C:7]1([OH:8])[CH:9]=[C:10]([C:15](=[O:16])[C:17](=[CH:22]1)[C:18]([CH3:19])([CH3:20])[CH3:21])[C:11]([CH3:12])([CH3:13])[CH3:14]>>[CH3:1][n:2]1[n:3][cH:4][cH:5][c:6]1-[c:7]1[cH:22][c:17]([c:15]([OH:16])[c:10]([cH:9]1)[C:11]([CH3:14])([CH3:13])[CH3:12])[C:18]([CH3:21])([CH3:20])[CH3:19].[O:8]
66	COc1cc(C=O)cc(Br)c1O>>COc1cc(C=O)ccc1O	[CH3:1][O:2][c:3]1[cH:4][c:5]([CH:6]=[O:7])[cH:8][c:9]([Br:10])[c:11]1[OH:12]>>[CH3:1][O:2][c:3]1[cH:4][c:5]([CH:6]=[O:7])[cH:8][cH:9][c:11]1[OH:12].[Br:10]
67	O=CNc1nc(C(=NOCC(F)(F)F)C(=O)NC2C(=O)N3C(C(=O)O)=CCSC23)cs1>>Nc1nc(C(=NOCC(F)(F)F)C(=O)NC2C(=O)N3C(C(=O)O)=CCSC23)cs1	[OH:25][C:23](=[O:24])[C:22]1=[CH:26][CH2:27][S:28][CH:29]2[CH:18]([NH:17][C:15](=[O:16])[C:7](=[N:8][O:9][CH2:10][C:11]([F:12])([F:13])[F:14])[c:6]3[cH:30][s:31][c:4]([NH:3][CH:2]=[O:1])[n:5]3)[C:19](=[O:20])[N:21]12>>[NH2:3][c:4]1[n:5][c:6]([cH:30][s:31]1)[C:7](=[N:8][O:9][CH2:10][C:11]([F:12])([F:13])[F:14])[C:15](=[O:16])[NH:17][CH:18]1[CH:29]2[S:28][CH2:27][CH:26]=[C:22]([N:21]2[C:19]1=[O:20…
68	CC(C)CC(NC(=O)OC(C)(C)C)C(=O)CN(Cc1ccccc1)Cc1ccccc1>>CC(C)CC(NC(=O)OC(C)(C)C)C(O)CN(Cc1ccccc1)Cc1ccccc1	[CH3:1][CH:2]([CH3:3])[CH2:4][CH:5]([NH:6][C:7](=[O:8])[O:9][C:10]([CH3:11])([CH3:12])[CH3:13])[C:14](=[O:15])[CH2:16][N:17]([CH2:18][c:19]1[cH:20][cH:21][cH:22][cH:23][cH:24]1)[CH2:25][c:26]1[cH:27][cH:28][cH:29][cH:30][cH:31]1>>[CH3:1][CH:2]([CH3:3])[CH2:4][CH:5]([NH:6][C:7](=[O:8])[O:9][C:10]([CH3:12])([CH3:11])[CH3:13])[CH:14]([OH:15])[CH2:16][N:17]([CH2:18][c:19]1[cH:20][cH:21][cH:22][cH:23]…
69	[NH4+].CCOP(=S)([S-])OCC>>CCOP(=S)(OCC)SCCl	[CH3:1][CH2:2][O:3][P:4]([S-:6])(=[S:5])[O:7][CH2:8][CH3:9].[NH4+:10].[C:11].[Cl:12]>>[CH3:9][CH2:8][O:7][P:4](=[S:5])([O:3][CH2:2][CH3:1])[S:6][CH2:11][Cl:12].[N:10]
70	CC#N.c1cc2ccccc2s1.CCCCON=O>>N#CC(=NO)c1csc2ccccc12	[CH3:1][C:2]#[N:3].[cH:4]1[cH:5][c:6]2[cH:7][cH:8][cH:9][cH:10][c:11]2[s:12]1.[CH3:13][CH2:14][CH2:15][CH2:16][O:17][N:18]=[O:19]>>[OH:19][N:18]=[C:1]([C:2]#[N:3])[c:5]1[cH:4][s:12][c:11]2[cH:10][cH:9][cH:8][cH:7][c:6]12
71	CC(C)(c1ccc(N)cc1)c1ccc(O)cc1.O=C1C=CC(=O)O1>>CC(C)(c1ccc(O)cc1)c1ccc(N2C(=O)C=CC2=O)cc1	[O:1]=[C:2]1[O:7][C:5](=[O:6])[CH:4]=[CH:3]1.[CH3:8][C:9]([CH3:10])([c:11]1[cH:12][cH:13][c:14]([NH2:15])[cH:16][cH:17]1)[c:18]1[cH:19][cH:20][c:21]([OH:22])[cH:23][cH:24]1>>[OH2:7].[CH3:10][C:9]([CH3:8])([c:18]1[cH:19][cH:20][c:21]([OH:22])[cH:23][cH:24]1)[c:11]1[cH:12][cH:13][c:14]([cH:16][cH:17]1)[N:15]1[C:5](=[O:6])[CH:4]=[CH:3][C:2]1=[O:1]
72	O=C(Cl)Cc1ccccc1.CC(=O)OC1C(N)C(=O)N1[Si](C)(C)C(C)(C)C>>CC(=O)OC1C(NC(=O)Cc2ccccc2)C(=O)N1[Si](C)(C)C(C)(C)C	[CH3:1][C:2](=[O:3])[O:4][CH:5]1[CH:6]([NH2:7])[C:8](=[O:9])[N:10]1[Si:11]([CH3:12])([CH3:13])[C:14]([CH3:15])([CH3:16])[CH3:17].[Cl:20][C:19](=[O:18])[CH2:21][c:22]1[cH:23][cH:24][cH:25][cH:26][cH:27]1>>[CH3:1][C:2](=[O:3])[O:4][CH:5]1[CH:6]([NH:7][C:19](=[O:18])[CH2:21][c:22]2[cH:27][cH:26][cH:25][cH:24][cH:23]2)[C:8](=[O:9])[N:10]1[Si:11]([CH3:13])([CH3:12])[C:14]([CH3:16])([CH3:15])[CH3:17].[…
73	CCCCCCCC1CCC(CO)CC1>>CCCCCCCC1CCC(C=O)CC1	[CH3:1][CH2:2][CH2:3][CH2:4][CH2:5][CH2:6][CH2:7][CH:8]1[CH2:9][CH2:10][CH:11]([CH2:12][OH:13])[CH2:14][CH2:15]1>>[CH3:1][CH2:2][CH2:3][CH2:4][CH2:5][CH2:6][CH2:7][CH:8]1[CH2:9][CH2:10][CH:11]([CH2:14][CH2:15]1)[CH:12]=[O:13]
74	CCCCCCC(C)(C)c1cc(OCc2ccccc2)c2c(c1)OC(C)(C)CC2C(=O)O.O=C(Oc1ccc([N+](=O)[O-])cc1)C(F)(F)F>>CCCCCCC(C)(C)c1cc(OCc2ccccc2)c2c(c1)OC(C)(C)CC2C(=O)Oc1ccc([N+](=O)[O-])cc1	[O-:42][N+:40](=[O:41])[c:39]1[cH:38][cH:37][c:36]([O:35][C:34](=[O:33])[C:45]([F:46])([F:47])[F:48])[cH:44][cH:43]1.[CH3:1][CH2:2][CH2:3][CH2:4][CH2:5][CH2:6][C:7]([CH3:8])([CH3:9])[c:10]1[cH:11][c:12]([O:13][CH2:14][c:15]2[cH:16][cH:17][cH:18][cH:19][cH:20]2)[c:21]2[CH:29]([CH2:28][C:25]([CH3:26])([CH3:27])[O:24][c:22]2[cH:23]1)[C:30]([OH:32])=[O:31]>>[OH:32][C:34](=[O:33])[C:45]([F:46])([F:47]…
75	CC(Cc1ccc(O)c(O)c1)(NC(=O)OCc1ccccc1)C(=O)O.Cn1ccnc1CCl>>Cn1ccnc1COC(=O)C(C)(Cc1ccc(O)c(O)c1)NC(=O)OCc1ccccc1	[CH3:1][n:2]1[cH:3][cH:4][n:5][c:6]1[CH2:7][Cl:8].[CH3:9][C:10]([CH2:11][c:12]1[cH:13][cH:14][c:15]([OH:16])[c:17]([OH:18])[cH:19]1)([NH:20][C:21](=[O:22])[O:23][CH2:24][c:25]1[cH:26][cH:27][cH:28][cH:29][cH:30]1)[C:31]([OH:33])=[O:32]>>[CH3:1][n:2]1[cH:3][cH:4][n:5][c:6]1[CH2:7][O:33][C:31](=[O:32])[C:10]([CH3:9])([CH2:11][c:12]1[cH:13][cH:14][c:15]([OH:16])[c:17]([OH:18])[cH:19]1)[NH:20][C:21](…
76	O=C(C(=O)N1CCC(O)(c2ccccc2)CC1)c1cnc2ccccc12>>OC1(c2ccccc2)CCN(CCc2cnc3ccccc23)CC1	[OH:9][C:8]1([CH2:7][CH2:6][N:5]([CH2:17][CH2:16]1)[C:3](=[O:4])[C:2](=[O:1])[c:18]1[cH:19][n:20][c:21]2[cH:22][cH:23][cH:24][cH:25][c:26]12)[c:10]1[cH:11][cH:12][cH:13][cH:14][cH:15]1>>[OH:9][C:8]1([CH2:7][CH2:6][N:5]([CH2:3][CH2:2][c:18]2[cH:19][n:20][c:21]3[cH:22][cH:23][cH:24][cH:25][c:26]23)[CH2:17][CH2:16]1)[c:10]1[cH:11][cH:12][cH:13][cH:14][cH:15]1.[O:1].[O:4]
77	CC(=O)c1c(-c2ccccc2)cc2ccccn21.CCOC(=O)C(=O)OCC>>CCOC(=O)C(=O)CC(=O)c1c(-c2ccccc2)cc2ccccn21	[CH3:11][C:12](=[O:13])[c:14]1[c:15]([cH:22][c:23]2[cH:24][cH:25][cH:26][cH:27][n:28]12)-[c:16]1[cH:17][cH:18][cH:19][cH:20][cH:21]1.[CH3:1][CH2:2][O:3][C:4](=[O:5])[C:6](=[O:7])[O:8][CH2:9][CH3:10]>>[CH3:10][CH2:9][O:8][C:6](=[O:7])[C:4](=[O:5])[CH2:11][C:12](=[O:13])[c:14]1[c:15]([cH:22][c:23]2[cH:24][cH:25][cH:26][cH:27][n:28]12)-[c:16]1[cH:17][cH:18][cH:19][cH:20][cH:21]1.[CH3:1][CH2:2][OH:3]
78	CC(=O)C1=CCC2C3CCC4=CC(=O)C=CC4(C)C3C(O)CC12C.C[Si](C)(C)Cl>>CC(=O)C1=CCC2C3CCC4=CC(=O)C=CC4(C)C3C(O[Si](C)(C)C)CC12C	[CH3:1][Si:2]([CH3:3])([CH3:4])[Cl:5].[CH3:6][C:7](=[O:8])[C:9]1=[CH:10][CH2:11][CH:12]2[CH:13]3[CH2:14][CH2:15][C:16]4=[CH:17][C:18](=[O:19])[CH:20]=[CH:21][C:22]4([CH3:23])[CH:24]3[CH:25]([OH:26])[CH2:27][C:28]12[CH3:29]>>[CH3:6][C:7](=[O:8])[C:9]1=[CH:10][CH2:11][CH:12]2[CH:13]3[CH2:14][CH2:15][C:16]4=[CH:17][C:18](=[O:19])[CH:20]=[CH:21][C:22]4([CH3:23])[CH:24]3[CH:25]([CH2:27][C:28]12[CH3:29…
79	CCOC(=O)CC1c2cc(OC)ccc2N(c2ccnc3cc(Cl)ccc32)C1C>>CCOC(=O)Cc1c(C)n(-c2ccnc3cc(Cl)ccc32)c2ccc(OC)cc21	[CH3:1][CH2:2][O:3][C:4](=[O:5])[CH2:6][CH:7]1[CH:28]([CH3:29])[N:16]([c:15]2[cH:14][cH:13][c:10]([O:11][CH3:12])[cH:9][c:8]12)[c:17]1[cH:18][cH:19][n:20][c:21]2[cH:22][c:23]([Cl:24])[cH:25][cH:26][c:27]12>>[CH3:1][CH2:2][O:3][C:4](=[O:5])[CH2:6][c:7]1[c:28]([CH3:29])[n:16](-[c:17]2[cH:18][cH:19][n:20][c:21]3[cH:22][c:23]([Cl:24])[cH:25][cH:26][c:27]23)[c:15]2[cH:14][cH:13][c:10]([O:11][CH3:12])[…
80	O=C(Cl)Cc1ccsc1C(=O)Oc1ccccc1.NC1C(=O)N2C(C(=O)O)=C(CSc3nnnn3CC(=O)O)CSC12>>[Na+].[Na+].O=C([O-])Cn1nnnc1SCC1=C(C(=O)[O-])N2C(=O)C(NC(=O)Cc3ccsc3C(=O)Oc3ccccc3)C2SC1	[NH2:1][CH:2]1[CH:24]2[S:23][CH2:22][C:10]([CH2:11][S:12][c:13]3[n:14][n:15][n:16][n:17]3[CH2:18][C:19]([OH:21])=[O:20])=[C:6]([N:5]2[C:3]1=[O:4])[C:7]([OH:9])=[O:8].[Cl:27][C:26](=[O:25])[CH2:28][c:29]1[cH:30][cH:31][s:32][c:33]1[C:34](=[O:35])[O:36][c:37]1[cH:38][cH:39][cH:40][cH:41][cH:42]1.[Na:43].[Na:44]>>[O-:21][C:19](=[O:20])[CH2:18][n:17]1[n:16][n:15][n:14][c:13]1[S:12][CH2:11][C:10]1=[C:…
81	C=C(C)C(C(=O)OC)N1C(=O)C(NC(=O)OC(C)(C)C)C1OC(C)=O>>COC(=O)C(=C(C)C)N1C(=O)C(NC(=O)OC(C)(C)C)C1OC(C)=O	[CH3:8][O:7][C:5](=[O:6])[CH:4]([N:9]1[CH:21]([O:22][C:23]([CH3:24])=[O:25])[CH:12]([NH:13][C:14](=[O:15])[O:16][C:17]([CH3:18])([CH3:19])[CH3:20])[C:10]1=[O:11])[C:2]([CH3:3])=[CH2:1]>>[CH3:8][O:7][C:5](=[O:6])[C:4]([N:9]1[CH:21]([O:22][C:23]([CH3:24])=[O:25])[CH:12]([NH:13][C:14](=[O:15])[O:16][C:17]([CH3:19])([CH3:18])[CH3:20])[C:10]1=[O:11])=[C:2]([CH3:1])[CH3:3]
82	C=C(C)C(C(=O)OC)N1C(=O)C(N2C(=O)c3ccccc3C2=O)C1S(=O)Cl>>C=C1CS(=O)C2C(N3C(=O)c4ccccc4C3=O)C(=O)N2C1C(=O)OC	[CH3:8][O:7][C:5](=[O:6])[CH:4]([N:9]1[CH:24]([CH:12]([N:13]2[C:14](=[O:15])[c:16]3[cH:17][cH:18][cH:19][cH:20][c:21]3[C:22]2=[O:23])[C:10]1=[O:11])[S:25]([Cl:27])=[O:26])[C:2]([CH3:3])=[CH2:1]>>[CH3:8][O:7][C:5](=[O:6])[CH:4]1[N:9]2[CH:24]([CH:12]([N:13]3[C:22](=[O:23])[c:21]4[cH:20][cH:19][cH:18][cH:17][c:16]4[C:14]3=[O:15])[C:10]2=[O:11])[S:25](=[O:26])[CH2:1][C:2]1=[CH2:3].[Cl:27]
83	Brc1ccc2c(c1)nnc2C1CCNCC1>>COC(=O)N1CCC(c2nnc3cc(Br)ccc32)CC1	[Br:1][c:2]1[cH:3][cH:4][c:5]2[c:10]([n:9][n:8][c:6]2[cH:7]1)[CH:11]1[CH2:12][CH2:13][NH:14][CH2:15][CH2:16]1.[C:17].[C:18].[O:19].[O:20]>>[CH3:18][O:20][C:17](=[O:19])[N:14]1[CH2:13][CH2:12][CH:11]([CH2:16][CH2:15]1)[c:10]1[n:9][n:8][c:6]2[cH:7][c:2]([Br:1])[cH:3][cH:4][c:5]12
84	c1cc2c3c(c1)CCCN3CCC2>>Brc1cc2c3c(c1)CCCN3CCC2	[CH2:8]1[CH2:9][N:10]2[CH2:11][CH2:12][CH2:13][c:3]3[cH:2][cH:1][cH:6][c:5]([CH2:7]1)[c:4]23.[Br:14]>>[Br:14][c:1]1[cH:6][c:5]2[CH2:7][CH2:8][CH2:9][N:10]3[CH2:11][CH2:12][CH2:13][c:3]([cH:2]1)[c:4]23
85	OC1CCCC1Oc1cccc(C(F)(F)F)c1>>O=C1CCCC1Oc1cccc(C(F)(F)F)c1	[OH:1][CH:2]1[CH2:3][CH2:4][CH2:5][CH:6]1[O:7][c:8]1[cH:9][cH:10][cH:11][c:12]([cH:17]1)[C:13]([F:14])([F:15])[F:16]>>[F:14][C:13]([F:15])([F:16])[c:12]1[cH:11][cH:10][cH:9][c:8]([O:7][CH:6]2[CH2:5][CH2:4][CH2:3][C:2]2=[O:1])[cH:17]1
86	N#Cc1ccc(C=Cc2ccc(CN3C(=O)c4ccccc4C3=O)cc2)cc1>>N#Cc1ccc(CCc2ccc(CN3C(=O)c4ccccc4C3=O)cc2)cc1	[O:16]=[C:15]1[N:14]([CH2:13][c:12]2[cH:11][cH:10][c:9]([CH:8]=[CH:7][c:6]3[cH:5][cH:4][c:3]([cH:28][cH:27]3)[C:2]#[N:1])[cH:26][cH:25]2)[C:23](=[O:24])[c:22]2[cH:21][cH:20][cH:19][cH:18][c:17]12>>[O:16]=[C:15]1[N:14]([CH2:13][c:12]2[cH:11][cH:10][c:9]([CH2:8][CH2:7][c:6]3[cH:5][cH:4][c:3]([cH:28][cH:27]3)[C:2]#[N:1])[cH:26][cH:25]2)[C:23](=[O:24])[c:22]2[cH:21][cH:20][cH:19][cH:18][c:17]12
87	CN1CCC(Oc2ccc([N+](=O)[O-])cc2)(c2ccccc2)CC1>>CN1CCC(Oc2ccc(N)cc2)(c2ccccc2)CC1	[CH3:1][N:2]1[CH2:3][CH2:4][C:5]([CH2:22][CH2:23]1)([O:6][c:7]1[cH:8][cH:9][c:10]([cH:14][cH:15]1)[N+:11]([O-:13])=[O:12])[c:16]1[cH:17][cH:18][cH:19][cH:20][cH:21]1>>[CH3:1][N:2]1[CH2:23][CH2:22][C:5]([CH2:4][CH2:3]1)([O:6][c:7]1[cH:8][cH:9][c:10]([NH2:11])[cH:14][cH:15]1)[c:16]1[cH:17][cH:18][cH:19][cH:20][cH:21]1.[O:12].[O:13]
88	CC(C)(C)C(=O)C(Oc1ccc(-c2ccc(Cl)cc2)cc1)n1ccnc1.CCOS(=O)(=O)OCC>>CCOC(=C(Oc1ccc(-c2ccc(Cl)cc2)cc1)n1ccnc1)C(C)(C)C	[CH3:10][C:11]([CH3:12])([CH3:13])[C:14](=[O:15])[CH:16]([O:17][c:18]1[cH:19][cH:20][c:21]([cH:29][cH:30]1)-[c:22]1[cH:23][cH:24][c:25]([Cl:26])[cH:27][cH:28]1)[n:31]1[cH:32][cH:33][n:34][cH:35]1.[CH3:1][CH2:2][O:3][S:4](=[O:5])(=[O:6])[O:7][CH2:8][CH3:9]>>[CH3:9][CH2:8][O:15][C:14](=[C:16]([O:17][c:18]1[cH:19][cH:20][c:21]([cH:29][cH:30]1)-[c:22]1[cH:23][cH:24][c:25]([Cl:26])[cH:27][cH:28]1)[n:3…
89	CCOC(=O)c1nc(N)sc1C(=O)CBr>>CCOC(=O)c1nc(N)sc1-c1csc(C)n1	[CH3:1][CH2:2][O:3][C:4](=[O:5])[c:6]1[n:7][c:8]([NH2:9])[s:10][c:11]1[C:12](=[O:13])[CH2:14][Br:15].[C:16].[C:17].[N:18].[S:19]>>[CH3:1][CH2:2][O:3][C:4](=[O:5])[c:6]1[n:7][c:8]([NH2:9])[s:10][c:11]1-[c:12]1[cH:14][s:19][c:17]([CH3:16])[n:18]1.[Br:15].[O:13]
90	Cc1nn(C)c(Cl)c1S(=O)(=O)NC(=O)Nc1nc(C)cc(C)n1>>CCSc1c(S(=O)(=O)NC(=O)Nc2nc(C)cc(C)n2)c(C)nn1C	[CH3:1][c:2]1[n:3][n:4]([CH3:5])[c:6]([Cl:7])[c:8]1[S:9](=[O:10])(=[O:11])[NH:12][C:13](=[O:14])[NH:15][c:16]1[n:17][c:18]([CH3:19])[cH:20][c:21]([CH3:22])[n:23]1.[C:24].[C:25].[S:26]>>[CH3:25][CH2:24][S:26][c:6]1[c:8]([c:2]([CH3:1])[n:3][n:4]1[CH3:5])[S:9](=[O:11])(=[O:10])[NH:12][C:13](=[O:14])[NH:15][c:16]1[n:17][c:18]([CH3:19])[cH:20][c:21]([CH3:22])[n:23]1.[Cl:7]
91	Cl.Cl.C1CN2CC1NCC2.CCn1cc(C(=O)O)c(=O)c2cc(F)c(S(=O)(=O)CC)nc21>>CCn1cc(C(=O)O)c(=O)c2cc(F)c(N3CCN4CCC3C4)nc21	[CH3:1][CH2:2][n:3]1[cH:4][c:5]([C:6]([OH:8])=[O:7])[c:9](=[O:10])[c:11]2[cH:12][c:13]([F:14])[c:15]([n:21][c:22]12)[S:16](=[O:17])(=[O:18])[CH2:19][CH3:20].[CH2:23]1[CH2:24][N:25]2[CH2:26][CH:27]1[NH:28][CH2:29][CH2:30]2.[ClH:31].[ClH:32]>>[CH3:1][CH2:2][n:3]1[cH:4][c:5]([C:6]([OH:8])=[O:7])[c:9](=[O:10])[c:11]2[cH:12][c:13]([F:14])[c:15]([n:21][c:22]12)[N:28]1[CH2:29][CH2:30][N:25]2[CH2:24][CH2…
92	O=C(NCCO)C1CC(=O)N(Cc2ccccc2)C1>>OCCNCC1CCN(Cc2ccccc2)C1	[OH:6][CH2:5][CH2:4][NH:3][C:2](=[O:1])[CH:7]1[CH2:19][N:11]([CH2:12][c:13]2[cH:14][cH:15][cH:16][cH:17][cH:18]2)[C:9](=[O:10])[CH2:8]1>>[OH:6][CH2:5][CH2:4][NH:3][CH2:2][CH:7]1[CH2:8][CH2:9][N:11]([CH2:12][c:13]2[cH:14][cH:15][cH:16][cH:17][cH:18]2)[CH2:19]1.[O:1].[O:10]
93	Cc1cc(C#N)nc(-c2ccc([N+](=O)[O-])cc2)c1>>Cc1cc(C(=O)O)nc(-c2ccc([N+](=O)[O-])cc2)c1	[CH3:1][c:2]1[cH:3][c:4]([n:7][c:8]([cH:18]1)-[c:9]1[cH:10][cH:11][c:12]([cH:16][cH:17]1)[N+:13]([O-:15])=[O:14])[C:5]#[N:6].[O:19].[O:20]>>[CH3:1][c:2]1[cH:3][c:4]([n:7][c:8]([cH:18]1)-[c:9]1[cH:17][cH:16][c:12]([cH:11][cH:10]1)[N+:13]([O-:15])=[O:14])[C:5]([OH:19])=[O:20].[N:6]
94	O=C(OC(=O)C(F)(F)F)C(F)(F)F.CS(=O)(=O)c1cnc(N)c([N+](=O)[O-])c1>>CS(=O)(=O)c1cnc(NC(=O)C(F)(F)F)c([N+](=O)[O-])c1	[CH3:1][S:2](=[O:3])(=[O:4])[c:5]1[cH:6][n:7][c:8]([NH2:9])[c:10]([cH:14]1)[N+:11]([O-:13])=[O:12].[F:21][C:20]([F:22])([F:23])[C:18](=[O:19])[O:17][C:16](=[O:15])[C:24]([F:25])([F:26])[F:27]>>[CH3:1][S:2](=[O:3])(=[O:4])[c:5]1[cH:6][n:7][c:8]([NH:9][C:16](=[O:15])[C:24]([F:25])([F:26])[F:27])[c:10]([cH:14]1)[N+:11]([O-:13])=[O:12].[C:20].[C:18].[F:23].[F:21].[F:22].[O:17].[O:19]
95	Nc1ccc(Br)cc1.O=C(O)c1cc(Br)c(Br)n1>>O=C(Nc1ccc(Br)cc1)c1cc(Br)c(Br)n1	[OH:3][C:2](=[O:1])[c:4]1[cH:5][c:6]([Br:7])[c:8]([Br:9])[n:10]1.[NH2:11][c:12]1[cH:13][cH:14][c:15]([Br:16])[cH:17][cH:18]1>>[OH2:3].[Br:7][c:6]1[cH:5][c:4]([n:10][c:8]1[Br:9])[C:2](=[O:1])[NH:11][c:12]1[cH:18][cH:17][c:15]([Br:16])[cH:14][cH:13]1
96	CCc1c(C=Cc2ccccc2)nc2sc(C(=O)O)cn2c1=O>>CCc1c(C=Cc2ccccc2)nc2sc(C(=O)OC)cn2c1=O	[CH3:1][CH2:2][c:3]1[c:4]([CH:5]=[CH:6][c:7]2[cH:8][cH:9][cH:10][cH:11][cH:12]2)[n:13][c:14]2[s:15][c:16]([cH:20][n:21]2[c:22]1=[O:23])[C:17]([OH:19])=[O:18].[C:24]>>[CH3:1][CH2:2][c:3]1[c:4]([CH:5]=[CH:6][c:7]2[cH:12][cH:11][cH:10][cH:9][cH:8]2)[n:13][c:14]2[s:15][c:16]([cH:20][n:21]2[c:22]1=[O:23])[C:17](=[O:18])[O:19][CH3:24]
97	Cl.COc1ccc(NN)cc1.CCC(=O)c1cc(C)c(O)c(C)c1>>COc1ccc2nc(-c3cc(C)c(O)c(C)c3)c(C)c2c1	[#6:1]-[#6:2]-[#6:3](=[O:4])-[c:5]1[c:6][c:7](-[#6:8])[c:9](-[#8:10])[c:11](-[#6:12])[c:13]1.[#6:14]-[#8:15]-[c:16]1[c:17][c:18][c:19](-[#7:20]-[#7:21])[c:22][c:23]1.[Cl:24]>>[#6:14]-[#8:15]-[c:16]1[c:17][c:18][c:19]2[n:20][c:3]([c:2](-[#6:1])[c:22]2[c:23]1)-[c:5]1[c:6][c:7](-[#6:8])[c:9](-[#8:10])[c:11](-[#6:12])[c:13]1.[Cl:24].[#7;v0:21].[#8:4]
98	O=C(O)CC1=CSCCS1.Cn1nnnc1SCC1=C(C(=O)O)N2C(=O)C(N)C2SC1>>Cn1nnnc1SCC1=C(C(=O)O)N2C(=O)C(NC(=O)CC3=CSCCS3)C2SC1	[#6:1]-[n:2]1[n:3][n:4][n:5][c:6]1-[#16:7]-[#6:8]-[#6:9]-1=[#6:10](-[#7:14]-2-[#6:19](-[#16:20]-[#6:21]-1)-[#6:17](-[#7:18])-[#6:15]-2=[O:16])-[#6:11](-[#8:13])=[O:12].[#8:24]-[#6:23](=[O:22])-[#6:25]-[#6:26]-1=[#6:27]-[#16:28]-[#6:29]-[#6:30]-[#16:31]-1>>[#8:24].[#6:1]-[n:2]1[n:3][n:4][n:5][c:6]1-[#16:7]-[#6:8]-[#6:9]-1=[#6:10](-[#7:14]-2-[#6:19](-[#16:20]-[#6:21]-1)-[#6:17](-[#7:18]-[#6:23](=[O…
99	c1cnc(N2CCNCC2)nc1.O=C1CCCN1>>O=C1CCCN1CN1CCN(c2ncccn2)CC1	[O:1]=[#6:2]-1-[#6:3]-[#6:4]-[#6:5]-[#7:6]-1.[#6:13]-1-[#6:12]-[#7:11](-[#6:16]-[#6:15]-[#7:14]-1)-[c:10]1[n:9][c:8][c:7][c:18][n:17]1.[#6;v0:19]>>[O:1]=[#6:2]-1-[#6:3]-[#6:4]-[#6:5]-[#7:6]-1-[#6:19]-[#7:14]-1-[#6:13]-[#6:12]-[#7:11](-[#6:16]-[#6:15]-1)-[c:10]1[n:9][c:8][c:7][c:18][n:17]1
100	O=C(O)C(NC(=O)OCC(Cl)(Cl)Cl)c1csc(NC(=O)OCC(Cl)(Cl)Cl)n1.CC(=O)OCC1=C(C(=O)O)N2C(=O)C(N)C2SC1>>[Na+].CC(=O)OCC1=C(C(=O)[O-])N2C(=O)C(NC(=O)C(NC(=O)OCC(Cl)(Cl)Cl)c3csc(NC(=O)OCC(Cl)(Cl)Cl)n3)C2SC1	[#6:1]-[#6:2](=[O:3])-[#8:4]-[#6:5]-[#6:6]-1=[#6:7](-[#7:11]-2-[#6:16](-[#16:17]-[#6:18]-1)-[#6:14](-[#7:15])-[#6:12]-2=[O:13])-[#6:8](-[#8:10])=[O:9].[#8:21]-[#6:20](=[O:19])-[#6:22](-[#7:23]-[#6:24](=[O:25])-[#8:26]-[#6:27][C:28]([Cl:29])([Cl:30])[Cl:31])-[c:32]1[c:33][s:34][c:35](-[#7:36]-[#6:37](=[O:38])-[#8:39]-[#6:40][C:41]([Cl:42])([Cl:43])[Cl:44])[n:45]1.[Na:46]>>[#6:1]-[#6:2](=[O:3])-[#8…
101	CCOC(N)=O.Nc1ccc(Cl)cc1>>CCOC(=O)Nc1ccc(Cl)cc1	[CH3:9][CH2:10][O:11][C:12]([NH2:13])=[O:14].[NH2:1][c:2]1[cH:3][cH:4][c:5]([Cl:6])[cH:7][cH:8]1>>[CH3:9][CH2:10][O:11][C:12](=[O:14])[NH:1][c:2]1[cH:3][cH:4][c:5]([Cl:6])[cH:7][cH:8]1.[NH3:13]
102	CC(=O)Nc1cc(OCc2ccccc2)cc(C(C)CCCc2ccccc2)c1>>CC(CCCc1ccccc1)c1cc(N)cc(OCc2ccccc2)c1	[#6:19]-[#6:18](-[#6:20]-[#6:21]-[#6:22]-[c:23]1[c:24][c:25][c:26][c:27][c:28]1)-[c:17]1[c:29][c:5](-[#7:4]-[#6:2](-[#6:1])=[O:3])[c:6][c:7](-[#8:8]-[#6:9]-[c:10]2[c:11][c:12][c:13][c:14][c:15]2)[c:16]1>>[#6:19]-[#6:18](-[#6:20]-[#6:21]-[#6:22]-[c:23]1[c:28][c:27][c:26][c:25][c:24]1)-[c:17]1[c:29][c:5](-[#7:4])[c:6][c:7](-[#8:8]-[#6:9]-[c:10]2[c:15][c:14][c:13][c:12][c:11]2)[c:16]1.[#6;v0:1].[#6;…
103	C=C(C)CCO.CC(=O)c1ccccc1>>CC1=CCOC(C)(c2ccccc2)C1	[#6:1]-[#6:2](=[O:3])-[c:4]1[c:5][c:6][c:7][c:8][c:9]1.[#6:12]-[#6:11](=[#6:10])-[#6:13]-[#6:14]-[#8:15]>>[#8:3].[#6:12]-[#6:11]-1=[#6:13]-[#6:14]-[#8:15][C:2]([#6:1])([#6:10]-1)[c:4]1[c:9][c:8][c:7][c:6][c:5]1
104	COc1c(Oc2ccccc2C)cccc1C(N)C(=O)O>>Cc1ccccc1Oc1cccc(C(N)C(=O)O)c1O	[#6:1]-[#8:2]-[c:3]1[c:4](-[#8:5]-[c:6]2[c:7][c:8][c:9][c:10][c:11]2-[#6:12])[c:13][c:14][c:15][c:16]1-[#6:17](-[#7:18])-[#6:19](-[#8:21])=[O:20]>>[#6:12]-[c:11]1[c:10][c:9][c:8][c:7][c:6]1-[#8:5]-[c:4]1[c:13][c:14][c:15][c:16](-[#6:17](-[#7:18])-[#6:19](-[#8:21])=[O:20])[c:3]1-[#8:2].[#6;v0:1]
105	N#CCCCCCNC(=O)NC(=O)C(C#N)=NO>>CON=C(C#N)C(=O)NC(=O)NCCCCCC#N	[#8:18]-[#7:17]=[#6:14]([C:15]#[N:16])-[#6:12](=[O:13])-[#7:11]-[#6:9](=[O:10])-[#7:8]-[#6:7]-[#6:6]-[#6:5]-[#6:4]-[#6:3][C:2]#[N:1].[#6;v0:19]>>[#6:19]-[#8:18]-[#7:17]=[#6:14]([C:15]#[N:16])-[#6:12](=[O:13])-[#7:11]-[#6:9](=[O:10])-[#7:8]-[#6:7]-[#6:6]-[#6:5]-[#6:4]-[#6:3][C:2]#[N:1]
106	CNC1CCCCC1.CC(C)C(Cl)OC(=O)Cl>>CC(C)C(Cl)OC(=O)N(C)C1CCCCC1	[#6:1]-[#6:2](-[#6:3])-[#6:4]([Cl:5])-[#8:6]-[#6:7]([Cl:9])=[O:8].[#6:10]-[#7:11]-[#6:12]-1-[#6:13]-[#6:14]-[#6:15]-[#6:16]-[#6:17]-1>>[#6:3]-[#6:2](-[#6:1])-[#6:4]([Cl:5])-[#8:6]-[#6:7](=[O:8])-[#7:11](-[#6:10])-[#6:12]-1-[#6:13]-[#6:14]-[#6:15]-[#6:16]-[#6:17]-1.[Cl:9]
107	CC1(C)CC(=O)C(c2c(Cl)cc([N+](=O)[O-])cc2Cl)C(=O)C1>>CC1(C)CC(=O)C(c2c(Cl)cc(N)cc2Cl)C(=O)C1	[#6:1][C:2]1([#6:3])[#6:4]-[#6:5](=[O:6])-[#6:7](-[#6:19](=[O:20])-[#6:21]1)-[c:8]1[c:9]([Cl:10])[c:11][c:12]([c:16][c:17]1[Cl:18])-[#7+:13](-[#8-:15])=[O:14]>>[#6:3][C:2]1([#6:1])[#6:4]-[#6:5](=[O:6])-[#6:7](-[#6:19](=[O:20])-[#6:21]1)-[c:8]1[c:9]([Cl:10])[c:11][c:12](-[#7:13])[c:16][c:17]1[Cl:18].[#8:14].[#8:15]
108	CC(Sc1nnnn1)C1=C(C(=O)O)N2C(=O)C(NC(=O)C(N)c3ccc(O)cc3)C2SC1.Cc1ccc(-c2ccc(C(=O)O)c(O)n2)cc1>>Cc1ccc(-c2ccc(C(=O)NC(C(=O)NC3C(=O)N4C(C(=O)O)=C(C(C)Sc5nnnn5)CSC34)c3ccc(O)cc3)c(O)n2)cc1	[#6:1]-[c:2]1[c:3][c:4][c:5]([c:16][c:17]1)-[c:6]1[c:7][c:8][c:9](-[#6:10](-[#8:12])=[O:11])[c:13](-[#8:14])[n:15]1.[#6:18]-[#6:19](-[#16:20]-[c:21]1[n:22][n:23][n:24][n:25]1)-[#6:26]-1=[#6:27](-[#7:31]-2-[#6:47](-[#16:48]-[#6:49]-1)-[#6:34](-[#7:35]-[#6:36](=[O:37])-[#6:38](-[#7:39])-[c:40]1[c:41][c:42][c:43](-[#8:44])[c:45][c:46]1)-[#6:32]-2=[O:33])-[#6:28](-[#8:30])=[O:29]>>[#8:12].[#6:18]-[#6…
109	O=CNc1ccccc1>>O=CNc1ccc(OS(=O)(=O)Cl)cc1	[O:1]=[#6:2]-[#7:3]-[c:4]1[c:5][c:6][c:7][c:8][c:9]1.[Cl:10].[#8:11].[#8:12].[#8:13].[#16:14]>>[Cl:10][S:14](=[O:12])(=[O:11])[#8:13]-[c:7]1[c:6][c:5][c:4](-[#7:3]-[#6:2]=[O:1])[c:9][c:8]1
110	COC1(NC(=O)CCCC(N)C(=O)O)C(=O)N2C(C(=O)O)=C(COC(C)=O)CSC21>>CCSCC1=C(C(=O)O)N2C(=O)C(NC(=O)CCCC(N)C(=O)O)(OC)C2SC1	[CH3:4][O:5][C:6]1([NH:7][C:8](=[O:9])[CH2:10][CH2:11][CH2:12][CH:13]([NH2:14])[C:15]([OH:17])=[O:16])[CH:33]2[S:32][CH2:31][C:25]([CH2:26][O:27][C:28]([CH3:29])=[O:30])=[C:21]([N:20]2[C:18]1=[O:19])[C:22]([OH:24])=[O:23].[CH3:3][CH2:2][SH:1]>>[CH3:3][CH2:2][S:1][CH2:26][C:25]1=[C:21]([N:20]2[CH:33]([S:32][CH2:31]1)[C:6]([NH:7][C:8](=[O:9])[CH2:10][CH2:11][CH2:12][CH:13]([NH2:14])[C:15]([OH:17])=…
111	COc1ccc(CN)c(OC)c1.O=C(Cl)CN1C(=O)c2ccccc2C1=O>>COC(=O)C1C(N2C(=O)c3ccccc3C2=O)C(=O)N1Cc1ccc(OC)cc1OC	[Cl:3][#6:2](=[O:1])-[#6:4]-[#7:5]-1-[#6:6](=[O:7])-[c:8]2[c:9][c:10][c:11][c:12][c:13]2-[#6:14]-1=[O:15].[#6:16]-[#8:17]-[c:18]1[c:19][c:20][c:21](-[#6:22]-[#7:23])[c:24](-[#8:25]-[#6:26])[c:27]1.[#6;v0:28].[#6;v0:29].[#6;v0:30].[#8:31].[#8:32]>>[#6:30]-[#8:32]-[#6:29](=[O:31])-[#6:28]-1-[#6:4](-[#7:5]-2-[#6:14](=[O:15])-[c:13]3[c:12][c:11][c:10][c:9][c:8]3-[#6:6]-2=[O:7])-[#6:2](=[O:1])-[#7:23]…
112	CC1OCCC(C#N)(c2ccccc2Cl)O1>>CC1OCCC(CN)(c2ccccc2Cl)O1	[#6:1]-[#6:2]-1-[#8:3]-[#6:4]-[#6:5][C:6]([#8:16]-1)([C:7]#[N:8])[c:9]1[c:10][c:11][c:12][c:13][c:14]1[Cl:15]>>[#6:1]-[#6:2]-1-[#8:3]-[#6:4]-[#6:5][C:6]([#6:7]-[#7:8])([#8:16]-1)[c:9]1[c:10][c:11][c:12][c:13][c:14]1[Cl:15]
113	CNCC(OC)OC.CC(C)c1cc(NC(=O)Oc2ccccc2)no1>>COC(CN(C)C(=O)Nc1cc(C(C)C)on1)OC	[CH3:9][CH:10]([CH3:11])[c:12]1[cH:13][c:14]([NH:15][C:16](=[O:17])[O:18][c:19]2[cH:20][cH:21][cH:22][cH:23][cH:24]2)[n:25][o:26]1.[CH3:1][NH:2][CH2:3][CH:4]([O:5][CH3:6])[O:7][CH3:8]>>[CH3:8][O:7][CH:4]([CH2:3][N:2]([CH3:1])[C:16](=[O:17])[NH:15][c:14]1[cH:13][c:12]([o:26][n:25]1)[CH:10]([CH3:9])[CH3:11])[O:5][CH3:6].[OH:18][c:19]1[cH:24][cH:23][cH:22][cH:21][cH:20]1
114	OCc1ccccc1.CC(O)C(=O)O>>CC(O)C(=O)OCc1ccccc1	[#6:1]-[#6:2](-[#8:3])-[#6:4](-[#8:6])=[O:5].[#8:7]-[#6:8]-[c:9]1[c:10][c:11][c:12][c:13][c:14]1>>[#8:6].[#6:1]-[#6:2](-[#8:3])-[#6:4](=[O:5])-[#8:7]-[#6:8]-[c:9]1[c:10][c:11][c:12][c:13][c:14]1
115	C#CCCCCN.CCSc1ncc(C(=O)O)s1>>C#CCCCCNC(=O)c1cnc(SCC)s1	[#6:1]-[#6:2]-[#16:3]-[c:4]1[n:5][c:6][c:7]([s:11]1)-[#6:8](-[#8:10])=[O:9].[#7:18]-[#6:17]-[#6:16]-[#6:15]-[#6:14][C:13]#[C:12]>>[#8:10].[#6:1]-[#6:2]-[#16:3]-[c:4]1[n:5][c:6][c:7]([s:11]1)-[#6:8](=[O:9])-[#7:18]-[#6:17]-[#6:16]-[#6:15]-[#6:14][C:13]#[C:12]
116	CCCCOC(=O)Nc1cccc(C(=O)C=CN(C)C)c1>>CCCCOC(=O)N(C)c1cccc(C(=O)C=CN(C)C)c1	[#6:1]-[#6:2]-[#6:3]-[#6:4]-[#8:5]-[#6:6](=[O:7])-[#7:8]-[c:9]1[c:10][c:11][c:12][c:13]([c:21]1)-[#6:14](=[O:15])-[#6:16]=[#6:17]-[#7:18](-[#6:19])-[#6:20].[#6;v0:22]>>[#6:1]-[#6:2]-[#6:3]-[#6:4]-[#8:5]-[#6:6](=[O:7])-[#7:8](-[#6:22])-[c:9]1[c:10][c:11][c:12][c:13]([c:21]1)-[#6:14](=[O:15])-[#6:16]=[#6:17]-[#7:18](-[#6:20])-[#6:19]
117	c1nc2ccccc2c1Sc1ccccc1>>O=S(c1cnc2ccccc21)c1ccccc1	[#16:10](-[c:9]1[c:1][n:2][c:3]2[c:4][c:5][c:6][c:7][c:8]12)-[c:11]1[c:12][c:13][c:14][c:15][c:16]1.[#8:17]>>[O:17]=[S:10]([c:9]1[c:1][n:2][c:3]2[c:4][c:5][c:6][c:7][c:8]12)[c:11]1[c:16][c:15][c:14][c:13][c:12]1
118	CCC(=O)OCC1OC(n2cnc(C(N)=O)c2N)C(OC(=O)CC)C1OC(=O)CC>>CCC(=O)OCC1OC(n2cnc(C#N)c2N)C(OC(=O)CC)C1OC(=O)CC	[#6:1]-[#6:2]-[#6:3](=[O:4])-[#8:5]-[#6:6]-[#6:7]-1-[#8:8]-[#6:9](-[#6:19](-[#8:20]-[#6:21](=[O:22])-[#6:23]-[#6:24])-[#6:25]-1-[#8:26]-[#6:27](=[O:28])-[#6:29]-[#6:30])-[n:10]1[c:11][n:12][c:13](-[#6:14](-[#7:15])=[O:16])[c:17]1-[#7:18]>>[#8:16].[#6:1]-[#6:2]-[#6:3](=[O:4])-[#8:5]-[#6:6]-[#6:7]-1-[#8:8]-[#6:9](-[#6:19](-[#8:20]-[#6:21](=[O:22])-[#6:23]-[#6:24])-[#6:25]-1-[#8:26]-[#6:27](=[O:28])…
119	O=c1n(CCCCCl)nc2n1-c1ccccc1OC2.c1ccc(N2CCNCC2)cc1>>O=c1n(CCCCN2CCN(c3ccccc3)CC2)nc2n1-c1ccccc1OC2	[#6:7]-1-[#6:6]-[#7:5](-[#6:10]-[#6:9]-[#7:8]-1)-[c:4]1[c:3][c:2][c:1][c:12][c:11]1.[Cl:20][#6:19]-[#6:18]-[#6:17]-[#6:16]-[n:15]1[n:21][c:22]2-[#6:31]-[#8:30]-[c:29]3[c:28][c:27][c:26][c:25][c:24]3-[n:23]2[c:14]1=[O:13]>>[O:13]=[c:14]1[n:15](-[#6:16]-[#6:17]-[#6:18]-[#6:19]-[#7:8]-2-[#6:9]-[#6:10]-[#7:5](-[#6:6]-[#6:7]-2)-[c:4]2[c:11][c:12][c:1][c:2][c:3]2)[n:21][c:22]2-[#6:31]-[#8:30]-[c:29]3[c…
120	c1ccc(N2CCNCC2)cc1.COc1ccc2c(c1)OC(C)(C(=O)OCCCCl)C(O)CC2>>COc1ccc2c(c1)OC(C)(C(=O)OCCCN1CCN(c3ccccc3)CC1)C(O)CC2	[#6:1]-[#8:2]-[c:3]1[c:4][c:5][c:6]2-[#6:22]-[#6:21]-[#6:19](-[#8:20])[C:10]([#6:11])([#8:9]-[c:7]2[c:8]1)[#6:12](=[O:13])-[#8:14]-[#6:15]-[#6:16]-[#6:17][Cl:18].[#6:29]-1-[#6:28]-[#7:27](-[#6:32]-[#6:31]-[#7:30]-1)-[c:26]1[c:25][c:24][c:23][c:34][c:33]1>>[#6:1]-[#8:2]-[c:3]1[c:4][c:5][c:6]2-[#6:22]-[#6:21]-[#6:19](-[#8:20])[C:10]([#6:11])([#8:9]-[c:7]2[c:8]1)[#6:12](=[O:13])-[#8:14]-[#6:15]-[#6:…
121	COC(=O)C(N)=C1CN=C(c2ccccc2Cl)c2cc(Cl)ccc2N1>>COC(=O)c1nc(C)n2c1CN=C(c1ccccc1Cl)c1cc(Cl)ccc1-2	[#6:1]-[#8:2]-[#6:3](=[O:4])-[#6:5](-[#7:6])=[#6:7]-1-[#6:8]-[#7:9]=[#6:10](-[c:11]2[c:12][c:13][c:14][c:15][c:16]2[Cl:17])-[c:18]2[c:19][c:20]([Cl:21])[c:22][c:23][c:24]2-[#7:25]-1.[#6;v0:26].[#6;v0:27]>>[#6:1]-[#8:2]-[#6:3](=[O:4])-[c:5]1[n:6][c:27](-[#6:26])[n:25]-2[c:7]1-[#6:8]-[#7:9]=[#6:10](-[c:11]1[c:12][c:13][c:14][c:15][c:16]1[Cl:17])-[c:18]1[c:19][c:20]([Cl:21])[c:22][c:23][c:24]-21
122	CC(CSc1ccc(Cl)cc1)NC(=O)OCc1ccccc1>>CC(CSc1ccc(Cl)cc1)N(C)C(=O)OCc1ccccc1	[#6:1]-[#6:2](-[#6:3]-[#16:4]-[c:5]1[c:6][c:7][c:8]([Cl:9])[c:10][c:11]1)-[#7:12]-[#6:13](=[O:14])-[#8:15]-[#6:16]-[c:17]1[c:18][c:19][c:20][c:21][c:22]1.[#6;v0:23]>>[#6:1]-[#6:2](-[#6:3]-[#16:4]-[c:5]1[c:11][c:10][c:8]([Cl:9])[c:7][c:6]1)-[#7:12](-[#6:23])-[#6:13](=[O:14])-[#8:15]-[#6:16]-[c:17]1[c:22][c:21][c:20][c:19][c:18]1
123	NC1C(=O)N2C(C(=O)OCc3ccc([N+](=O)[O-])cc3)=CCSC12.C=C1CC(=O)O1>>O=C(CBr)CC(=O)NC1C(=O)N2C(C(=O)OCc3ccc([N+](=O)[O-])cc3)=CCSC12	[#6:1]=[#6:2]-1-[#6:3]-[#6:4](=[O:5])-[#8:6]-1.[#7:7]-[#6:8]-1-[#6:29]-2-[#16:28]-[#6:27]-[#6:26]=[#6:12](-[#7:11]-2-[#6:9]-1=[O:10])-[#6:13](=[O:14])-[#8:15]-[#6:16]-[c:17]1[c:18][c:19][c:20]([c:24][c:25]1)-[#7+:21](-[#8-:23])=[O:22].[Br:30]>>[#8-:23]-[#7+:21](=[O:22])-[c:20]1[c:19][c:18][c:17](-[#6:16]-[#8:15]-[#6:13](=[O:14])-[#6:12]-2=[#6:26]-[#6:27]-[#16:28]-[#6:29]-3-[#6:8](-[#7:7]-[#6:4](=…
124	Cc1cc([N+](=O)[O-])c(C)cc1O>>Cc1cc([N+](=O)[O-])c(C)c(Br)c1O	[#6:1]-[c:2]1[c:3][c:4]([c:8](-[#6:9])[c:10][c:11]1-[#8:12])-[#7+:5](-[#8-:7])=[O:6].[Br:13]>>[#6:1]-[c:2]1[c:3][c:4]([c:8](-[#6:9])[c:10]([Br:13])[c:11]1-[#8:12])-[#7+:5](-[#8-:7])=[O:6]
125	O=C1Cc2ccccc2Oc2cc(F)ccc21>>O=c1c2ccc(F)cc2oc2ccccc2c1=NO	[F:14][c:13]1[c:15][c:16][c:17]-2[c:11](-[#8:10]-[c:9]3[c:8][c:7][c:6][c:5][c:4]3-[#6:3]-[#6:2]-2=[O:1])[c:12]1.[#7;v0:18].[#8:19]>>[#8:19]\[#7:18]=[c:3]1\[c:4]2[c:5][c:6][c:7][c:8][c:9]2[o:10][c:11]2[c:12][c:13]([F:14])[c:15][c:16][c:17]2[c:2]1=[O:1]
126	CC(C)(C)C(=O)C(=CC1CCCCC1)n1cncn1>>CC(C)(C)C(O)C(=CC1CCCCC1)n1cncn1	[#6:1][C:2]([#6:3])([#6:4])[#6:5](=[O:6])-[#6:7](=[#6:8]-[#6:9]-1-[#6:10]-[#6:11]-[#6:12]-[#6:13]-[#6:14]-1)-[n:15]1[c:16][n:17][c:18][n:19]1>>[#6:4][C:2]([#6:3])([#6:1])[#6:5](-[#8:6])-[#6:7](=[#6:8]-[#6:9]-1-[#6:10]-[#6:11]-[#6:12]-[#6:13]-[#6:14]-1)-[n:15]1[c:16][n:17][c:18][n:19]1
127	Sc1nc2ccccc2s1.NC1CCCCC1>>c1ccc2sc(SNC3CCCCC3)nc2c1	[#7:1]-[#6:2]-1-[#6:3]-[#6:4]-[#6:5]-[#6:6]-[#6:7]-1.[#16:8]-[c:9]1[n:10][c:11]2[c:12][c:13][c:14][c:15][c:16]2[s:17]1>>[#6:5]-1-[#6:4]-[#6:3]-[#6:2](-[#6:7]-[#6:6]-1)-[#7:1]-[#16:8]-[c:9]1[n:10][c:11]2[c:12][c:13][c:14][c:15][c:16]2[s:17]1
128	c1ccc(CCN2CCCCC2)cc1>>C1=CCC(CCN2CCCCC2)=CC1	[#6:6](-[#6:5]-[c:4]1[c:3][c:2][c:1][c:14][c:13]1)-[#7:7]-1-[#6:8]-[#6:9]-[#6:10]-[#6:11]-[#6:12]-1>>[#6:6](-[#6:5]-[#6:4]-1=[#6:13]-[#6:14]-[#6:1]=[#6:2]-[#6:3]-1)-[#7:7]-1-[#6:8]-[#6:9]-[#6:10]-[#6:11]-[#6:12]-1
129	Cl.Cl.Cl.N=C(N)C(=N)NCCSCc1csc(CN2CCCCC2)c1>>Nc1nsnc1NCCSCc1csc(CN2CCCCC2)c1	[#7:3]-[#6:2](=[#7:1])-[#6:4](=[#7:5])-[#7:6]-[#6:7]-[#6:8]-[#16:9]-[#6:10]-[c:11]1[c:12][s:13][c:14](-[#6:15]-[#7:16]-2-[#6:17]-[#6:18]-[#6:19]-[#6:20]-[#6:21]-2)[c:22]1.[Cl:23].[Cl:24].[Cl:25].[#16:26]>>[#7:3]-[c:2]1[n:1][s:26][n:5][c:4]1-[#7:6]-[#6:7]-[#6:8]-[#16:9]-[#6:10]-[c:11]1[c:12][s:13][c:14](-[#6:15]-[#7:16]-2-[#6:17]-[#6:18]-[#6:19]-[#6:20]-[#6:21]-2)[c:22]1.[Cl:24].[Cl:23].[Cl:25]
130	CCCNc1c2ccccc2nc2c1C(=O)CCC2>>CCCNc1c2ccccc2nc2c1C(O)CCC2	[#6:1]-[#6:2]-[#6:3]-[#7:4]-[c:5]1[c:14]2-[#6:15](=[O:16])-[#6:17]-[#6:18]-[#6:19]-[c:13]2[n:12][c:11]2[c:10][c:9][c:8][c:7][c:6]12>>[#6:1]-[#6:2]-[#6:3]-[#7:4]-[c:5]1[c:14]2-[#6:15](-[#8:16])-[#6:17]-[#6:18]-[#6:19]-[c:13]2[n:12][c:11]2[c:10][c:9][c:8][c:7][c:6]12
131	COC(=O)C(=C(C)C)N1C(=O)C(C(C)OC(=O)OCC(Cl)(Cl)Cl)C1Cl>>COC(=O)C1N2C(=O)C(C(C)OC(=O)OCC(Cl)(Cl)Cl)C2SC1(C)C	[#6:1]-[#8:2]-[#6:3](=[O:4])-[#6:5](-[#7:9]-1-[#6:24]([Cl:25])-[#6:12](-[#6:13](-[#6:14])-[#8:15]-[#6:16](=[O:17])-[#8:18]-[#6:19][C:20]([Cl:21])([Cl:22])[Cl:23])-[#6:10]-1=[O:11])=[#6:6](-[#6:7])-[#6:8].[#16:26]>>[#6:1]-[#8:2]-[#6:3](=[O:4])-[#6:5]1-[#7:9]-2-[#6:24](-[#16:26][C:6]1([#6:8])[#6:7])-[#6:12](-[#6:13](-[#6:14])-[#8:15]-[#6:16](=[O:17])-[#8:18]-[#6:19][C:20]([Cl:22])([Cl:21])[Cl:23])-…
132	O=C1CCCCC1.CCCCCCC#N>>CCCCCC(C#N)=C1CCCCC1	[#6:1]-[#6:2]-[#6:3]-[#6:4]-[#6:5]-[#6:6][C:7]#[N:8].[O:9]=[#6:10]-1-[#6:11]-[#6:12]-[#6:13]-[#6:14]-[#6:15]-1>>[#8:9].[#6:1]-[#6:2]-[#6:3]-[#6:4]-[#6:5]\[#6:6]([C:7]#[N:8])=[#6:10]-1\[#6:15]-[#6:14]-[#6:13]-[#6:12]-[#6:11]-1
133	COC(=O)C(Cc1ccccc1)NC=O>>COC(=O)C(Cc1ccc([N+](=O)[O-])cc1)NC=O	[#6:1]-[#8:2]-[#6:3](=[O:4])-[#6:5](-[#6:6]-[c:7]1[c:8][c:9][c:10][c:11][c:12]1)-[#7:13]-[#6:14]=[O:15].[#7;v0:16].[#8:17].[#8:18]>>[#6:1]-[#8:2]-[#6:3](=[O:4])-[#6:5](-[#6:6]-[c:7]1[c:8][c:9][c:10]([c:11][c:12]1)-[#7+:16](-[#8-:17])=[O:18])-[#7:13]-[#6:14]=[O:15]
134	O=NN1CCCC1C(=O)O>>NN1CCCC1C(=O)O	[#8:10]-[#6:8](=[O:9])-[#6:7]-1-[#6:6]-[#6:5]-[#6:4]-[#7:3]-1-[#7:2]=[O:1]>>[#7:2]-[#7:3]-1-[#6:4]-[#6:5]-[#6:6]-[#6:7]-1-[#6:8](-[#8:10])=[O:9].[#8:1]
135	CC1(C)OCC(CC=CCCCC(=O)O)C(c2ccccc2)O1>>CC1(C)OCC(CC=CCCCC(=O)NS(C)(=O)=O)C(c2ccccc2)O1	[CH3:6][C:7]1([CH3:8])[O:9][CH2:10][CH:11]([CH2:12][CH:13]=[CH:14][CH2:15][CH2:16][CH2:17][C:18]([OH:20])=[O:19])[CH:21]([O:28]1)[c:22]1[cH:23][cH:24][cH:25][cH:26][cH:27]1.[CH3:5][S:2]([NH2:1])(=[O:3])=[O:4]>>[CH3:6][C:7]1([CH3:8])[O:9][CH2:10][CH:11]([CH2:12][CH:13]=[CH:14][CH2:15][CH2:16][CH2:17][C:18](=[O:19])[NH:1][S:2]([CH3:5])(=[O:4])=[O:3])[CH:21]([O:28]1)[c:22]1[cH:23][cH:24][cH:25][cH:2…
136	CCOC(=O)CC1(C(C)C)SCCS1>>CCOC(=O)C1=C(C(C)C)SCCS1	[#6:1]-[#6:2]-[#8:3]-[#6:4](=[O:5])-[#6:6][C:7]1([#16:11]-[#6:12]-[#6:13]-[#16:14]1)[#6:8](-[#6:9])-[#6:10]>>[#6:1]-[#6:2]-[#8:3]-[#6:4](=[O:5])-[#6:6]-1=[#6:7](-[#16:11]-[#6:12]-[#6:13]-[#16:14]-1)-[#6:8](-[#6:9])-[#6:10]
137	Nc1c(Br)c(Cl)c(F)cc1[N+](=O)[O-]>>O=[N+]([O-])c1cc(F)c(Cl)c(Br)c1Cl	[#7:1]-[c:2]1[c:3]([Br:4])[c:5]([Cl:6])[c:7]([F:8])[c:9][c:10]1-[#7+:11](-[#8-:13])=[O:12].[Cl:14]>>[#8-:13]-[#7+:11](=[O:12])-[c:10]1[c:9][c:7]([F:8])[c:5]([Cl:6])[c:3]([Br:4])[c:2]1[Cl:14].[#7;v0:1]
138	CC1(c2ccc([N+](=O)[O-])c(Cl)c2)OCCO1.[K+].[O-]c1c(Cl)cccc1Cl>>CC1(c2ccc([N+](=O)[O-])c(Oc3c(Cl)cccc3Cl)c2)OCCO1	[#8-:1]-[c:2]1[c:3]([Cl:4])[c:5][c:6][c:7][c:8]1[Cl:9].[K+:10].[#6:11][C:12]1([#8:23]-[#6:24]-[#6:25]-[#8:26]1)[c:13]1[c:14][c:15][c:16]([c:20]([Cl:21])[c:22]1)-[#7+:17](-[#8-:19])=[O:18]>>[#6:11][C:12]1([#8:23]-[#6:24]-[#6:25]-[#8:26]1)[c:13]1[c:14][c:15][c:16]([c:20](-[#8:1]-[c:2]2[c:3]([Cl:4])[c:5][c:6][c:7][c:8]2[Cl:9])[c:22]1)-[#7+:17](-[#8-:19])=[O:18].[Cl:21].[K:10]
139	CC(C#N)c1ccc(O)c(N)c1.O=C(O)C(O)c1ccccc1>>CC(C#N)c1ccc2oc(C(O)c3ccccc3)nc2c1	[#6:1]-[#6:2]([C:3]#[N:4])-[c:5]1[c:6][c:7][c:8](-[#8:9])[c:10](-[#7:11])[c:12]1.[#8:17]-[#6:16](-[#6:14](-[#8:15])=[O:13])-[c:18]1[c:19][c:20][c:21][c:22][c:23]1>>[#6:1]-[#6:2]([C:3]#[N:4])-[c:5]1[c:6][c:7][c:8]2[o:9][c:14]([n:11][c:10]2[c:12]1)-[#6:16](-[#8:17])-[c:18]1[c:19][c:20][c:21][c:22][c:23]1
140	Nc1ns(=O)nc1NCCCOc1cccc(CN2CCCCC2)c1>>Cl.Cl.Cl.N=C(N)C(=N)NCCCOc1cccc(CN2CCCCC2)c1	[#7:1]-[c:2]1[n:3][s:4](=[O:5])[n:6][c:7]1-[#7:8]-[#6:9]-[#6:10]-[#6:11]-[#8:12]-[c:13]1[c:14][c:15][c:16][c:17](-[#6:18]-[#7:19]-2-[#6:20]-[#6:21]-[#6:22]-[#6:23]-[#6:24]-2)[c:25]1.[Cl:26].[Cl:27].[Cl:28]>>[#7:1]-[#6:2](=[#7:3])-[#6:7](=[#7:6])-[#7:8]-[#6:9]-[#6:10]-[#6:11]-[#8:12]-[c:13]1[c:14][c:15][c:16][c:17](-[#6:18]-[#7:19]-2-[#6:24]-[#6:23]-[#6:22]-[#6:21]-[#6:20]-2)[c:25]1.[Cl:27].[Cl:26…
141	O=C(O)C(=O)c1cccc(O)c1>>O=C(O)C(=NO)c1cccc(O)c1	[#8:3]-[#6:2](=[O:1])-[#6:4](=[O:5])-[c:6]1[c:7][c:8][c:9][c:10](-[#8:11])[c:12]1>>[#8:14]-[#7:13]=[#6:4](-[#6:2](-[#8:3])=[O:1])-[c:6]1[c:7][c:8][c:9][c:10](-[#8:11])[c:12]1
142	O=C(O)c1cnc(Sc2ccccc2)c1>>OCc1cnc(Sc2ccccc2)c1	[#8:3]-[#6:2](=[O:1])-[c:4]1[c:5][n:6][c:7](-[#16:8]-[c:9]2[c:10][c:11][c:12][c:13][c:14]2)[c:15]1>>[#8:3]-[#6:2]-[c:4]1[c:5][n:6][c:7](-[#16:8]-[c:9]2[c:14][c:13][c:12][c:11][c:10]2)[c:15]1.[#8:1]
143	OC1CCNC1.CC1COc2c(F)c(F)cc3c(=O)c(C(=O)O)cn1c32>>CC1COc2c(N3CCC(O)C3)c(F)cc3c(=O)c(C(=O)O)cn1c32	[#6:1]-[#6:2]-1-[#6:3]-[#8:4]-[c:5]2[c:6]([F:7])[c:8]([F:9])[c:10][c:11]3[c:20]2[n:19]-1[c:18][c:14](-[#6:15](-[#8:17])=[O:16])[c:12]3=[O:13].[#8:21]-[#6:22]-1-[#6:23]-[#6:24]-[#7:25]-[#6:26]-1>>[#6:1]-[#6:2]-1-[#6:3]-[#8:4]-[c:5]2[c:6](-[#7:25]-3-[#6:24]-[#6:23]-[#6:22](-[#8:21])-[#6:26]-3)[c:8]([F:9])[c:10][c:11]3[c:20]2[n:19]-1[c:18][c:14](-[#6:15](-[#8:17])=[O:16])[c:12]3=[O:13].[F:7]
144	COC1CC2C3CCC(C(C)CC=CC(C)(C)O)C3(C)CCC2C2(C)CCC3CC312>>COC1CC2C3CCC(C(C)CCC(O)C(C)(C)O)C3(C)CCC2C2(C)CCC3CC312	[#8:1].[#6:2]-[#8:3]-[#6:4]1-[#6:5]-[#6:6]-2-[#6:7]3-[#6:8]-[#6:9]-[#6:10](-[#6:11](-[#6:12])-[#6:13]-[#6:14]=[#6:15][C:16]([#6:17])([#6:18])[#8:19])[C:20]3([#6:21])[#6:22]-[#6:23]-[#6:24]-2[C:25]2([#6:26])[#6:27]-[#6:28]-[#6:29]3-[#6:30][C:31]123>>[#6:2]-[#8:3]-[#6:4]1-[#6:5]-[#6:6]-2-[#6:7]3-[#6:8]-[#6:9]-[#6:10](-[#6:11](-[#6:12])-[#6:13]-[#6:14]-[#6:15](-[#8:1])[C:16]([#6:18])([#6:17])[#8:19]…
145	Cl.Cl.CN1CCc2c(N)ccc(Sc3ccccc3)c2CC1>>CN1CCc2c(Cl)ccc(Sc3ccccc3)c2CC1	[#6:1]-[#7:2]-1-[#6:3]-[#6:4]-[c:5]2[c:6](-[#7:7])[c:8][c:9][c:10](-[#16:11]-[c:12]3[c:13][c:14][c:15][c:16][c:17]3)[c:18]2-[#6:19]-[#6:20]-1.[Cl:21].[Cl:22]>>[#6:1]-[#7:2]-1-[#6:3]-[#6:4]-[c:5]2[c:6]([Cl:22])[c:8][c:9][c:10](-[#16:11]-[c:12]3[c:17][c:16][c:15][c:14][c:13]3)[c:18]2-[#6:19]-[#6:20]-1.[Cl:21].[#7;v0:7]
146	CC1CCCC(O)(c2cccc(Cl)c2)C1>>Cc1cccc(-c2cccc(Cl)c2)c1	[#6:1]-[#6:2]-1-[#6:3]-[#6:4]-[#6:5][C:6]([#8:7])([#6:15]-1)[c:8]1[c:9][c:10][c:11][c:12]([Cl:13])[c:14]1>>[#6:1]-[c:2]1[c:3][c:4][c:5][c:6]([c:15]1)-[c:8]1[c:9][c:10][c:11][c:12]([Cl:13])[c:14]1.[#8:7]
147	COc1ccc(OC)c(SC(CC(=O)O)CC(=O)O)c1>>COc1ccc(OC)c2c1SC(CC(=O)O)CC2=O	[#6:1]-[#8:2]-[c:3]1[c:4][c:5][c:6](-[#8:7]-[#6:8])[c:9](-[#16:10]-[#6:11](-[#6:12]-[#6:13](-[#8:15])=[O:14])-[#6:16]-[#6:17](-[#8:19])=[O:18])[c:20]1>>[#6:8]-[#8:7]-[c:6]1[c:5][c:4][c:3](-[#8:2]-[#6:1])[c:20]2-[#6:13](=[O:14])-[#6:12]-[#6:11](-[#6:16]-[#6:17](-[#8:19])=[O:18])-[#16:10]-[c:9]12.[#8:15]
148	NCc1cnc2ccccc12.COC(=N)C(Cl)(Cl)Cl>>N=C(NCc1cnc2ccccc12)C(Cl)(Cl)Cl	[#6:1]-[#8:2]-[#6:3](=[#7:4])[C:5]([Cl:6])([Cl:7])[Cl:8].[#7:9]-[#6:10]-[c:11]1[c:12][n:13][c:14]2[c:15][c:16][c:17][c:18][c:19]12>>[Cl:7][C:5]([Cl:6])([Cl:8])[#6:3](=[#7:4])-[#7:9]-[#6:10]-[c:11]1[c:12][n:13][c:14]2[c:15][c:16][c:17][c:18][c:19]12.[#6;v0:1].[#8:2]
149	CCCCCCC(NC1CC(C)(C)N(C)C(C)(C)C1)P(=O)(OCC)OCC>>CCCCCCC(NC1CC(C)(C)N(C)C(C)(C)C1)P(=O)(O)OCC	[#6:1]-[#6:2]-[#6:3]-[#6:4]-[#6:5]-[#6:6]-[#6:7](-[#7:8]-[#6:9]-1-[#6:10][C:11]([#6:12])([#6:13])[#7:14](-[#6:15])[C:16]([#6:17])([#6:18])[#6:19]-1)[P:20](=[O:21])([#8:22]-[#6:23]-[#6:24])[#8:25]-[#6:26]-[#6:27]>>[#6:1]-[#6:2]-[#6:3]-[#6:4]-[#6:5]-[#6:6]-[#6:7](-[#7:8]-[#6:9]-1-[#6:10][C:11]([#6:12])([#6:13])[#7:14](-[#6:15])[C:16]([#6:17])([#6:18])[#6:19]-1)[P:20]([#8:28])(=[O:21])[#8:25]-[#6:26…
150	O=C1N(c2ccccc2)CCN1C1CCN(CC(O)COc2nccnc2Cl)CC1>>COc1nccnc1OCC(O)CN1CCC(N2CCN(c3ccccc3)C2=O)CC1	[#8:19]-[#6:18](-[#6:20]-[#8:21]-[c:22]1[n:23][c:24][c:25][n:26][c:27]1[Cl:28])-[#6:17]-[#7:16]-1-[#6:15]-[#6:14]-[#6:13](-[#6:30]-[#6:29]-1)-[#7:12]-1-[#6:11]-[#6:10]-[#7:3](-[#6:2]-1=[O:1])-[c:4]1[c:5][c:6][c:7][c:8][c:9]1.[#6;v0:31].[#8:32]>>[#6:31]-[#8:32]-[c:27]1[n:26][c:25][c:24][n:23][c:22]1-[#8:21]-[#6:20]-[#6:18](-[#8:19])-[#6:17]-[#7:16]-1-[#6:29]-[#6:30]-[#6:13](-[#6:14]-[#6:15]-1)-[#7…
151	CCOC(=O)C(=NOC)C(=O)CBr>>CCOC(=O)C(=NOC)c1coc(N)n1	[#6:1]-[#6:2]-[#8:3]-[#6:4](=[O:5])-[#6:6](=[#7:7]-[#8:8]-[#6:9])-[#6:10](=[O:11])-[#6:12][Br:13]>>[#6:1]-[#6:2]-[#8:3]-[#6:4](=[O:5])-[#6:6](=[#7:7]-[#8:8]-[#6:9])-[c:10]1[c:12][o:14][c:15](-[#7:16])[n:17]1
152	CC(=O)NCC1CN=C(c2ccccc2F)c2cc(Cl)ccc2N1C(C)=O>>CC1=NCC2CN=C(c3ccccc3F)c3cc(Cl)ccc3N12	[#6:1]-[#6:2](=[O:3])-[#7:4]-[#6:5]-[#6:6]-1-[#6:7]-[#7:8]=[#6:9](-[c:10]2[c:11][c:12][c:13][c:14][c:15]2[F:16])-[c:17]2[c:18][c:19]([Cl:20])[c:21][c:22][c:23]2-[#7:24]-1-[#6:25](-[#6:26])=[O:27]>>[#6:26]-[#6:25]-1=[#7:4]-[#6:5]-[#6:6]-2-[#6:7]-[#7:8]=[#6:9](-[c:10]3[c:11][c:12][c:13][c:14][c:15]3[F:16])-[c:17]3[c:18][c:19]([Cl:20])[c:21][c:22][c:23]3-[#7:24]-1-2.[#6;v0:1].[#6;v0:2].[#8:27].[#8:3]
153	CN(N=O)C1=Nc2ccsc2C(c2ccccc2)=NC1>>O=[N+]([O-])C=C1CN=C(c2ccccc2)c2sccc2N1	[#6:1]-[#7:2](-[#7:3]=[O:4])-[#6:5]-1=[#7:6]-[c:7]2[c:8][c:9][s:10][c:11]2-[#6:12](=[#7:19]-[#6:20]-1)-[c:13]1[c:14][c:15][c:16][c:17][c:18]1>>[#8-:23]-[#7+:22](=[O:24])-[#6:21]=[#6:5]-1-[#6:20]-[#7:19]=[#6:12](-[c:11]2[s:10][c:9][c:8][c:7]2-[#7:6]-1)-[c:13]1[c:14][c:15][c:16][c:17][c:18]1
154	Cc1nc(C=O)c2n1-c1ccc(Cl)cc1C(c1ccccc1Cl)=NC2>>Cc1nc(C(C)O)c2n1-c1ccc(Cl)cc1C(c1ccccc1Cl)=NC2	[#6:1]-[c:2]1[n:3][c:4](-[#6:5]=[O:6])[c:7]2-[#6:25]-[#7:24]=[#6:16](-[c:17]3[c:18][c:19][c:20][c:21][c:22]3[Cl:23])-[c:15]3[c:14][c:12]([Cl:13])[c:11][c:10][c:9]3-[n:8]12.[#6;v0:26]>>[#6:26]-[#6:5](-[#8:6])-[c:4]1[n:3][c:2](-[#6:1])[n:8]-2[c:7]1-[#6:25]-[#7:24]=[#6:16](-[c:17]1[c:18][c:19][c:20][c:21][c:22]1[Cl:23])-[c:15]1[c:14][c:12]([Cl:13])[c:11][c:10][c:9]-21
155	COC(=O)c1nc(C)n2c1CN=C(c1ccccc1)c1cc(Cl)ccc1-2>>COC(=O)c1nc(C)n2c1CNC(c1ccccc1)c1cc(Cl)ccc1-2	[#6:1]-[#8:2]-[#6:3](=[O:4])-[c:5]1[n:6][c:7](-[#6:8])[n:9]-2[c:10]1-[#6:11]-[#7:12]=[#6:13](-[c:14]1[c:15][c:16][c:17][c:18][c:19]1)-[c:20]1[c:21][c:22]([Cl:23])[c:24][c:25][c:26]-21>>[#6:1]-[#8:2]-[#6:3](=[O:4])-[c:5]1[n:6][c:7](-[#6:8])[n:9]-2[c:10]1-[#6:11]-[#7:12]-[#6:13](-[c:14]1[c:15][c:16][c:17][c:18][c:19]1)-[c:20]1[c:21][c:22]([Cl:23])[c:24][c:25][c:26]-21
156	O=C1OC(=O)c2ccccc21>>COC(=O)c1ccccc1C(=O)O	[O:1]=[#6:2]-1-[#8:3]-[#6:4](=[O:5])-[c:6]2[c:7][c:8][c:9][c:10][c:11]-12.[#6;v0:12].[#8:13]>>[#6:12]-[#8:13]-[#6:2](=[O:1])-[c:11]1[c:10][c:9][c:8][c:7][c:6]1-[#6:4](-[#8:3])=[O:5]
157	CC(CCCc1ccccc1)c1cc2[nH]c(=O)c3c(c2cc1O)CCCC3>>CC(CCCc1ccccc1)c1cc2c(cc1O)C1=C(CCCC1)CN2	[#6:1]-[#6:2](-[#6:3]-[#6:4]-[#6:5]-[c:6]1[c:7][c:8][c:9][c:10][c:11]1)-[c:12]1[c:13][c:14]2[n:15][c:16](=[O:17])[c:18]3-[#6:27]-[#6:26]-[#6:25]-[#6:24]-[c:19]3[c:20]2[c:21][c:22]1-[#8:23]>>[#6:1]-[#6:2](-[#6:3]-[#6:4]-[#6:5]-[c:6]1[c:11][c:10][c:9][c:8][c:7]1)-[c:12]1[c:13][c:14]2-[#7:15]-[#6:16]-[#6:18]-3=[#6:19](-[#6:24]-[#6:25]-[#6:26]-[#6:27]-3)-[c:20]2[c:21][c:22]1-[#8:23].[#8:17]
158	CCCC1CCC(C2CCC(c3ccc(Br)cc3)CC2)CC1>>CCCC1CCC(C2CCC(c3ccc(C#N)cc3)CC2)CC1	[#6:1]-[#6:2]-[#6:3]-[#6:4]-1-[#6:5]-[#6:6]-[#6:7](-[#6:21]-[#6:22]-1)-[#6:8]-1-[#6:9]-[#6:10]-[#6:11](-[#6:19]-[#6:20]-1)-[c:12]1[c:13][c:14][c:15]([Br:16])[c:17][c:18]1.[#6;v0:23].[#7;v0:24]>>[#6:1]-[#6:2]-[#6:3]-[#6:4]-1-[#6:22]-[#6:21]-[#6:7](-[#6:6]-[#6:5]-1)-[#6:8]-1-[#6:20]-[#6:19]-[#6:11](-[#6:10]-[#6:9]-1)-[c:12]1[c:18][c:17][c:15]([c:14][c:13]1)[C:23]#[N:24].[Br:16]
159	COP(=O)(NC(C(=O)NC1C(=O)N2C(C(=O)O)=C(C)CSC12)c1ccccc1)OC>>CC1=C(C(=O)O)N2C(=O)C(NC(=O)C(N)c3ccccc3)C2SC1	[#6:1]-[#8:2][P:3](=[O:4])([#7:5]-[#6:6](-[#6:7](=[O:8])-[#7:9]-[#6:10]-1-[#6:22]-2-[#16:21]-[#6:20]-[#6:18](-[#6:19])=[#6:14](-[#7:13]-2-[#6:11]-1=[O:12])-[#6:15](-[#8:17])=[O:16])-[c:23]1[c:24][c:25][c:26][c:27][c:28]1)[#8:29]-[#6:30]>>[#6:19]-[#6:18]-1=[#6:14](-[#7:13]-2-[#6:22](-[#16:21]-[#6:20]-1)-[#6:10](-[#7:9]-[#6:7](=[O:8])-[#6:6](-[#7:5])-[c:23]1[c:24][c:25][c:26][c:27][c:28]1)-[#6:11]-…
160	CN(C)S(=O)(=O)CSc1ccccc1>>CN(C)S(=O)(=O)CS(=O)(=O)c1ccccc1	[#6:1]-[#7:2](-[#6:3])[S:4](=[O:5])(=[O:6])[#6:7]-[#16:8]-[c:9]1[c:10][c:11][c:12][c:13][c:14]1.[#8:15].[#8:16]>>[#6:1]-[#7:2](-[#6:3])[S:4](=[O:6])(=[O:5])[#6:7][S:8](=[O:15])(=[O:16])[c:9]1[c:10][c:11][c:12][c:13][c:14]1
161	CCCCC(CC=CI)O[Si](C)(C)C>>CCCCC(O)CC=CI	[#6:1]-[#6:2]-[#6:3]-[#6:4]-[#6:5](-[#6:6]-[#6:7]=[#6:8][I:9])-[#8:10][Si:11]([#6:12])([#6:13])[#6:14]>>[#6:1]-[#6:2]-[#6:3]-[#6:4]-[#6:5](-[#8:10])-[#6:6]-[#6:7]=[#6:8][I:9].[#6;v0:13].[#6;v0:12].[#6;v0:14].[#14;v0:11]
162	CCOC(=O)C=Cc1ccc(NCCCCCCCCCCCCCC[Si](C)(C)C)cc1>>C[Si](C)(C)CCCCCCCCCCCCCCNc1ccc(C=CC(=O)O)cc1	[#6:1]-[#6:2]-[#8:3]-[#6:4](=[O:5])-[#6:6]=[#6:7]-[c:8]1[c:9][c:10][c:11](-[#7:12]-[#6:13]-[#6:14]-[#6:15]-[#6:16]-[#6:17]-[#6:18]-[#6:19]-[#6:20]-[#6:21]-[#6:22]-[#6:23]-[#6:24]-[#6:25]-[#6:26][Si:27]([#6:28])([#6:29])[#6:30])[c:31][c:32]1>>[#6:28][Si:27]([#6:30])([#6:29])[#6:26]-[#6:25]-[#6:24]-[#6:23]-[#6:22]-[#6:21]-[#6:20]-[#6:19]-[#6:18]-[#6:17]-[#6:16]-[#6:15]-[#6:14]-[#6:13]-[#7:12]-[c:11…
163	OCc1ccc(Cl)c(-c2cncnc2)c1Cl.C=CCBr>>C=CCOCc1ccc(Cl)c(-c2cncnc2)c1Cl	[Br:4][#6:3]-[#6:2]=[#6:1].[#8:5]-[#6:6]-[c:7]1[c:8][c:9][c:10]([Cl:11])[c:12]([c:19]1[Cl:20])-[c:13]1[c:14][n:15][c:16][n:17][c:18]1>>[Cl:11][c:10]1[c:9][c:8][c:7](-[#6:6]-[#8:5]-[#6:3]-[#6:2]=[#6:1])[c:19]([Cl:20])[c:12]1-[c:13]1[c:18][n:17][c:16][n:15][c:14]1.[Br:4]
164	COc1ccc(C=Cc2cc(=O)cc(C(=O)O)o2)cc1>>O=C(O)c1cc(=O)cc(C=Cc2ccc(O)cc2)o1	[#6:1]-[#8:2]-[c:3]1[c:4][c:5][c:6](-[#6:7]=[#6:8]-[c:9]2[c:10][c:11](=[O:12])[c:13][c:14]([o:18]2)-[#6:15](-[#8:17])=[O:16])[c:19][c:20]1>>[#8:17]-[#6:15](=[O:16])-[c:14]1[c:13][c:11](=[O:12])[c:10][c:9](-[#6:8]=[#6:7]-[c:6]2[c:5][c:4][c:3](-[#8:2])[c:20][c:19]2)[o:18]1.[#6;v0:1]
165	[K+].CCCSP([O-])(=S)OCC>>CCCSP(=O)(OCC)SCCBr	[#6:1]-[#6:2]-[#6:3]-[#16:4][P:5]([#8-:6])(=[S:7])[#8:8]-[#6:9]-[#6:10].[K+:11].[Br:12].[#6;v0:13].[#6;v0:14]>>[#6:1]-[#6:2]-[#6:3]-[#16:4][P:5](=[O:6])([#8:8]-[#6:9]-[#6:10])[#16:7]-[#6:14]-[#6:13][Br:12].[K:11]
166	CCC1(CC)Cc2cc(OC)c(Cl)c(Cl)c2C1=O>>CCC1(CC)Cc2cc(O)c(Cl)c(Cl)c2C1=O	[#6:1]-[#6:2][C:3]1([#6:4]-[#6:5])[#6:6]-[c:7]2[c:8][c:9](-[#8:10]-[#6:11])[c:12]([Cl:13])[c:14]([Cl:15])[c:16]2-[#6:17]1=[O:18]>>[#6:1]-[#6:2][C:3]1([#6:4]-[#6:5])[#6:6]-[c:7]2[c:8][c:9](-[#8:10])[c:12]([Cl:13])[c:14]([Cl:15])[c:16]2-[#6:17]1=[O:18].[#6;v0:11]
167	COc1cc2c(c(Cl)c1Cl)C(=O)C(C)(C1CCCC1)C2>>CC1(C2CCCC2)Cc2cc(O)c(Cl)c(Cl)c2C1=O	[#6:1]-[#8:2]-[c:3]1[c:4][c:5]2-[#6:20][C:13]([#6:14])([#6:15]-3-[#6:16]-[#6:17]-[#6:18]-[#6:19]-3)[#6:11](=[O:12])-[c:6]2[c:7]([Cl:8])[c:9]1[Cl:10]>>[#6:14][C:13]1([#6:20]-[c:5]2[c:4][c:3](-[#8:2])[c:9]([Cl:10])[c:7]([Cl:8])[c:6]2-[#6:11]1=[O:12])[#6:15]-1-[#6:19]-[#6:18]-[#6:17]-[#6:16]-1.[#6;v0:1]
168	CCCCC(=O)Cl.ClC(Cl)(Cl)C1NCCO1>>CCCCC(=O)N1CCOC1C(Cl)(Cl)Cl	[#6:10]-[#6:11]-[#6:12]-[#6:13]-[#6:14]([Cl:16])=[O:15].[Cl:1][C:2]([Cl:3])([Cl:4])[#6:5]-1-[#7:6]-[#6:7]-[#6:8]-[#8:9]-1>>[#6:10]-[#6:11]-[#6:12]-[#6:13]-[#6:14](=[O:15])-[#7:6]-1-[#6:7]-[#6:8]-[#8:9]-[#6:5]-1[C:2]([Cl:3])([Cl:1])[Cl:4].[Cl:16]
169	COP(C)(=O)OC.CCCCC1(C(=O)OCC)CC1>>CCCCC1(C(=O)CP(=O)(OC)OC)CC1	[CH3:13][O:14][P:15]([CH3:16])(=[O:17])[O:18][CH3:19].[CH3:1][CH2:2][CH2:3][CH2:4][C:5]1([CH2:11][CH2:12]1)[C:6](=[O:7])[O:8][CH2:9][CH3:10]>>[CH3:1][CH2:2][CH2:3][CH2:4][C:5]1([CH2:12][CH2:11]1)[C:6](=[O:7])[CH2:16][P:15](=[O:17])([O:18][CH3:19])[O:14][CH3:13].[CH3:10][CH2:9][OH:8]
170	CC(C)CC(NCC(=O)C(CC(C)C)NC(=O)OC(C)(C)C)C(=O)O>>CC(C)CC(NC(=O)OC(C)(C)C)C(O)CNC(CC(C)C)C(=O)O	[#6:1]-[#6:2](-[#6:3])-[#6:4]-[#6:5](-[#7:6]-[#6:7]-[#6:8](=[O:9])-[#6:10](-[#6:11]-[#6:12](-[#6:13])-[#6:14])-[#7:15]-[#6:16](=[O:17])-[#8:18][C:19]([#6:20])([#6:21])[#6:22])-[#6:23](-[#8:25])=[O:24]>>[#6:13]-[#6:12](-[#6:14])-[#6:11]-[#6:10](-[#7:15]-[#6:16](=[O:17])-[#8:18][C:19]([#6:21])([#6:20])[#6:22])-[#6:8](-[#8:9])-[#6:7]-[#7:6]-[#6:5](-[#6:4]-[#6:2](-[#6:1])-[#6:3])-[#6:23](-[#8:25])=[O…
171	O=C(Cl)c1nn(-c2ccccc2)nc1-c1ccccc1>>O=Cc1nn(-c2ccccc2)nc1-c1ccccc1	[Cl:3][#6:2](=[O:1])-[c:4]1[n:5][n:6]([n:13][c:14]1-[c:15]1[c:16][c:17][c:18][c:19][c:20]1)-[c:7]1[c:8][c:9][c:10][c:11][c:12]1>>[O:1]=[#6:2]-[c:4]1[n:5][n:6]([n:13][c:14]1-[c:15]1[c:20][c:19][c:18][c:17][c:16]1)-[c:7]1[c:12][c:11][c:10][c:9][c:8]1.[Cl:3]
172	CCC(=O)Cl.Nc1ccnn1-c1ncc(Cl)cc1Cl>>CCC(=O)Nc1ccnn1-c1ncc(Cl)cc1Cl	[#7:1]-[c:2]1[c:3][c:4][n:5][n:6]1-[c:7]1[n:8][c:9][c:10]([Cl:11])[c:12][c:13]1[Cl:14].[#6:15]-[#6:16]-[#6:17]([Cl:19])=[O:18]>>[#6:15]-[#6:16]-[#6:17](=[O:18])-[#7:1]-[c:2]1[c:3][c:4][n:5][n:6]1-[c:7]1[n:8][c:9][c:10]([Cl:11])[c:12][c:13]1[Cl:14].[Cl:19]
173	CCCC(=O)c1cc2nc(CO)n(C)c2cc1OC>>CCCC(=O)c1cc2nc(C(=O)O)n(C)c2cc1OC	[#6:1]-[#6:2]-[#6:3]-[#6:4](=[O:5])-[c:6]1[c:7][c:8]2[n:9][c:10](-[#6:11]-[#8:12])[n:13](-[#6:14])[c:15]2[c:16][c:17]1-[#8:18]-[#6:19].[#8:20]>>[#6:1]-[#6:2]-[#6:3]-[#6:4](=[O:5])-[c:6]1[c:7][c:8]2[n:9][c:10](-[#6:11](-[#8:12])=[O:20])[n:13](-[#6:14])[c:15]2[c:16][c:17]1-[#8:18]-[#6:19]
174	CC=CC=CC(=O)OC>>C=CC=CC(OC(C)=O)C(=O)OC	[#6:9]-[#8:8]-[#6:6](=[O:7])-[#6:5]=[#6:4]-[#6:3]=[#6:2]-[#6:1].[#6;v0:10].[#6;v0:11].[#8:12].[#8:13]>>[#6:9]-[#8:8]-[#6:6](=[O:7])-[#6:5](-[#8:13]-[#6:11](-[#6:10])=[O:12])-[#6:4]=[#6:3]-[#6:2]=[#6:1]
175	O=C(O)c1ccc(Cl)c([N+](=O)[O-])c1>>O=C(O)c1ccc(O)c([N+](=O)[O-])c1	[#8:3]-[#6:2](=[O:1])-[c:4]1[c:5][c:6][c:7]([Cl:8])[c:9]([c:13]1)-[#7+:10](-[#8-:12])=[O:11].[#8:14]>>[#8:3]-[#6:2](=[O:1])-[c:4]1[c:5][c:6][c:7](-[#8:14])[c:9]([c:13]1)-[#7+:10](-[#8-:12])=[O:11].[Cl:8]
176	O=C(Cl)c1ccccc1.Oc1ccc(CN2CC=CCC2)cc1>>O=C(Oc1ccc(CN2CC=CCC2)cc1)c1ccccc1	[#8:1]-[c:2]1[c:3][c:4][c:5](-[#6:6]-[#7:7]-2-[#6:12]-[#6:11]-[#6:10]=[#6:9]-[#6:8]-2)[c:13][c:14]1.[Cl:17][#6:16](=[O:15])-[c:18]1[c:19][c:20][c:21][c:22][c:23]1>>[O:15]=[#6:16](-[#8:1]-[c:2]1[c:3][c:4][c:5](-[#6:6]-[#7:7]-2-[#6:12]-[#6:11]-[#6:10]=[#6:9]-[#6:8]-2)[c:13][c:14]1)-[c:18]1[c:23][c:22][c:21][c:20][c:19]1.[Cl:17]
177	O=C(CC1=CSCCO1)NC1CNC1=O>>[Na+].O=C(CC1=CSCCO1)NC1CN(S(=O)(=O)[O-])C1=O	[O:1]=[#6:2](-[#6:3]-[#6:4]-1=[#6:5]-[#16:6]-[#6:7]-[#6:8]-[#8:9]-1)-[#7:10]-[#6:11]-1-[#6:12]-[#7:13]-[#6:14]-1=[O:15].[Na:16].[#8:17].[#8:18].[#8:19].[#16:20]>>[#8-:19][S:20](=[O:17])(=[O:18])[#7:13]-1-[#6:12]-[#6:11](-[#7:10]-[#6:2](=[O:1])-[#6:3]-[#6:4]-2=[#6:5]-[#16:6]-[#6:7]-[#6:8]-[#8:9]-2)-[#6:14]-1=[O:15].[Na+:16]
178	O=C(O)c1cc(S(=O)(=O)Cl)cc2c1OCCC2>>CN(C)S(=O)(=O)c1cc2c(c(C(=O)O)c1)OCCC2	[#8:3]-[#6:2](=[O:1])-[c:4]1[c:5][c:6]([c:11][c:12]2-[#6:17]-[#6:16]-[#6:15]-[#8:14]-[c:13]12)[S:7]([Cl:10])(=[O:8])=[O:9].[#6;v0:18].[#6;v0:19].[#7;v0:20]>>[#6:18]-[#7:20](-[#6:19])[S:7](=[O:8])(=[O:9])[c:6]1[c:11][c:12]2-[#6:17]-[#6:16]-[#6:15]-[#8:14]-[c:13]2[c:4]([c:5]1)-[#6:2](-[#8:3])=[O:1].[Cl:10]
179	CCOC(=O)CC1CCCCN1.ClC(c1ccccc1)(c1ccccc1)c1ccccc1>>CCOC(=O)CC1CCCCN1C(c1ccccc1)(c1ccccc1)c1ccccc1	[Cl:1][C:2]([c:3]1[c:4][c:5][c:6][c:7][c:8]1)([c:9]1[c:10][c:11][c:12][c:13][c:14]1)[c:15]1[c:16][c:17][c:18][c:19][c:20]1.[#6:21]-[#6:22]-[#8:23]-[#6:24](=[O:25])-[#6:26]-[#6:27]-1-[#6:28]-[#6:29]-[#6:30]-[#6:31]-[#7:32]-1>>[#6:21]-[#6:22]-[#8:23]-[#6:24](=[O:25])-[#6:26]-[#6:27]-1-[#6:28]-[#6:29]-[#6:30]-[#6:31]-[#7:32]-1[C:2]([c:3]1[c:4][c:5][c:6][c:7][c:8]1)([c:15]1[c:16][c:17][c:18][c:19][c:…
180	CC(C)=CC(O)C(Cl)(Cl)Cl>>CC(C)=CC(OC(C)=O)C(Cl)(Cl)Cl	[#6:1]\[#6:2](-[#6:3])=[#6:4]\[#6:5](-[#8:6])[C:7]([Cl:8])([Cl:9])[Cl:10].[#6;v0:11].[#6;v0:12].[#8:13]>>[#6:3]\[#6:2](-[#6:1])=[#6:4]\[#6:5](-[#8:6]-[#6:11](-[#6:12])=[O:13])[C:7]([Cl:10])([Cl:9])[Cl:8]
181	[Na+].CC(=O)Nc1ccc([O-])cc1.CCOC(=O)C(C)C1CCC(=O)C(Br)C1>>CCOC(=O)C(C)C1CCC(=O)C(Oc2ccc(NC(C)=O)cc2)C1	[#6:1]-[#6:2]-[#8:3]-[#6:4](=[O:5])-[#6:6](-[#6:7])-[#6:8]-1-[#6:9]-[#6:10]-[#6:11](=[O:12])-[#6:13]([Br:14])-[#6:15]-1.[#6:16]-[#6:17](=[O:18])-[#7:19]-[c:20]1[c:21][c:22][c:23](-[#8-:24])[c:25][c:26]1.[Na+:27]>>[#6:1]-[#6:2]-[#8:3]-[#6:4](=[O:5])-[#6:6](-[#6:7])-[#6:8]-1-[#6:9]-[#6:10]-[#6:11](=[O:12])-[#6:13](-[#6:15]-1)-[#8:24]-[c:23]1[c:22][c:21][c:20](-[#7:19]-[#6:17](-[#6:16])=[O:18])[c:26…
182	O=C1NC(Cc2cnc3ccccc23)C(=S)Nc2ccccc21>>CSC1Nc2ccccc2C(=O)NC1Cc1cnc2ccccc12	[O:1]=[#6:2]-1-[#7:3]-[#6:4](-[#6:5]-[c:6]2[c:7][n:8][c:9]3[c:10][c:11][c:12][c:13][c:14]23)-[#6:15](=[S:16])-[#7:17]-[c:18]2[c:19][c:20][c:21][c:22][c:23]-12.[#6;v0:24]>>[#6:24]-[#16:16]-[#6:15]-1-[#7:17]-[c:18]2[c:19][c:20][c:21][c:22][c:23]2-[#6:2](=[O:1])-[#7:3]-[#6:4]-1-[#6:5]-[c:6]1[c:7][n:8][c:9]2[c:10][c:11][c:12][c:13][c:14]12
183	Cl.COC(=O)C(NCC(N=[N+]=[N-])C(=O)O)c1ccccc1>>COC(=O)C(c1ccccc1)N1CC(N=[N+]=[N-])C1=O	[#6:1]-[#8:2]-[#6:3](=[O:4])-[#6:5](-[#7:6]-[#6:7]-[#6:8](-[#7:9]=[N+:10]=[#7-:11])-[#6:12](-[#8:14])=[O:13])-[c:15]1[c:16][c:17][c:18][c:19][c:20]1.[Cl:21]>>[#6:1]-[#8:2]-[#6:3](=[O:4])-[#6:5](-[#7:6]-1-[#6:7]-[#6:8](-[#7:9]=[N+:10]=[#7-:11])-[#6:12]-1=[O:13])-[c:15]1[c:16][c:17][c:18][c:19][c:20]1.[Cl:21].[#8:14]
184	COc1ccc(-c2oc3c(C(=O)O)cccc3c(=O)c2C)cc1>>CCN(CC)C(=O)c1cccc2c(=O)c(C)c(-c3ccc(OC)cc3)oc12	[#6:1]-[#8:2]-[c:3]1[c:4][c:5][c:6]([c:22][c:23]1)-[c:7]1[o:8][c:9]2[c:10]([c:14][c:15][c:16][c:17]2[c:18](=[O:19])[c:20]1-[#6:21])-[#6:11](-[#8:13])=[O:12].[#6;v0:24].[#6;v0:25].[#6;v0:26].[#6;v0:27].[#7;v0:28]>>[#6:26]-[#6:25]-[#7:28](-[#6:27]-[#6:24])-[#6:11](=[O:12])-[c:10]1[c:14][c:15][c:16][c:17]2[c:9]1[o:8][c:7](-[c:6]1[c:5][c:4][c:3](-[#8:2]-[#6:1])[c:23][c:22]1)[c:20](-[#6:21])[c:18]2=[O…
185	CNc1nc2cc(Cl)ccc2s1.CN(C)C(=O)Cl>>CN(C)C(=O)N(C)c1nc2cc(Cl)ccc2s1	[#6:1]-[#7:2](-[#6:3])-[#6:4]([Cl:6])=[O:5].[#6:7]-[#7:8]-[c:9]1[n:10][c:11]2[c:12][c:13]([Cl:14])[c:15][c:16][c:17]2[s:18]1>>[#6:3]-[#7:2](-[#6:1])-[#6:4](=[O:5])-[#7:8](-[#6:7])-[c:9]1[n:10][c:11]2[c:12][c:13]([Cl:14])[c:15][c:16][c:17]2[s:18]1.[Cl:6]
186	CCOC(=O)CC.COC(=O)c1ccc(OC)nn1>>CCOC(=O)C(C)C(=O)c1ccc(OC)nn1	[CH3:13][CH2:14][O:15][C:16](=[O:17])[CH2:18][CH3:19].[CH3:1][O:2][C:3](=[O:4])[c:5]1[cH:6][cH:7][c:8]([O:9][CH3:10])[n:11][n:12]1>>[CH3:13][CH2:14][O:15][C:16](=[O:17])[CH:18]([CH3:19])[C:3](=[O:4])[c:5]1[cH:6][cH:7][c:8]([O:9][CH3:10])[n:11][n:12]1.[CH3:1][OH:2]
187	CSC(=C[N+](=O)[O-])S(C)=O.Cc1ncnc1CSCCN>>Cc1ncnc1CSCCNC(=C[N+](=O)[O-])NCC(F)(F)F	[#6:1]-[#16:2]-[#6:3](=[#6:4]-[#7+:5](-[#8-:7])=[O:6])[S:8]([#6:9])=[O:10].[#6:11]-[c:12]1[n:13][c:14][n:15][c:16]1-[#6:17]-[#16:18]-[#6:19]-[#6:20]-[#7:21]>>[#6:11]-[c:12]1[n:13][c:14][n:15][c:16]1-[#6:17]-[#16:18]-[#6:19]-[#6:20]-[#7:21]-[#6:3](-[#7:22]-[#6:1][C:9]([F:23])([F:24])[F:25])=[#6:4]-[#7+:5](-[#8-:7])=[O:6]
188	COC(=O)C=C1CN=C(c2ccccc2Cl)c2cc(Cl)ccc2N1>>COC(=O)C(=NO)C1=Nc2ccc(Cl)cc2C(c2ccccc2Cl)=NC1	[#6:1]-[#8:2]-[#6:3](=[O:4])-[#6:5]=[#6:6]-1-[#6:7]-[#7:8]=[#6:9](-[c:10]2[c:11][c:12][c:13][c:14][c:15]2[Cl:16])-[c:17]2[c:18][c:19]([Cl:20])[c:21][c:22][c:23]2-[#7:24]-1.[#7;v0:25].[#8:26]>>[#6:1]-[#8:2]-[#6:3](=[O:4])-[#6:5](=[#7:25]-[#8:26])-[#6:6]-1=[#7:24]-[c:23]2[c:22][c:21][c:19]([Cl:20])[c:18][c:17]2-[#6:9](=[#7:8]-[#6:7]-1)-[c:10]1[c:11][c:12][c:13][c:14][c:15]1[Cl:16]
189	COc1cc(N2C(=O)C3CCCCN3C2=O)c(F)cc1Cl>>COc1cc(N2C(=O)N3CCCCC3C2O)c(F)cc1Cl	[#6:1]-[#8:2]-[c:3]1[c:4][c:5](-[#7:6]-2-[#6:7](=[O:8])-[#6:9]-3-[#6:10]-[#6:11]-[#6:12]-[#6:13]-[#7:14]-3-[#6:15]-2=[O:16])[c:17]([F:18])[c:19][c:20]1[Cl:21]>>[#6:1]-[#8:2]-[c:3]1[c:4][c:5](-[#7:6]-2-[#6:7](-[#8:8])-[#6:9]-3-[#6:10]-[#6:11]-[#6:12]-[#6:13]-[#7:14]-3-[#6:15]-2=[O:16])[c:17]([F:18])[c:19][c:20]1[Cl:21]
190	O=C1OC(=O)c2ccccc21>>O=C(O)c1ccccc1C(=O)O	[#8:1].[O:2]=[#6:3]-1-[#8:4]-[#6:5](=[O:6])-[c:7]2[c:8][c:9][c:10][c:11][c:12]-12>>[#8:1]-[#6:3](=[O:2])-[c:12]1[c:11][c:10][c:9][c:8][c:7]1-[#6:5](-[#8:4])=[O:6]
191	O=C(NCCCn1ccnc1)c1ccccc1NS(=O)(=O)c1ccc([N+](=O)[O-])cc1>>Nc1ccc(S(=O)(=O)Nc2ccccc2C(=O)NCCCn2ccnc2)cc1	[#8-:28]-[#7+:26](=[O:27])-[c:25]1[c:24][c:23][c:22]([c:30][c:29]1)[S:19](=[O:20])(=[O:21])[#7:18]-[c:17]1[c:16][c:15][c:14][c:13][c:12]1-[#6:2](=[O:1])-[#7:3]-[#6:4]-[#6:5]-[#6:6]-[n:7]1[c:8][c:9][n:10][c:11]1>>[#7:26]-[c:25]1[c:24][c:23][c:22]([c:30][c:29]1)[S:19](=[O:21])(=[O:20])[#7:18]-[c:17]1[c:16][c:15][c:14][c:13][c:12]1-[#6:2](=[O:1])-[#7:3]-[#6:4]-[#6:5]-[#6:6]-[n:7]1[c:8][c:9][n:10][c:…
COMPLEX REACTIONS
no.	SMILES	CORRECT MAPPING
1	C=CCOc1ccccc1>>Oc1ccccc1CC=C	[CH2:1]=[CH:2][CH2:3][O:4][c:5]1[cH:6][cH:7][cH:8][cH:9][cH:10]1>>[OH:4][c:5]1[cH:6][cH:7][cH:8][cH:9][c:10]1[CH2:1][CH:2]=[CH2:3]
2	C\C=C\CC\C=C\C>>CC(C=C)C(C)C=C	[CH3:1]\[CH:2]=[CH:3]\[CH2:4][CH2:5]\[CH:6]=[CH:7]\[CH3:8]>>[CH3:1][CH:2]([CH:3]=[CH2:4])[CH:7]([CH3:8])[CH:6]=[CH2:5]
3	CCCC[Sn](CCCC)(CCCC)CO[C@@H]1C[C@H](C=C1)N(CC=C)C(=O)OC(C)(C)C>>CC(C)(C)OC(=O)N(CC=C)[C@@H]1CC=C[C@H]1CO.CCCC[SnH](CCCC)CCCC	[CH3:1][CH2:2][CH2:3][CH2:4][Sn:5]([CH2:6][CH2:7][CH2:8][CH3:9])([CH2:10][CH2:11][CH2:12][CH3:13])[CH2:14][O:15][C@@H:16]1[CH2:17][C@H:18]([CH:19]=[CH:20]1)[N:21]([CH2:22][CH:23]=[CH2:24])[C:25](=[O:26])[O:27][C:28]([CH3:29])([CH3:30])[CH3:31]>>[CH3:1][CH2:2][CH2:3][CH2:4][SnH:5]([CH2:10][CH2:11][CH2:12][CH3:13])[CH2:6][CH2:7][CH2:8][CH3:9].[CH3:31][C:28]([CH3:30])([CH3:29])[O:27][C:25](=[O:26])[…
4	CC(C)C1=C/C=C(C)/CC\C=C(C)\CC[C@@H](OC\1)C(C)=C>>CC(C)C1=C/C=C(C)/CC\C=C(C)\CC\C=C(C)\C[C@@H]\1O	[CH3:1][CH:2]([CH3:3])[C:4]1=[CH:5]/[CH:6]=[C:7]([CH3:8])/[CH2:9][CH2:10]\[CH:11]=[C:12]([CH3:13])\[CH2:14][CH2:15][C@@H:16]([O:17][CH2:18]\1)[C:19]([CH3:20])=[CH2:21]>>[CH3:3][CH:2]([CH3:1])[C:4]1=[CH:5]/[CH:6]=[C:7]([CH3:8])/[CH2:9][CH2:10]\[CH:11]=[C:12]([CH3:13])\[CH2:14][CH2:15]\[CH:16]=[C:19]([CH3:20])\[CH2:21][C@@H:18]\1[OH:17]
5	CC(C)(C)[Si](C)(C)O[C@H]1[C@H](OCc2ccccc2)OCC1(C)C>>CC(C)(C)[Si](C)(C)O[C@H]1[C@@H](OCC1(C)C)[C@@H](O)c1ccccc1	[CH3:1][C:2]([CH3:3])([CH3:4])[Si:5]([CH3:6])([CH3:7])[O:8][C@H:9]1[C@H:10]([O:11][CH2:12][c:13]2[cH:14][cH:15][cH:16][cH:17][cH:18]2)[O:19][CH2:20][C:21]1([CH3:22])[CH3:23]>>[CH3:4][C:2]([CH3:3])([CH3:1])[Si:5]([CH3:7])([CH3:6])[O:8][C@H:9]1[C@@H:10]([O:19][CH2:20][C:21]1([CH3:22])[CH3:23])[C@@H:12]([OH:11])[c:13]1[cH:14][cH:15][cH:16][cH:17][cH:18]1
6	CS(=O)c1ccc(Cl)cc1.FC(F)(F)C(=O)OC(=O)C(F)(F)F>>FC(F)(F)C(=O)OCSc1ccc(Cl)cc1.OC(=O)C(F)(F)F	[CH3:1][S:2](=[O:3])[c:4]1[cH:5][cH:6][c:7]([Cl:8])[cH:9][cH:10]1.[F:11][C:12]([F:13])([F:14])[C:15](=[O:16])[O:17][C:18](=[O:19])[C:20]([F:21])([F:22])[F:23]>>[F:11][C:12]([F:13])([F:14])[C:15](=[O:16])[O:17][CH2:1][S:2][c:4]1[cH:10][cH:9][c:7]([Cl:8])[cH:6][cH:5]1.[OH:3][C:18](=[O:19])[C:20]([F:21])([F:22])[F:23]
7	CCC1(C\C=C(/C)COC=C)OCCO1>>CCC1(CC(CC=O)C(C)=C)OCCO1	[CH3:1][CH2:2][C:3]1([CH2:4]\[CH:5]=[C:6](/[CH3:7])[CH2:8][O:9][CH:10]=[CH2:11])[O:12][CH2:13][CH2:14][O:15]1>>[CH3:1][CH2:2][C:3]1([CH2:4][CH:5]([CH2:11][CH:10]=[O:9])[C:6]([CH3:7])=[CH2:8])[O:15][CH2:14][CH2:13][O:12]1
8	OC1(C=CC(=O)C=C1)C#Cc1ccccc1.C=C1CC(=O)O1>>CC(=O)Cc1cc(ccc1O)C#Cc1ccccc1.O=C=O	[CH2:1]=[C:2]1[CH2:3][C:4](=[O:5])[O:6]1.[OH:7][C:8]1([CH:9]=[CH:10][C:11](=[O:12])[CH:13]=[CH:14]1)[C:15]#[C:16][c:17]1[cH:18][cH:19][cH:20][cH:21][cH:22]1>>[O:5]=[C:4]=[O:7].[CH3:1][C:2](=[O:6])[CH2:3][c:10]1[cH:9][c:8]([cH:14][cH:13][c:11]1[OH:12])[C:15]#[C:16][c:17]1[cH:22][cH:21][cH:20][cH:19][cH:18]1
9	OC1(C=CC(=O)C=C1)C#Cc1ccccc1.C=C1CC(=O)O1>>CC(=O)Cc1cc(ccc1O)C#Cc1ccccc1	[CH2:1]=[C:2]1[CH2:3][C:4](=[O:5])[O:6]1.[OH:7][C:8]1([CH:9]=[CH:10][C:11](=[O:12])[CH:13]=[CH:14]1)[C:15]#[C:16][c:17]1[cH:18][cH:19][cH:20][cH:21][cH:22]1>>[CH3:1][C:2](=[O:6])[CH2:3][c:10]1[cH:9][c:8]([cH:14][cH:13][c:11]1[OH:12])[C:15]#[C:16][c:17]1[cH:18][cH:19][cH:20][cH:21][cH:22]1.[C:4].[O:5].[O:7]
10	OC(CC=C)C=C>>C=CCCCC=O	[OH:1][CH:2]([CH2:3][CH:4]=[CH2:5])[CH:6]=[CH2:7]>>[CH2:3]=[CH:4][CH2:5][CH2:7][CH2:6][CH:2]=[O:1]
11	CC#CC(O)=O.O=CC1=CC=CS1.CC(C)(C)[N+]#[C-].COc1ccc(CN)cc1>>COc1ccc(CN(C(C(=O)NC(C)(C)C)C2=CC=CS2)C(=O)C#CC)cc1.O	[CH3:1][C:2]#[C:3][C:4]([OH:5])=[O:6].[O:7]=[CH:8][C:9]1=[CH:10][CH:11]=[CH:12][S:13]1.[CH3:14][C:15]([CH3:16])([CH3:17])[N+:18]#[C-:19].[CH3:20][O:21][c:22]1[cH:23][cH:24][c:25]([CH2:26][NH2:27])[cH:28][cH:29]1>>[CH3:20][O:21][c:22]1[cH:23][cH:24][c:25]([CH2:26][N:27]([CH:8]([C:19](=[O:5])[NH:18][C:15]([CH3:17])([CH3:16])[CH3:14])[C:9]2=[CH:10][CH:11]=[CH:12][S:13]2)[C:4](=[O:6])[C:3]#[C:2][CH3:…
12	OC(C(F)(Sc1ccccc1)F)=O.O=Cc2ccccc2.[C-]#[N+]c3ccccc3.Nc4ccccc4>>FC(Sc5ccccc5)(C(N(c6ccccc6)C(c7ccccc7)C(Nc8ccccc8)=O)=O)F.O	[OH:1][C:2](=[O:13])[C:3]([F:4])([F:12])[S:5][c:6]1[cH:7][cH:8][cH:9][cH:10][cH:11]1.[O:14]=[CH:15][c:16]1[cH:17][cH:18][cH:19][cH:20][cH:21]1.[C-:22]#[N+:23][c:24]1[cH:25][cH:26][cH:27][cH:28][cH:29]1.[NH2:30][c:31]1[cH:32][cH:33][cH:34][cH:35][cH:36]1>>[F:4][C:3]([F:12])([S:5][c:6]1[cH:11][cH:10][cH:9][cH:8][cH:7]1)[C:2](=[O:13])[N:30]([CH:15]([C:22](=[O:1])[NH:23][c:24]1[cH:25][cH:26][cH:27][c…
13	[C-]#[N+]C1CCCC1.OC(=O)CC#N.O=CC(=O)C1=CC=CS1>>O=C(CC#N)OC(C(=O)NC1CCCC1)C(=O)C1=CC=CS1	[C-:1]#[N+:2][CH:3]1[CH2:4][CH2:5][CH2:6][CH2:7]1.[OH:8][C:9](=[O:10])[CH2:11][C:12]#[N:13].[O:14]=[CH:15][C:16](=[O:17])[C:18]1=[CH:19][CH:20]=[CH:21][S:22]1>>[O:10]=[C:9]([CH2:11][C:12]#[N:13])[O:14][CH:15]([C:1](=[O:8])[NH:2][CH:3]1[CH2:4][CH2:5][CH2:6][CH2:7]1)[C:16](=[O:17])[C:18]1=[CH:19][CH:20]=[CH:21][S:22]1
14	O=Cc1ccccc1.CC(=C)C[Si](C)(C)C.Cl>>CC(=C)CC(O)c1ccccc1.C[Si](C)(C)Cl	[O:1]=[CH:2][c:3]1[cH:4][cH:5][cH:6][cH:7][cH:8]1.[CH3:9][C:10](=[CH2:11])[CH2:12][Si:13]([CH3:14])([CH3:15])[CH3:16].[ClH:17]>>[CH3:9][C:10](=[CH2:12])[CH2:11][CH:2]([OH:1])[c:3]1[cH:4][cH:5][cH:6][cH:7][cH:8]1.[CH3:16][Si:13]([CH3:15])([CH3:14])[Cl:17]
15	O=Cc1ccccc1.C[Si](C)(C)CC=C>>OC(CC=C)c1ccccc1	[CH3:1][Si:2]([CH3:3])([CH3:4])[CH2:5][CH:6]=[CH2:7].[O:8]=[CH:9][c:10]1[cH:11][cH:12][cH:13][cH:14][cH:15]1>>[OH:8][CH:9]([CH2:7][CH:6]=[CH2:5])[c:10]1[cH:11][cH:12][cH:13][cH:14][cH:15]1.[C:3].[C:1].[C:4].[Si:2]
16	N#CCCCOC1=C(Sc2ccccc12)C#N>>Nc1nc2OCCc2c-2c1Sc1ccccc-21	[N:1]#[C:2][CH2:3][CH2:4][CH2:5][O:6][C:7]1=[C:8]([S:9][c:10]2[cH:11][cH:12][cH:13][cH:14][c:15]12)[C:16]#[N:17]>>[NH2:17][c:16]1[n:1][c:2]2[O:6][CH2:5][CH2:4][c:3]2[c:7]-2[c:8]1[S:9][c:10]1[cH:11][cH:12][cH:13][cH:14][c:15]-21
17	c1ccccc1.CCCCBr>>CCC(C)c1ccccc1.Br	[CH3:1][CH2:2][CH2:3][CH2:4][Br:5].[cH:6]1[cH:7][cH:8][cH:9][cH:10][cH:11]1>>[BrH:5].[CH3:1][CH2:2][CH:3]([CH3:4])[c:8]1[cH:9][cH:10][cH:11][cH:6][cH:7]1
18	C[C@H](CCC=O)C#C.[C-]#[O+]>>C[C@@H]1CCC2OC(=O)C=C12	[CH3:1][C@H:2]([CH2:3][CH2:4][CH:5]=[O:6])[C:7]#[CH:8].[C-:9]#[O+:10]>>[CH3:1][C@@H:2]1[CH2:3][CH2:4][CH:5]2[O:6][C:9](=[O:10])[CH:8]=[C:7]12
[truncated: 98 more rows]

## Sheet: USPTO
281 reactions from USPTO
no.	SMILES	CORRECT MAPPING
[truncated: 281 more rows]
